# Supplementary material for: Crystal structure and Hirshfeld surface analysis of 5,7-diphenyl-1,2,3,5,6,7-hexa­hydro­imidazo[1,2-a]pyridine-6,6,8-tricarbo­nitrile methanol mono­solvate
Source: Acta Crystallogr E Crystallogr Commun. 2021 May 11;77(Pt 6):600–4. doi: 10.1107/S2056989021004655 (PMC8183442; doi:10.1107/S2056989021004655)
Supplement: Supplementary file 1 [file e-77-00600-sup1.cif]

##############################################################################
#                                                                            #
# This CIF contains the data in a paper accepted for publication in          #
# Acta Crystallographica Section E. It conforms to the requirements of       #
# Notes for Authors for Acta Crystallographica Section E, and has been       #
# peer reviewed under the auspices of the IUCr Commission on Journals.       #
#                                                                            #
# Full details of the Crystallographic Information File format               #
# are given in the paper "The Crystallographic Information File (CIF):       #
# a New Standard Archive File for Crystallography" by S. R. Hall, F. H.      #
# Allen and I. D. Brown [Acta Cryst. (1991), A47, 655-685].                  #
#                                                                            #
# The current version of the core CIF dictionary is obtainable from          #
# ftp://ftp.iucr.org/pub/cif_core.dic.                                       #
#                                                                            #
# Software is freely available for graphical display of the structure(s)     #
# in this CIF. For information consult the CIF software page                 #
# http://www.iucr.org/resources/cif/software.                                #
#                                                                            #
# This file may be used for bona fide research purposes within the           #
# scientific community so long as proper attribution is given to the journal # 
# article from which it was obtained.                                        #
#                                                                            #
##############################################################################
data_global
_journal_date_recd_electronic     2021-04-21
_journal_date_accepted     2021-05-02
_journal_name_full     'Acta Crystallographica, Section E'
_journal_year     2021
_journal_volume     77
_journal_issue      6
_journal_page_first     600
_journal_page_last     604
_journal_paper_category     GO
_journal_paper_doi     10.1107/S2056989021004655
_journal_coeditor_code     VM2248
_publ_contact_author_name
;
Anzurat A. Akobirshoeva
;
_publ_contact_author_address
;
Acad Sci Republ Tadzhikistan,
Kh Yu Yusufbekov Pamir Biol Inst,
1 Kholdorova St, Khorog 736002,
Gbao, Tajikistan
;
_publ_contact_author_email     'anzurat2003@mail.ru'
_publ_contact_author_fax     ?
_publ_contact_author_phone     ?
_publ_section_title
;\
Crystal structure and Hirshfeld surface analysis of
5,7-diphenyl-1,2,3,5,6,7-hexahydroimidazo[1,2-<i>a</i>]pyridine-6,6,8-\
tricarbonitrile methanol monosolvate
;
_publ_section_title_footnote     .
loop_
    _publ_author_name
    _publ_author_address
    'Farid N. Naghiyev'
;
Department of Chemistry,
Baku State University,
Z. Khalilov str. 23, Az,
1148 Baku,
Azerbaijan
;
    'Gunay Z. Mammadova'
;
Department of Chemistry,
Baku State University,
Z. Khalilov str. 23, Az,
1148 Baku,
Azerbaijan
;
    'Ali N. Khalilov'
;
Department of Chemistry,
Baku State University,
Z. Khalilov str. 23, Az,
1148 Baku,
Azerbaijan
"Composite Materials" Scientific Research Center,
Azerbaijan State Economic University (UNEC),
H. Aliyev str. 135, Az 1063,
Baku, Azerbaijan
;
    'Zeliha Atio\(glu'
;
Department of Aircraft Electrics and Electronics,
School of Applied Sciences,
Cappadocia University,
Mustafapa\,sa, 50420 \"Urg\"up,
Nev\,sehir
Turkey
;
    'Akkurt, Mehmet'
;
Department of Physics,
Faculty of Sciences,
Erciyes University,
38039 Kayseri,
Turkey
;
    'Anzurat A. Akobirshoeva'
;
Acad. Sci. Republ. Tadzhikistan,
Kh. Yu. Yusufbekov Pamir Biol. Inst.,
1 Kholdorova St, Khorog 736002,
Gbao, Tajikistan
;
    '\.Ibrahim G. Mamedov'
;
Department of Chemistry,
Baku State University,
Z. Khalilov str. 23, Az,
1148 Baku,
Azerbaijan
;
_publ_section_synopsis
;
In the crystal, O---H...N and N---H...O hydrogen bonds link pairs of molecules
<i>via</i> two methanol molecules. These molecules are connected to each other
by C---H...N hydrogen bonds and form columns along the <i>a</i>-axis
direction.
;
data_I
_chemical_name_systematic
;\
5,7-Diphenyl-1,2,3,5,6,7-hexahydroimidazo[1,2-<i>a</i>]pyridine-6,6,8-\
tricarbonitrile methanol monosolvate
;
_chemical_name_common     ?
_chemical_formula_moiety     'C22 H17 N5, C H4 O'
_chemical_formula_sum     'C23 H21 N5 O'
_chemical_formula_structural     ?
_chemical_formula_iupac     'C22 H17 N5, C H4 O'
_chemical_formula_weight     383.45
_chemical_melting_point     ?
_chemical_compound_source     ?
_symmetry_cell_setting     monoclinic
_symmetry_space_group_name_H-M     'P 21/n'
_symmetry_space_group_name_Hall     '-P 2yn'
loop_
    _space_group_symop_id
    _space_group_symop_operation_xyz
    1 x,y,z
    2 1/2-x,1/2+y,1/2-z
    3 -x,-y,-z
    4 1/2+x,1/2-y,1/2+z
_cell_length_a     8.5517(10)
_cell_length_b     18.781(2)
_cell_length_c     13.1925(14)
_cell_angle_alpha     90
_cell_angle_beta     99.757(4)
_cell_angle_gamma     90
_cell_volume     2088.2(4)
_cell_formula_units_Z     4
_cell_measurement_reflns_used     9885
_cell_measurement_theta_min     3.10
_cell_measurement_theta_max     26.36
_cell_measurement_temperature     296(2)
_cell_special_details
;
;
_exptl_crystal_description     'block'
_exptl_crystal_colour     'colourless'
_exptl_crystal_size_max     0.280
_exptl_crystal_size_mid     0.260
_exptl_crystal_size_min     0.250
_exptl_crystal_size_rad     ?
_exptl_crystal_density_diffrn     1.220
_exptl_crystal_density_meas     ?
_exptl_crystal_density_method     'Not Measured'
_exptl_crystal_F_000     808
_exptl_absorpt_coefficient_mu     0.078
_exptl_absorpt_correction_type     none
_exptl_absorpt_process_details     ?
_exptl_absorpt_correction_T_min     ?
_exptl_absorpt_correction_T_max     ?
_exptl_special_details
;
;
_diffrn_ambient_temperature     296(2)
_diffrn_radiation_type     'MoK\a'
_diffrn_radiation_wavelength     0.71073
_diffrn_radiation_source     ?
_diffrn_radiation_monochromator     ?
_diffrn_measurement_device_type     'Bruker APEXII CCD'
_diffrn_measurement_method     '\f and \w scans'
_diffrn_detector_area_resol_mean     ?
_diffrn_reflns_number     33652
_diffrn_reflns_av_R_equivalents     0.0332
_diffrn_reflns_av_unetI/netI     0.0185
_diffrn_reflns_theta_min     2.65
_diffrn_reflns_theta_max     26.40
_diffrn_reflns_theta_full     25.24
_diffrn_measured_fraction_theta_max     0.988
_diffrn_measured_fraction_theta_full     0.988
_diffrn_reflns_limit_h_min     -10
_diffrn_reflns_limit_h_max     10
_diffrn_reflns_limit_k_min     -23
_diffrn_reflns_limit_k_max     23
_diffrn_reflns_limit_l_min     -16
_diffrn_reflns_limit_l_max     16
_diffrn_reflns_reduction_process
;
;
_diffrn_radiation_probe     x-ray
_refine_special_details
;
 Refinement on F^2^ for ALL reflections except those
 flagged by the user for potential systematic errors.
 Weighted R-factors wR and all goodnesses of fit S
 are based on F^2^, conventional R-factors R are based
 on F, with F set to zero for negative F^2^. The
 observed criterion of F^2^ > 2sigma(F^2^) is used only
 for calculating -R-factor-obs etc. and is not
 relevant to the choice of reflections for refinement.
 R-factors based on F^2^ are statistically about twice
 as large as those based on F, and R-factors based on
 ALL data will be even larger.
;
_reflns_number_total     4239
_reflns_number_gt     3656
_reflns_threshold_expression     I>2\s(I)
_refine_ls_structure_factor_coef     Fsqd
_refine_ls_matrix_type     full
_refine_ls_R_factor_all     0.0534
_refine_ls_R_factor_gt     0.0460
_refine_ls_wR_factor_gt     0.1154
_refine_ls_wR_factor_ref     0.1232
_refine_ls_goodness_of_fit_ref     1.025
_refine_ls_restrained_S_all     1.025
_refine_ls_number_reflns     4239
_refine_ls_number_parameters     269
_refine_ls_number_restraints     0
_refine_ls_number_constraints     ?
_refine_ls_hydrogen_treatment     mixed
_refine_ls_weighting_scheme     calc
_refine_ls_weighting_details
              'w=1/[\s^2^(Fo^2^)+(0.0553P)^2^+0.5899P] where P=(Fo^2^+2Fc^2^)/3'
_atom_sites_solution_hydrogens     mixed
_atom_sites_solution_primary     ?
_atom_sites_solution_secondary     ?
_refine_ls_shift/su_max     0.000
_refine_ls_shift/su_mean     0.000
_refine_diff_density_max     0.310
_refine_diff_density_min     -0.226
_refine_ls_extinction_method     'none'
_refine_ls_abs_structure_details     ?
_refine_ls_abs_structure_Flack     .
loop_
    _atom_type_symbol
    _atom_type_description
    _atom_type_scat_dispersion_real
    _atom_type_scat_dispersion_imag
    _atom_type_scat_source
    C C 0.0033 0.0016 ' International Tables Vol C Tables 4.2.6.8 and 6.1.1.4'
    H H 0.0000 0.0000 ' International Tables Vol C Tables 4.2.6.8 and 6.1.1.4'
    N N 0.0061 0.0033 ' International Tables Vol C Tables 4.2.6.8 and 6.1.1.4'
    O O 0.0106 0.0060 ' International Tables Vol C Tables 4.2.6.8 and 6.1.1.4'
_computing_data_collection
;
APEX2 (Bruker, 2018)
;
_computing_cell_refinement
;
SAINT (Bruker, 2013)
;
_computing_data_reduction
;
SAINT (Bruker, 2013)
;
_computing_structure_solution
;
<i>SHELXT2014/5</i> (Sheldrick, 2015a)
;
_computing_structure_refinement
;
<i>SHELXL2018/3</i> (Sheldrick, 2015b)
;
_computing_molecular_graphics
;
ORTEP-3 for Windows (Farrugia, 2012)
;
_computing_publication_material
;
PLATON (Spek, 2020)
;
loop_
    _atom_site_type_symbol
    _atom_site_label
    _atom_site_fract_x
    _atom_site_fract_y
    _atom_site_fract_z
    _atom_site_U_iso_or_equiv
    _atom_site_thermal_displace_type
    _atom_site_calc_flag
    _atom_site_refinement_flags
    _atom_site_occupancy
    _atom_site_disorder_assembly
    _atom_site_disorder_group
    N N1 0.60712(14) 0.34477(6) 0.50461(8) 0.0455(3) Uani d . 1.000 . .
    N N2 0.42807(17) 0.38674(7) 0.59278(9) 0.0554(4) Uani d . 1.000 . .
    N N3 0.16518(16) 0.50048(7) 0.42172(10) 0.0564(4) Uani d . 1.000 . .
    N N4 0.77545(19) 0.37704(11) 0.17841(12) 0.0818(7) Uani d . 1.000 . .
    N N5 0.43619(17) 0.24442(8) 0.29156(13) 0.0687(5) Uani d . 1.000 . .
    C C1 0.6680(2) 0.32722(10) 0.61313(11) 0.0610(5) Uani d . 1.000 . .
    O O1 0.15621(16) 0.45171(9) 0.65565(10) 0.0796(5) Uani d . 1.000 . .
    C C2 0.5187(2) 0.33436(11) 0.66018(13) 0.0728(6) Uani d . 1.000 . .
    C C3 0.47744(16) 0.38817(7) 0.50125(10) 0.0416(4) Uani d . 1.000 . .
    C C4 0.41241(15) 0.42550(7) 0.41462(9) 0.0400(4) Uani d . 1.000 . .
    C C5 0.49374(15) 0.42867(7) 0.32123(9) 0.0400(3) Uani d . 1.000 . .
    C C6 0.60291(14) 0.36144(7) 0.32248(9) 0.0396(4) Uani d . 1.000 . .
    C C7 0.71275(15) 0.35675(7) 0.43062(10) 0.0406(3) Uani d . 1.000 . .
    C C8 0.27705(16) 0.46706(7) 0.41791(10) 0.0430(4) Uani d . 1.000 . .
    C C9 0.38002(16) 0.43787(7) 0.22050(10) 0.0435(4) Uani d . 1.000 . .
    C C10 0.24007(17) 0.39947(9) 0.19806(11) 0.0529(5) Uani d . 1.000 . .
    C C11 0.14001(19) 0.40923(12) 0.10485(13) 0.0698(6) Uani d . 1.000 . .
    C C12 0.1790(2) 0.45789(13) 0.03484(12) 0.0768(7) Uani d . 1.000 . .
    C C13 0.3160(3) 0.49685(11) 0.05680(13) 0.0726(7) Uani d . 1.000 . .
    C C14 0.4164(2) 0.48700(9) 0.14907(12) 0.0567(5) Uani d . 1.000 . .
    C C15 0.70149(17) 0.36934(9) 0.24146(11) 0.0519(4) Uani d . 1.000 . .
    C C16 0.50897(16) 0.29533(7) 0.30346(11) 0.0456(4) Uani d . 1.000 . .
    C C17 0.84126(15) 0.30107(7) 0.43683(10) 0.0422(4) Uani d . 1.000 . .
    C C18 0.99408(17) 0.32313(8) 0.43065(13) 0.0555(5) Uani d . 1.000 . .
    C C19 1.11587(18) 0.27445(10) 0.43609(15) 0.0650(6) Uani d . 1.000 . .
    C C20 1.08799(19) 0.20309(9) 0.44872(14) 0.0622(6) Uani d . 1.000 . .
    C C21 0.93680(19) 0.18065(8) 0.45511(14) 0.0615(5) Uani d . 1.000 . .
    C C22 0.81374(17) 0.22886(8) 0.44866(12) 0.0519(4) Uani d . 1.000 . .
    C C23 0.1184(3) 0.4273(2) 0.74675(18) 0.1210(12) Uani d . 1.000 . .
    H H1A 0.74920 0.36056 0.64351 0.0730 Uiso c RU 1.000 . .
    H H1B 0.71018 0.27920 0.62033 0.0730 Uiso c RU 1.000 . .
    H H2A 0.46245 0.28943 0.65878 0.0870 Uiso c RU 1.000 . .
    H H2B 0.54270 0.35144 0.73049 0.0870 Uiso c RU 1.000 . .
    H H2N 0.334(2) 0.4024(10) 0.6028(14) 0.0660 Uiso d U 1.000 . .
    H H5 0.56337 0.47045 0.32956 0.0480 Uiso c RU 1.000 . .
    H H7 0.76386 0.40317 0.44550 0.0490 Uiso c RU 1.000 . .
    H H10 0.21323 0.36709 0.24562 0.0640 Uiso c RU 1.000 . .
    H H11 0.04673 0.38302 0.08952 0.0840 Uiso c RU 1.000 . .
    H H12 0.11175 0.46428 -0.02770 0.0920 Uiso c RU 1.000 . .
    H H13 0.34110 0.52988 0.00955 0.0870 Uiso c RU 1.000 . .
    H H14 0.50947 0.51345 0.16372 0.0680 Uiso c RU 1.000 . .
    H H18 1.01463 0.37126 0.42275 0.0670 Uiso c RU 1.000 . .
    H H19 1.21761 0.28995 0.43119 0.0780 Uiso c RU 1.000 . .
    H H20 1.17047 0.17038 0.45289 0.0750 Uiso c RU 1.000 . .
    H H21 0.91735 0.13251 0.46387 0.0740 Uiso c RU 1.000 . .
    H H22 0.71184 0.21295 0.45224 0.0620 Uiso c RU 1.000 . .
    H HO1 0.061(3) 0.4657(15) 0.617(2) 0.1190 Uiso d U 1.000 . .
    H H23A 0.21254 0.42549 0.79796 0.1810 Uiso c RU 1.000 . .
    H H23B 0.07336 0.38048 0.73674 0.1810 Uiso c RU 1.000 . .
    H H23C 0.04282 0.45890 0.76915 0.1810 Uiso c RU 1.000 . .
loop_
    _atom_site_aniso_label
    _atom_site_aniso_U_11
    _atom_site_aniso_U_22
    _atom_site_aniso_U_33
    _atom_site_aniso_U_12
    _atom_site_aniso_U_13
    _atom_site_aniso_U_23
    N1 0.0484(6) 0.0509(6) 0.0359(6) 0.0044(5) 0.0037(5) 0.0042(5)
    N2 0.0646(8) 0.0647(8) 0.0388(6) 0.0088(6) 0.0142(6) 0.0043(5)
    N3 0.0557(7) 0.0551(7) 0.0591(8) 0.0089(6) 0.0120(6) -0.0015(6)
    N4 0.0656(9) 0.1250(15) 0.0605(9) 0.0014(9) 0.0267(8) 0.0042(9)
    N5 0.0602(8) 0.0552(8) 0.0845(10) -0.0080(7) -0.0053(7) -0.0160(7)
    C1 0.0707(10) 0.0703(10) 0.0390(7) 0.0103(8) 0.0004(7) 0.0099(7)
    O1 0.0639(7) 0.1204(12) 0.0577(7) 0.0139(8) 0.0191(6) 0.0105(7)
    C2 0.0933(13) 0.0838(12) 0.0428(8) 0.0176(10) 0.0161(8) 0.0159(8)
    C3 0.0469(7) 0.0407(6) 0.0369(6) -0.0037(5) 0.0067(5) -0.0032(5)
    C4 0.0432(7) 0.0391(6) 0.0373(6) -0.0009(5) 0.0057(5) -0.0018(5)
    C5 0.0414(6) 0.0390(6) 0.0396(6) -0.0032(5) 0.0067(5) 0.0017(5)
    C6 0.0377(6) 0.0438(7) 0.0370(6) -0.0019(5) 0.0051(5) -0.0007(5)
    C7 0.0397(6) 0.0399(6) 0.0400(6) -0.0044(5) 0.0009(5) -0.0008(5)
    C8 0.0499(7) 0.0397(7) 0.0393(6) -0.0026(6) 0.0076(5) -0.0017(5)
    C9 0.0451(7) 0.0480(7) 0.0381(6) 0.0099(6) 0.0095(5) 0.0036(5)
    C10 0.0431(7) 0.0721(10) 0.0434(7) 0.0063(7) 0.0067(6) 0.0015(7)
    C11 0.0436(8) 0.1130(15) 0.0509(9) 0.0185(9) 0.0027(7) -0.0113(9)
    C12 0.0699(11) 0.1208(16) 0.0386(8) 0.0531(12) 0.0064(7) 0.0081(9)
    C13 0.0874(13) 0.0836(12) 0.0502(9) 0.0394(11) 0.0218(9) 0.0238(8)
    C14 0.0666(9) 0.0564(9) 0.0501(8) 0.0135(7) 0.0182(7) 0.0125(7)
    C15 0.0445(7) 0.0657(9) 0.0455(7) 0.0031(6) 0.0076(6) 0.0017(6)
    C16 0.0407(7) 0.0467(7) 0.0466(7) 0.0017(6) -0.0004(5) -0.0075(6)
    C17 0.0387(6) 0.0444(7) 0.0412(7) -0.0035(5) -0.0002(5) -0.0002(5)
    C18 0.0436(7) 0.0490(8) 0.0716(10) -0.0085(6) 0.0034(7) 0.0044(7)
    C19 0.0385(7) 0.0712(11) 0.0841(12) -0.0037(7) 0.0074(7) 0.0060(9)
    C20 0.0488(8) 0.0629(10) 0.0731(11) 0.0106(7) 0.0052(7) 0.0055(8)
    C21 0.0582(9) 0.0453(8) 0.0798(11) 0.0022(7) 0.0080(8) 0.0084(7)
    C22 0.0418(7) 0.0462(7) 0.0663(9) -0.0052(6) 0.0053(6) 0.0051(6)
    C23 0.0825(15) 0.205(3) 0.0758(14) -0.0012(18) 0.0142(12) 0.0563(18)
_geom_special_details
;
 Bond distances, angles etc. have been calculated using the
 rounded fractional coordinates. All su's are estimated
 from the variances of the (full) variance-covariance matrix.
 The cell esds are taken into account in the estimation of
 distances, angles and torsion angles
;
loop_
    _geom_bond_atom_site_label_1
    _geom_bond_atom_site_label_2
    _geom_bond_site_symmetry_1
    _geom_bond_site_symmetry_2
    _geom_bond_distance
    _geom_bond_publ_flag
    N1 C1 . . 1.4754(18) no
    N1 C3 . . 1.3710(18) no
    N1 C7 . . 1.4554(17) no
    N2 C2 . . 1.458(2) no
    N2 C3 . . 1.3453(18) no
    N3 C8 . . 1.1524(19) no
    N4 C15 . . 1.136(2) no
    N5 C16 . . 1.137(2) no
    C1 C2 . . 1.517(2) no
    O1 C23 . . 1.375(3) no
    N2 H2N . . 0.887(18) no
    C3 C4 . . 1.3753(18) no
    C4 C8 . . 1.4029(19) no
    C4 C5 . . 1.5151(17) no
    C5 C6 . . 1.5687(18) no
    C5 C9 . . 1.5177(18) no
    C6 C7 . . 1.5720(18) no
    C6 C16 . . 1.4770(19) no
    C6 C15 . . 1.4767(19) no
    C7 C17 . . 1.5091(19) no
    C9 C14 . . 1.391(2) no
    C9 C10 . . 1.386(2) no
    C10 C11 . . 1.386(2) no
    C11 C12 . . 1.380(3) no
    C12 C13 . . 1.370(3) no
    C13 C14 . . 1.378(3) no
    C17 C22 . . 1.390(2) no
    C17 C18 . . 1.387(2) no
    C18 C19 . . 1.379(2) no
    C19 C20 . . 1.376(3) no
    C20 C21 . . 1.376(2) no
    C21 C22 . . 1.380(2) no
    C1 H1A . . 0.9700 no
    O1 HO1 . . 0.92(3) no
    C1 H1B . . 0.9700 no
    C2 H2A . . 0.9700 no
    C2 H2B . . 0.9700 no
    C5 H5 . . 0.9800 no
    C7 H7 . . 0.9800 no
    C10 H10 . . 0.9300 no
    C11 H11 . . 0.9300 no
    C12 H12 . . 0.9300 no
    C13 H13 . . 0.9300 no
    C14 H14 . . 0.9300 no
    C18 H18 . . 0.9300 no
    C19 H19 . . 0.9300 no
    C20 H20 . . 0.9300 no
    C21 H21 . . 0.9300 no
    C22 H22 . . 0.9300 no
    C23 H23A . . 0.9600 no
    C23 H23B . . 0.9600 no
    C23 H23C . . 0.9600 no
loop_
    _geom_angle_atom_site_label_1
    _geom_angle_atom_site_label_2
    _geom_angle_atom_site_label_3
    _geom_angle_site_symmetry_1
    _geom_angle_site_symmetry_2
    _geom_angle_site_symmetry_3
    _geom_angle
    _geom_angle_publ_flag
    C1 N1 C3 . . . 108.34(11) no
    C1 N1 C7 . . . 121.89(12) no
    C3 N1 C7 . . . 118.49(11) no
    C2 N2 C3 . . . 110.22(13) no
    N1 C1 C2 . . . 101.20(13) no
    N2 C2 C1 . . . 101.97(14) no
    C3 N2 H2N . . . 123.9(12) no
    C2 N2 H2N . . . 122.3(12) no
    N1 C3 C4 . . . 122.75(12) no
    N2 C3 C4 . . . 127.72(13) no
    N1 C3 N2 . . . 109.53(12) no
    C5 C4 C8 . . . 119.88(11) no
    C3 C4 C5 . . . 121.27(12) no
    C3 C4 C8 . . . 118.52(12) no
    C6 C5 C9 . . . 113.12(10) no
    C4 C5 C9 . . . 113.71(11) no
    C4 C5 C6 . . . 108.31(10) no
    C5 C6 C15 . . . 108.86(11) no
    C5 C6 C16 . . . 111.67(10) no
    C7 C6 C16 . . . 109.34(11) no
    C15 C6 C16 . . . 108.80(11) no
    C7 C6 C15 . . . 109.63(11) no
    C5 C6 C7 . . . 108.52(10) no
    C6 C7 C17 . . . 113.94(11) no
    N1 C7 C6 . . . 105.90(10) no
    N1 C7 C17 . . . 112.68(11) no
    N3 C8 C4 . . . 178.94(14) no
    C10 C9 C14 . . . 118.99(13) no
    C5 C9 C10 . . . 122.00(12) no
    C5 C9 C14 . . . 119.01(13) no
    C9 C10 C11 . . . 120.11(15) no
    C10 C11 C12 . . . 119.91(16) no
    C11 C12 C13 . . . 120.48(16) no
    C12 C13 C14 . . . 119.84(18) no
    C9 C14 C13 . . . 120.66(17) no
    N4 C15 C6 . . . 178.24(18) no
    N5 C16 C6 . . . 178.13(16) no
    C7 C17 C18 . . . 118.34(12) no
    C18 C17 C22 . . . 118.52(13) no
    C7 C17 C22 . . . 123.14(12) no
    C17 C18 C19 . . . 120.67(14) no
    C18 C19 C20 . . . 120.48(15) no
    C19 C20 C21 . . . 119.31(15) no
    C20 C21 C22 . . . 120.66(14) no
    C17 C22 C21 . . . 120.35(14) no
    N1 C1 H1A . . . 112.00 no
    N1 C1 H1B . . . 112.00 no
    C2 C1 H1A . . . 112.00 no
    C2 C1 H1B . . . 112.00 no
    H1A C1 H1B . . . 109.00 no
    C23 O1 HO1 . . . 105.2(17) no
    N2 C2 H2B . . . 111.00 no
    C1 C2 H2A . . . 111.00 no
    C1 C2 H2B . . . 111.00 no
    H2A C2 H2B . . . 109.00 no
    N2 C2 H2A . . . 111.00 no
    C4 C5 H5 . . . 107.00 no
    C9 C5 H5 . . . 107.00 no
    C6 C5 H5 . . . 107.00 no
    N1 C7 H7 . . . 108.00 no
    C17 C7 H7 . . . 108.00 no
    C6 C7 H7 . . . 108.00 no
    C9 C10 H10 . . . 120.00 no
    C11 C10 H10 . . . 120.00 no
    C12 C11 H11 . . . 120.00 no
    C10 C11 H11 . . . 120.00 no
    C11 C12 H12 . . . 120.00 no
    C13 C12 H12 . . . 120.00 no
    C14 C13 H13 . . . 120.00 no
    C12 C13 H13 . . . 120.00 no
    C9 C14 H14 . . . 120.00 no
    C13 C14 H14 . . . 120.00 no
    C19 C18 H18 . . . 120.00 no
    C17 C18 H18 . . . 120.00 no
    C18 C19 H19 . . . 120.00 no
    C20 C19 H19 . . . 120.00 no
    C21 C20 H20 . . . 120.00 no
    C19 C20 H20 . . . 120.00 no
    C20 C21 H21 . . . 120.00 no
    C22 C21 H21 . . . 120.00 no
    C17 C22 H22 . . . 120.00 no
    C21 C22 H22 . . . 120.00 no
    O1 C23 H23A . . . 109.00 no
    O1 C23 H23B . . . 109.00 no
    O1 C23 H23C . . . 109.00 no
    H23A C23 H23B . . . 109.00 no
    H23A C23 H23C . . . 109.00 no
    H23B C23 H23C . . . 109.00 no
loop_
    _geom_torsion_atom_site_label_1
    _geom_torsion_atom_site_label_2
    _geom_torsion_atom_site_label_3
    _geom_torsion_atom_site_label_4
    _geom_torsion_site_symmetry_1
    _geom_torsion_site_symmetry_2
    _geom_torsion_site_symmetry_3
    _geom_torsion_site_symmetry_4
    _geom_torsion
    _geom_torsion_publ_flag
    C3 N1 C1 C2 . . . . 26.59(16) no
    C7 N1 C1 C2 . . . . 169.55(13) no
    C7 N1 C3 N2 . . . . -158.46(12) no
    C1 N1 C7 C6 . . . . 171.10(12) no
    C1 N1 C3 N2 . . . . -14.05(16) no
    C3 N1 C7 C17 . . . . -174.68(11) no
    C1 N1 C3 C4 . . . . 166.57(13) no
    C7 N1 C3 C4 . . . . 22.16(19) no
    C1 N1 C7 C17 . . . . 45.91(17) no
    C3 N1 C7 C6 . . . . -49.49(14) no
    C3 N2 C2 C1 . . . . 22.03(17) no
    C2 N2 C3 C4 . . . . 173.60(14) no
    C2 N2 C3 N1 . . . . -5.74(17) no
    N1 C1 C2 N2 . . . . -28.10(16) no
    N1 C3 C4 C5 . . . . -8.3(2) no
    N1 C3 C4 C8 . . . . 178.32(12) no
    N2 C3 C4 C5 . . . . 172.44(13) no
    N2 C3 C4 C8 . . . . -0.9(2) no
    C3 C4 C5 C6 . . . . 24.53(16) no
    C8 C4 C5 C6 . . . . -162.18(11) no
    C8 C4 C5 C9 . . . . -35.51(17) no
    C3 C4 C5 C9 . . . . 151.19(12) no
    C4 C5 C6 C7 . . . . -52.02(13) no
    C9 C5 C6 C16 . . . . -58.43(14) no
    C4 C5 C9 C10 . . . . -43.99(18) no
    C4 C5 C9 C14 . . . . 135.18(14) no
    C6 C5 C9 C10 . . . . 80.12(16) no
    C6 C5 C9 C14 . . . . -100.71(15) no
    C4 C5 C6 C16 . . . . 68.57(13) no
    C9 C5 C6 C7 . . . . -179.03(10) no
    C9 C5 C6 C15 . . . . 61.71(14) no
    C4 C5 C6 C15 . . . . -171.28(11) no
    C16 C6 C7 N1 . . . . -57.45(13) no
    C16 C6 C7 C17 . . . . 66.96(14) no
    C15 C6 C7 C17 . . . . -52.24(15) no
    C5 C6 C7 N1 . . . . 64.58(12) no
    C5 C6 C7 C17 . . . . -171.02(10) no
    C15 C6 C7 N1 . . . . -176.64(11) no
    N1 C7 C17 C18 . . . . -137.73(13) no
    N1 C7 C17 C22 . . . . 42.12(18) no
    C6 C7 C17 C18 . . . . 101.58(15) no
    C6 C7 C17 C22 . . . . -78.57(16) no
    C5 C9 C10 C11 . . . . -179.63(15) no
    C14 C9 C10 C11 . . . . 1.2(2) no
    C5 C9 C14 C13 . . . . -179.97(16) no
    C10 C9 C14 C13 . . . . -0.8(2) no
    C9 C10 C11 C12 . . . . -0.8(3) no
    C10 C11 C12 C13 . . . . -0.1(3) no
    C11 C12 C13 C14 . . . . 0.6(3) no
    C12 C13 C14 C9 . . . . -0.1(3) no
    C7 C17 C18 C19 . . . . 179.89(15) no
    C22 C17 C18 C19 . . . . 0.0(2) no
    C7 C17 C22 C21 . . . . -179.19(14) no
    C18 C17 C22 C21 . . . . 0.7(2) no
    C17 C18 C19 C20 . . . . -0.6(3) no
    C18 C19 C20 C21 . . . . 0.5(3) no
    C19 C20 C21 C22 . . . . 0.2(3) no
    C20 C21 C22 C17 . . . . -0.8(3) no
loop_
    _geom_hbond_atom_site_label_D
    _geom_hbond_atom_site_label_H
    _geom_hbond_atom_site_label_A
    _geom_hbond_site_symmetry_A
    _geom_hbond_distance_DH
    _geom_hbond_distance_HA
    _geom_hbond_distance_DA
    _geom_hbond_angle_DHA
    _geom_hbond_publ_flag
    O1 HO1 N3 3_566 0.92(3) 2.02(3) 2.907(2) 161(2) yes
    N2 H2N O1 . 0.887(18) 2.004(18) 2.870(2) 165.0(16) yes
    C7 H7 N3 3_666 0.98 2.52 3.3742(19) 146 yes
_shelx_hkl_file
;
  -1   0   0   -0.30    0.70
  -1   0   0   -1.10    0.60
   1   0   0    0.90    0.60
   1   0   0   -0.60    0.60
   2   0   0  104.89    4.60
   2   0   0  105.19    4.60
  -2   0   0  102.79    4.60
  -2   0   0  102.49    4.60
  -3   0   0   -2.30    1.60
   3   0   0    0.30    1.60
   3   0   0   -0.50    1.70
  -3   0   0    1.20    1.60
  -4   0   0 1089.79   39.10
  -4   0   0 1098.89   39.10
   4   0   0 1111.49   39.10
   4   0   0 1090.69   39.10
   5   0   0   -2.60    2.10
  -5   0   0   -1.60    2.20
  -5   0   0   -2.10    2.10
   5   0   0   -2.00    2.00
   6   0   0  118.99    6.60
   6   0   0  108.99    6.70
  -6   0   0  107.69    6.60
  -6   0   0  109.19    6.70
   7   0   0    1.80    3.10
  -7   0   0    2.20    3.30
  -7   0   0    1.80    3.70
  -8   0   0   66.29    7.20
   8   0   0   66.09    6.90
   8   0   0   80.89    7.20
  -8   0   0   76.19    7.00
  -9   0   0   -4.10    3.80
   9   0   0    2.40    3.80
   9   0   0    4.20    3.80
  -9   0   0    2.10    4.20
 -10   0   0  299.07   15.20
  10   0   0  300.77   14.90
 -10   0   0  291.17   14.70
  10   0   0  299.07   14.70
  -2  -1   0 3899.41  138.59
  -2  -1   0 4137.59  138.59
   2   1   0 3951.40  138.59
  -2   1   0 4021.60  138.59
  -2   1   0 3963.00  138.59
  -3  -1   0 6275.97  227.48
   3  -1   0 7128.89  227.58
  -3   1   0 6551.44  227.48
   3   1   0 6287.17  227.48
  -4  -1   0 1224.38   43.00
  -4  -1   0 1182.08   43.00
   4  -1   0 1252.67   43.10
   4  -1   0 1246.08   43.10
   4   1   0 1212.28   43.00
  -4   1   0 1214.28   43.10
  -4   1   0 1181.68   43.00
   4   1   0 1181.08   43.00
   5  -1   0  343.37   13.90
  -5  -1   0  339.27   13.80
  -5  -1   0  359.96   13.90
  -5   1   0  369.66   14.70
   5   1   0  337.37   13.80
  -5   1   0  368.96   14.00
   5   1   0  352.96   13.90
  -6  -1   0  960.10   33.70
   6  -1   0  831.82   33.50
   6  -1   0  959.70   33.80
  -6  -1   0  965.30   33.70
  -6   1   0  912.91   33.70
  -6   1   0  961.30   33.80
   6   1   0  868.11   33.50
   6   1   0  909.21   33.70
  -7  -1   0 1033.50   39.30
  -7  -1   0  973.50   36.70
   7  -1   0  985.70   36.70
   7   1   0  970.60   36.70
  -7   1   0 1054.79   38.60
  -7   1   0  985.90   36.70
   8  -1   0  207.48   11.00
   8  -1   0  212.28   10.80
  -8  -1   0  217.88   10.80
  -8  -1   0  208.78   11.00
   8   1   0  213.18   10.80
  -8   1   0  189.28   10.70
  -8   1   0  201.78   11.20
   8   1   0  220.48   10.70
  -9  -1   0  316.67   14.80
   9  -1   0  313.87   15.00
   9  -1   0  332.67   14.90
  -9  -1   0  329.97   15.10
   9   1   0  307.37   14.80
   9   1   0  328.17   14.80
  -9   1   0  332.07   15.20
  -9   1   0  294.97   14.80
 -10  -1   0  139.39   10.00
  10  -1   0  149.69   10.20
  10  -1   0  159.28   10.20
 -10  -1   0  138.79   11.00
  10   1   0  140.49   10.30
 -10   1   0  142.89   10.70
 -10   1   0  144.99   10.10
  10   1   0  120.79    9.70
  -1  -2   0  117.99    4.70
  -1  -2   0  123.89    4.70
   1  -2   0  121.99    4.80
   1  -2   0  124.09    4.80
   1   2   0  121.19    4.70
  -1   2   0  119.29    4.80
   1   2   0  120.69    4.70
  -1   2   0  119.79    4.80
   3  -2   0 5754.72  197.78
   3  -2   0 5647.74  197.78
  -3  -2   0 5644.33  197.68
  -3  -2   0 5804.32  197.68
  -3   2   0 5752.82  197.78
   3   2   0 5567.54  197.68
  -3   2   0 5723.43  197.78
   3   2   0 5694.33  197.68
   4  -2   0  652.53   25.10
  -4  -2   0  690.03   25.10
  -4  -2   0  681.03   25.10
   4  -2   0  702.53   25.20
  -4   2   0  738.53   25.30
   4   2   0  706.13   25.10
  -4   2   0  673.63   25.20
   4   2   0  684.33   25.10
  -5  -2   0   28.10    3.00
  -5  -2   0   22.80    2.80
   5  -2   0   24.30    2.90
   5  -2   0   27.30    3.00
   5   2   0   21.80    2.90
  -5   2   0   20.70    2.90
   5   2   0   28.20    2.90
  -5   2   0   24.90    3.00
   6  -2   0   29.60    3.50
   6  -2   0   34.00    3.50
  -6  -2   0   32.30    3.50
  -6  -2   0   36.10    3.70
  -6   2   0   25.90    3.50
  -6   2   0   39.60    3.80
   6   2   0   32.90    3.50
   6   2   0   32.40    3.50
   7  -2   0    6.60    4.10
  -7  -2   0    0.60    3.30
   7  -2   0    1.90    3.00
  -7   2   0    1.60    3.30
   7   2   0    5.20    3.60
   7   2   0    0.90    3.00
  -8  -2   0    5.20    3.50
  -8  -2   0    2.60    3.70
   8  -2   0   -2.00    3.50
   8  -2   0    1.40    3.70
   8   2   0    3.50    3.60
  -8   2   0    3.20    3.70
   8   2   0    7.70    3.60
  -8   2   0    2.20    3.90
  -9  -2   0  148.79   10.10
   9  -2   0  156.18    9.60
   9  -2   0  150.58    9.70
  -9  -2   0  128.29    9.30
  -9   2   0  133.99    9.50
  -9   2   0  146.79   10.20
   9   2   0  131.49    9.40
   9   2   0  145.29    9.60
  10  -2   0   32.30    5.40
 -10  -2   0   34.30    5.40
 -10  -2   0   36.10    5.80
  10  -2   0   37.60    5.80
  10   2   0   38.70    5.70
 -10   2   0   35.60    5.80
 -10   2   0   36.10    5.50
  10   2   0   30.80    5.30
   0  -3   0    0.50    1.00
   0  -3   0    1.40    1.00
   0   3   0    0.80    1.00
   0   3   0   -0.30    1.00
   2  -3   0 2811.02   99.49
  -2  -3   0 2914.51   99.39
  -2  -3   0 2864.41   99.39
   2  -3   0 2757.02   99.49
  -2   3   0 3030.80   99.49
  -2   3   0 2804.42   99.49
   2   3   0 2892.01   99.39
   2   3   0 2794.72   99.39
   3  -3   0 1543.35   54.39
  -3  -3   0 1516.65   54.19
   3  -3   0 1475.15   54.29
  -3  -3   0 1536.25   54.19
   3   3   0 1590.14   54.29
   3   3   0 1524.05   54.19
  -3   3   0 1560.54   54.39
  -3   3   0 1610.04   54.39
  -4  -3   0 4120.89  140.49
   4  -3   0 3794.92  140.69
  -4  -3   0 4069.49  140.49
   4  -3   0 4233.48  140.69
   4   3   0 4086.99  140.59
   4   3   0 3853.21  140.49
  -4   3   0 4085.39  140.69
  -5  -3   0    5.00    2.40
  -5  -3   0    4.50    2.30
   5  -3   0    4.90    2.40
   5  -3   0    7.10    2.40
  -5   3   0    3.10    2.30
   5   3   0    4.00    2.20
  -5   3   0   12.10    2.60
   5   3   0    2.00    2.30
  -6  -3   0    1.40    2.70
  -6  -3   0   -4.30    2.40
   6  -3   0   -3.90    2.50
   6  -3   0   -1.90    2.70
  -6   3   0   -4.90    2.60
   6   3   0   -1.00    2.30
   6   3   0   -1.70    2.80
  -6   3   0   -3.30    2.60
  -7  -3   0   15.70    3.80
   7  -3   0   15.70    3.60
   7  -3   0   21.70    3.70
  -7  -3   0   15.00    4.00
   7   3   0   19.30    3.50
   7   3   0   21.80    3.60
  -7   3   0   17.00    3.80
  -7   3   0   24.40    6.20
   8  -3   0  190.48   10.50
  -8  -3   0  182.48   10.00
  -8  -3   0  193.28   10.40
   8  -3   0  168.78   10.10
  -8   3   0  187.78   10.60
  -8   3   0  180.18   10.30
   8   3   0  185.78   10.00
   8   3   0  181.58   10.10
   9  -3   0   31.90    4.80
  -9  -3   0   25.30    4.80
   9  -3   0   27.70    4.90
  -9  -3   0   19.10    4.40
   9   3   0   23.80    4.60
  -9   3   0   23.40    5.00
   9   3   0   27.40    4.90
  -9   3   0   24.10    4.80
  10  -3   0   66.59    6.60
  10  -3   0   63.49    6.50
 -10  -3   0   63.79    6.60
 -10  -3   0   56.59    6.20
  10   3   0   56.49    6.30
  10   3   0   67.59    6.60
 -10   3   0   65.09    6.90
 -10   3   0   56.39    6.20
  -2  -4   0  201.88    8.30
   2  -4   0  208.78    8.10
   2  -4   0  209.28    8.60
  -2  -4   0  204.48    7.90
  -2   4   0  180.28    8.10
  -2   4   0  201.98    8.10
   2   4   0  199.28    7.90
   2   4   0  199.38    7.90
   3  -4   0 5316.87  190.88
  -3  -4   0 5513.65  190.78
  -3  -4   0 5694.53  190.78
   3  -4   0 5290.27  190.88
   3   4   0 5677.03  190.78
  -3   4   0 5370.66  190.88
   3   4   0 5376.36  190.78
  -3   4   0 5723.83  190.98
   4  -4   0 1836.42   68.49
  -4  -4   0 1959.90   68.29
  -4  -4   0 1919.61   68.29
   4  -4   0 1979.50   68.59
   4   4   0 1978.00   68.39
  -4   4   0 1930.51   68.49
  -4   4   0 1974.70   68.59
   4   4   0 1972.90   68.39
   5  -4   0  441.16   18.20
  -5  -4   0  494.95   18.10
   5  -4   0  479.45   18.30
  -5  -4   0  456.45   18.10
   5   4   0  483.85   18.10
   5   4   0  484.55   18.00
  -5   4   0  498.75   18.40
  -5   4   0  469.75   18.30
  -6  -4   0  547.55   22.70
  -6  -4   0  609.04   22.00
   6  -4   0  572.54   22.20
   6  -4   0  583.54   22.20
   6   4   0  603.04   22.00
  -6   4   0  579.24   22.20
  -6   4   0  552.44   22.20
  -7  -4   0   12.90    3.30
   7  -4   0   15.40    3.70
   7  -4   0   12.60    3.60
  -7  -4   0   12.50    3.40
   7   4   0    9.70    3.30
   7   4   0   18.70    3.50
  -7   4   0   11.50    3.50
  -7   4   0   11.20    3.60
   8  -4   0  288.97   13.60
  -8  -4   0  280.47   13.40
  -8  -4   0  293.87   13.40
   8  -4   0  298.47   13.60
   8   4   0  289.07   13.40
   8   4   0  296.37   13.30
  -8   4   0  288.07   13.60
  -8   4   0  281.57   13.80
   9  -4   0   55.59    5.90
  -9  -4   0   44.60    5.30
  -9  -4   0   51.79    5.60
   9  -4   0   55.89    6.00
  -9   4   0   54.99    5.70
   9   4   0   48.70    5.50
   9   4   0   53.69    5.80
  -9   4   0   42.30    5.70
  10  -4   0   35.40    5.70
  10  -4   0   33.60    5.40
 -10  -4   0   29.20    5.40
 -10  -4   0   29.90    5.20
  10   4   0   34.40    5.30
 -10   4   0   35.80    5.30
  10   4   0   22.00    5.10
 -10   4   0   32.40    5.80
   0  -5   0   -1.60    1.30
   0  -5   0   -0.40    1.40
   0   5   0   -0.10    1.30
   0   5   0   -0.40    1.30
  -1  -5   0    3.50    1.50
   1  -5   0    5.00    1.60
   1  -5   0    4.80    1.60
  -1  -5   0    1.50    1.50
  -1   5   0    4.20    1.60
   1   5   0    5.40    1.60
   1   5   0    1.20    1.50
  -1   5   0   -0.40    1.50
   2  -5   0 3087.09  108.89
  -2  -5   0 3064.79  108.69
   2  -5   0 3210.68  108.89
  -2  -5   0 3096.29  108.69
   2   5   0 3015.00  108.69
   2   5   0 3162.18  108.69
  -2   5   0 3113.19  109.49
  -2   5   0 3232.88  108.89
  -3  -5   0   97.69    5.10
   3  -5   0   91.69    5.40
  -3  -5   0   94.09    5.10
  -3   5   0   91.19    5.50
  -3   5   0   91.99    5.40
   3   5   0  102.09    5.10
   3   5   0   97.19    5.20
  -4  -5   0   70.69    4.70
  -4  -5   0   67.69    4.70
   4  -5   0   74.89    5.10
   4  -5   0   71.39    5.10
  -4   5   0   74.99    5.10
   4   5   0   72.49    4.60
  -4   5   0   76.29    5.20
   4   5   0   64.29    4.70
   5  -5   0   -1.60    2.30
   5  -5   0   -2.60    2.30
  -5  -5   0   -2.50    2.10
  -5  -5   0   -1.80    2.10
  -5   5   0   -1.90    2.40
   5   5   0    0.50    2.20
   5   5   0   -2.00    2.00
  -5   5   0   -1.80    2.20
   6  -5   0  294.37   12.50
  -6  -5   0  276.57   12.20
  -6  -5   0  283.57   13.20
   6  -5   0  292.17   12.50
   6   5   0  282.37   12.10
  -6   5   0  280.97   12.40
  -6   5   0  281.27   12.60
   7  -5   0  186.48    9.80
  -7  -5   0  174.68    9.50
   7  -5   0  175.08    9.80
  -7  -5   0  184.18    9.50
   7   5   0  180.38    9.30
   7   5   0  182.18    9.40
  -7   5   0  188.08    9.80
  -7   5   0  188.08   10.10
  -8  -5   0  646.74   24.10
  -8  -5   0  629.54   24.20
   8  -5   0  625.74   24.40
   8  -5   0  589.64   24.30
  -8   5   0  619.14   24.50
   8   5   0  616.14   24.00
   8   5   0  569.44   23.90
  -8   5   0  610.44   24.30
  -9  -5   0    5.40    4.00
   9  -5   0   12.50    4.40
   9  -5   0    4.60    4.30
  -9  -5   0    8.30    3.90
   9   5   0    5.20    4.00
  -9   5   0    4.80    4.00
  -9   5   0    3.70    4.50
   9   5   0    6.20    3.90
  10  -5   0    7.40    4.30
  10  -5   0    6.60    4.80
 -10  -5   0    1.40    4.00
 -10  -5   0    1.00    4.20
  10   5   0   10.20    4.40
 -10   5   0   14.30    5.10
 -10   5   0    1.60    4.30
  10   5   0    0.10    4.40
   0  -6   0 1278.97   44.00
   0   6   0 1235.28   44.30
   0   6   0 1233.68   44.00
  -2  -6   0  250.77    9.90
   2  -6   0  244.68   10.90
  -2  -6   0  246.88    9.80
  -2   6   0  254.87   10.10
   2   6   0  237.38    9.80
   2   6   0  258.37    9.90
  -2   6   0  262.57   10.10
  -3  -6   0 1100.09   37.30
   3  -6   0 1003.10   37.50
   3  -6   0 1059.29   37.50
  -3  -6   0 1040.80   37.20
   3   6   0 1034.70   37.30
  -3   6   0 1057.29   37.50
   3   6   0 1027.50   37.30
  -3   6   0 1043.50   37.50
   4  -6   0  116.49    6.30
   4  -6   0  102.19    6.10
  -4  -6   0  108.79    5.80
  -4  -6   0  112.19    5.80
  -4   6   0  101.19    6.30
   4   6   0  108.09    5.80
   4   6   0  119.09    5.80
  -4   6   0  106.39    6.20
  -5  -6   0  256.67   11.00
   5  -6   0  256.57   11.30
  -5  -6   0  257.17   11.00
   5  -6   0  267.57   11.30
  -5   6   0  275.97   11.50
  -5   6   0  254.37   11.30
   5   6   0  264.37   11.00
  -6  -6   0  244.78   10.80
   6  -6   0  248.98   11.10
  -6  -6   0  233.48   11.70
   6  -6   0  235.58   11.10
  -6   6   0  235.88   11.20
   6   6   0  246.08   11.70
   6   6   0  237.68   10.80
  -6   6   0  237.58   11.20
   7  -6   0  105.89    7.90
  -7  -6   0  127.89    7.80
   7  -6   0  117.39    7.90
  -7  -6   0  116.39    7.70
   7   6   0  116.39    7.50
  -7   6   0  124.99    7.90
   7   6   0  111.49    7.60
  -7   6   0  100.99    8.20
   8  -6   0  140.79    9.10
  -8  -6   0  151.28    9.20
  -8  -6   0  141.19    8.80
   8  -6   0  141.19    9.60
   8   6   0  144.09    9.00
  -8   6   0  130.79    9.90
   8   6   0  130.69    8.90
  -8   6   0  128.19    9.10
  -9  -6   0  157.78   10.00
   9  -6   0  149.49    9.90
  -9  -6   0  145.49    9.70
   9  -6   0  151.28   10.30
  -9   6   0  159.68   10.80
  -9   6   0  140.79    9.90
   9   6   0  147.69    9.60
   9   6   0  146.59    9.80
  10  -6   0   22.70    5.40
 -10  -6   0   18.00    4.70
 -10  -6   0   20.50    5.00
  10  -6   0   25.90    5.50
  10   6   0   23.60    5.00
  10   6   0   25.20    5.00
 -10   6   0   21.70    5.20
 -10   6   0   29.80    5.90
   0  -7   0    0.10    1.60
   0  -7   0   -1.50    1.60
   0   7   0    0.50    1.70
   0   7   0   -1.30    1.60
  -1  -7   0 1076.29   37.80
   1  -7   0 1094.89   37.90
  -1  -7   0 1022.20   37.70
  -1   7   0 1098.49   37.90
  -1   7   0 1066.49   37.80
   1   7   0 1002.00   37.70
   1   7   0 1091.39   37.80
   2  -7   0 2007.40   70.29
   2  -7   0 1941.31   70.29
  -2  -7   0 1987.60   70.09
  -2  -7   0 2013.10   70.19
   2   7   0 2113.79   70.19
  -2   7   0 1943.31   70.29
  -2   7   0 1993.30   70.29
   2   7   0 2003.60   70.09
   3  -7   0 4766.62  167.38
  -3  -7   0 4863.21  167.18
   3  -7   0 4782.92  167.38
  -3  -7   0 4665.73  167.18
   3   7   0 4650.94  167.18
  -3   7   0 5078.99  167.48
  -3   7   0 4927.91  167.48
   3   7   0 4718.43  167.18
  -4  -7   0   86.99    5.30
   4  -7   0   86.19    5.70
  -4  -7   0   89.79    5.30
   4  -7   0   90.79    5.70
   4   7   0   91.79    5.40
   4   7   0   82.69    5.10
  -4   7   0   85.89    5.70
  -4   7   0   83.19    5.70
  -5  -7   0  328.47   13.10
   5  -7   0  314.57   13.40
   5  -7   0  326.87   13.50
  -5  -7   0  351.76   13.20
   5   7   0  305.67   13.00
   5   7   0  327.47   13.10
  -5   7   0  302.27   13.40
  -5   7   0  312.37   13.50
  -6  -7   0  188.48    8.90
  -6  -7   0  182.58    9.00
   6  -7   0  169.98    9.30
   6  -7   0  163.78    9.40
  -6   7   0  179.28    9.50
   6   7   0  170.58    8.80
   6   7   0  174.48    8.90
  -6   7   0  170.88    9.30
  -7  -7   0   49.60    4.70
   7  -7   0   49.40    5.00
   7  -7   0   52.09    5.00
  -7  -7   0   44.90    4.60
  -7   7   0   38.90    5.00
  -7   7   0   44.70    4.90
   7   7   0   48.20    4.70
   8  -7   0  117.69    8.90
  -8  -7   0  124.49    8.60
   8  -7   0  123.99    9.10
  -8  -7   0  122.29    8.80
   8   7   0  123.79    8.50
  -8   7   0  109.49    8.70
  -8   7   0  125.19    9.80
  -9  -7   0    0.40    3.80
   9  -7   0   -2.90    4.10
   9  -7   0   -5.70    3.90
  -9  -7   0   -0.90    3.80
   9   7   0   -3.40    3.70
  -9   7   0    0.10    4.60
  -9   7   0   -2.00    3.90
 -10  -7   0   89.89    9.10
  10  -7   0   82.49    7.60
 -10  -7   0   80.89    8.50
  10  -7   0   74.29    7.30
  10   7   0   95.49    8.90
 -10   7   0   90.39    8.60
 -10   7   0  100.09    9.00
   0  -8   0  348.57   13.50
   0  -8   0  358.36   13.50
   0   8   0  349.17   13.50
   0   8   0  359.46   13.50
  -1  -8   0 2895.51  102.89
  -1  -8   0 2901.91  102.89
   1  -8   0 3128.89  103.09
   1  -8   0 3041.50  102.99
   1   8   0 2946.01  102.89
  -1   8   0 2810.52  103.09
  -1   8   0 3013.10  102.99
   1   8   0 2852.31  102.89
  -2  -8   0 3786.62  125.69
   2  -8   0 3552.24  125.79
  -2  -8   0 3651.73  125.69
   2  -8   0 3698.43  125.89
   2   8   0 3638.64  125.69
   2   8   0 3633.44  125.69
  -2   8   0 3274.57  125.69
  -2   8   0 3595.44  125.79
   3  -8   0  956.60   32.60
  -3  -8   0  913.31   32.30
  -3  -8   0  894.71   32.30
   3  -8   0  898.81   32.60
  -3   8   0  888.51   32.50
   3   8   0  858.11   32.20
  -3   8   0  858.81   32.50
   3   8   0  892.11   32.30
  -4  -8   0  235.78   10.20
   4  -8   0  254.17   10.60
  -4  -8   0  249.88   10.30
   4  -8   0  244.38   10.60
  -4   8   0  243.78   10.60
   4   8   0  244.48   10.20
   4   8   0  240.38   10.20
  -4   8   0  216.48   10.50
   4   8   0  237.28    9.10
  -5  -8   0   -2.70    2.50
  -5  -8   0    1.00    2.60
   5  -8   0    4.30    2.80
   5  -8   0    1.10    2.80
  -5   8   0    5.80    2.90
   5   8   0    3.00    2.40
  -5   8   0    1.20    2.90
   5   8   0   -2.60    2.40
   5   8   0    3.70    1.80
   6  -8   0  649.34   23.90
   6  -8   0  559.44   23.60
  -6  -8   0  610.94   23.60
  -6  -8   0  618.54   23.30
   6   8   0  614.44   23.30
  -6   8   0  632.74   23.90
  -6   8   0  587.64   23.70
   7  -8   0   78.19    7.20
  -7  -8   0   65.99    6.60
  -7  -8   0   70.69    6.90
   7  -8   0   70.49    7.40
   7   8   0   69.39    6.40
  -7   8   0   73.59    7.70
  -7   8   0   74.69    7.10
   7   8   0   78.09    6.60
  -8  -8   0  312.67   14.90
   8  -8   0  343.07   16.70
  -8  -8   0  330.47   14.90
   8  -8   0  331.97   15.40
  -8   8   0  364.26   15.80
   8   8   0  314.67   18.10
  -8   8   0  339.87   15.40
   8   8   0  326.17   14.90
  -9  -8   0    9.00    4.30
  -9  -8   0   10.70    4.20
   9  -8   0    7.00    4.40
   9  -8   0   -5.50    7.90
  -9   8   0   10.10    5.00
  -9   8   0    5.70    4.30
   9   8   0   11.10    4.20
   9   8   0    5.80    3.80
   0  -9   0   -2.30    2.30
   0  -9   0   -3.90    1.90
   0   9   0   -0.50    2.20
   0   9   0    2.50    2.10
   1  -9   0   48.00    4.30
   1  -9   0   54.19    4.40
  -1  -9   0   46.20    4.30
  -1  -9   0   46.00    4.10
   1   9   0   37.80    4.10
   1   9   0   44.40    4.10
  -1   9   0   47.10    4.20
  -1   9   0   48.10    4.20
   2  -9   0  896.51   34.70
  -2  -9   0  962.20   34.60
   2  -9   0  887.01   34.70
  -2  -9   0 1002.40   34.60
  -2   9   0 1054.09   34.90
  -2   9   0  977.90   34.80
   2   9   0  944.21   34.60
   2   9   0  969.10   34.60
  -3  -9   0  550.34   20.30
   3  -9   0  554.34   20.60
   3  -9   0  524.05   20.50
  -3  -9   0  553.54   20.30
  -3   9   0  533.45   20.50
   3   9   0  550.24   20.20
  -3   9   0  528.25   20.50
   3   9   0  537.55   20.30
   4  -9   0  129.69    7.40
  -4  -9   0  130.99    6.80
   4  -9   0  118.89    7.10
  -4  -9   0  129.09    6.90
   4   9   0  125.59    6.70
  -4   9   0  122.39    7.40
   4   9   0  134.59    6.80
  -4   9   0  119.99    7.10
  -5  -9   0  411.56   15.90
   5  -9   0  402.16   16.30
   5  -9   0  406.96   16.40
   5   9   0  403.86   15.90
  -5   9   0  368.66   16.20
  -5   9   0  397.16   16.40
   5   9   0  392.56   14.80
  -6  -9   0   30.80    3.90
   6  -9   0   33.30    4.40
   6  -9   0   27.80    7.90
  -6  -9   0   23.70    3.80
  -6   9   0   30.40    4.90
  -6   9   0   23.40    4.40
   6   9   0   26.00    3.00
   6   9   0   29.00    4.10
   6   9   0   27.80    3.80
   7  -9   0    0.10    3.60
  -7  -9   0    0.50    3.20
  -7  -9   0   -2.30    3.50
   7  -9   0    4.80    3.60
  -7   9   0    1.90    3.90
  -7   9   0    2.50    3.60
   7   9   0    1.10    3.30
   7   9   0    2.90    3.30
   7   9   0    0.10    2.50
  -8  -9   0   -1.40    3.80
   8  -9   0   -2.90    4.90
  -8  -9   0   -2.40    3.60
   8  -9   0   -2.80    3.80
   8   9   0   -1.10    2.90
   8   9   0   -4.30    3.60
  -8   9   0   -0.70    3.70
  -8   9   0   -1.50    4.40
   8   9   0   -0.50    3.40
   9  -9   0   48.50    6.20
   9  -9   0   67.19    7.20
  -9  -9   0   71.89    6.40
  -9   9   0   64.69    9.10
   9   9   0   66.39    6.10
   9   9   0   70.49    6.70
   0 -10   0  164.98    7.40
   0 -10   0  145.19    7.30
   0  10   0  150.28    7.40
   0  10   0  149.59    7.30
  -1 -10   0   52.89    4.60
  -1 -10   0   52.69    5.50
   1 -10   0   51.69    4.80
   1 -10   0   63.09    4.80
  -1  10   0   58.19    4.70
  -1  10   0   68.19    4.90
   1  10   0   58.69    5.20
   1  10   0   53.69    4.50
  -2 -10   0  197.98    9.20
   2 -10   0  197.28    9.40
   2 -10   0  225.88    9.70
  -2 -10   0  215.78    9.30
  -2  10   0  210.88    9.50
  -2  10   0  209.88    9.40
   2  10   0  214.18    9.20
   2  10   0  211.38    9.20
   3 -10   0  112.29    6.90
  -3 -10   0  122.79    6.60
   3 -10   0  121.09    6.90
   3  10   0  120.39    6.50
   3  10   0  110.79    6.50
  -3  10   0  123.89    7.00
  -3  10   0  116.99    6.70
   4 -10   0  350.26   13.70
  -4 -10   0  339.17   16.10
  -4 -10   0  313.87   13.20
   4 -10   0  334.27   13.80
  -4  10   0  313.47   13.60
  -4  10   0  309.47   13.60
   4  10   0  295.37   13.10
   4  10   0  338.77   13.90
   5 -10   0   13.10    3.60
   5 -10   0    1.80    3.10
  -5 -10   0    8.20    3.10
  -5 -10   0    8.70    3.00
   5  10   0    6.40    2.80
  -5  10   0    6.20    3.40
   5  10   0    8.80    2.90
  -5  10   0    4.50    3.00
   6 -10   0   92.09    7.60
  -6 -10   0   91.79    6.80
  -6 -10   0   93.29    7.10
   6 -10   0   85.89    7.30
   6  10   0   86.19    6.90
   6  10   0   84.19    5.00
  -6  10   0   88.39    7.50
  -6  10   0   94.99    7.90
   6  10   0   86.79    6.70
   7 -10   0   99.89    8.30
   7 -10   0   79.79    7.90
  -7 -10   0   83.39    7.60
  -7 -10   0   79.19    7.10
   7  10   0   86.19    7.20
  -7  10   0   70.69    7.70
   7  10   0   85.59    5.60
  -7  10   0   92.89    8.60
   7  10   0   89.79    7.10
  -8 -10   0    1.50    3.80
   8 -10   0   -2.40    4.50
   8 -10   0   -3.70    3.80
  -8 -10   0    2.10    3.90
  -8  10   0    4.00    4.00
   8  10   0   -2.40    3.40
   8  10   0    2.20    2.90
  -8  10   0    4.10    4.50
   8  10   0   -4.60    3.40
   9 -10   0    4.70    5.90
  -9 -10   0   -3.40    4.00
   9 -10   0    0.60    4.30
  -9 -10   0   -0.40    4.00
  -9  10   0   -4.60    3.80
   9  10   0   -4.80    3.90
  -9  10   0    5.20    5.10
   9  10   0    1.30    3.30
   9  10   0    5.70    3.90
   0 -11   0   -4.90    2.10
   0 -11   0   -2.70    2.20
   0  11   0   -3.90    2.20
   0  11   0   -3.80    2.00
  -1 -11   0   48.60    4.70
   1 -11   0   60.79    5.10
   1 -11   0   68.69    5.20
  -1 -11   0   54.09    4.80
   1  11   0   58.79    4.80
   1  11   0   48.10    4.60
  -1  11   0   49.70    4.80
  -1  11   0   54.59    4.90
  -2 -11   0  268.87   11.10
   2 -11   0  246.98   11.30
   2 -11   0  260.77   11.20
  -2 -11   0  259.97   11.00
  -2  11   0  245.98   11.10
  -2  11   0  273.97   11.40
   2  11   0  258.57   10.90
   2  11   0  255.57   11.70
   3 -11   0  509.85   19.70
  -3 -11   0  513.45   19.50
  -3 -11   0  496.35   19.60
   3 -11   0  495.85   19.70
   3  11   0  506.65   19.40
  -3  11   0  545.75   19.80
   3  11   0  496.75   20.10
  -3  11   0  497.85   19.70
  -4 -11   0  268.97   11.50
   4 -11   0  246.18   11.80
   4 -11   0  287.77   12.20
  -4 -11   0  276.57   11.60
   4  11   0  271.97   11.40
  -4  11   0  262.67   11.90
   4  11   0  272.87   11.50
  -4  11   0  230.98   12.00
  -5 -11   0  219.68   13.10
   5 -11   0  200.58   10.60
  -5 -11   0  201.98   10.00
   5 -11   0  203.88   10.50
   5  11   0  208.18   11.70
   5  11   0  214.18   10.10
  -5  11   0  215.48   10.70
  -5  11   0  209.18   10.50
  -6 -11   0    1.10    3.10
   6 -11   0   -4.00    3.50
   6 -11   0    6.80    3.80
  -6 -11   0   -0.40    3.20
   6  11   0    7.60    3.30
  -6  11   0    2.60    4.00
   6  11   0    3.60    3.20
   6  11   0   -0.10    1.90
  -6  11   0   -2.00    3.40
   7 -11   0    3.40    3.70
   7 -11   0   -6.20    3.70
  -7 -11   0   -6.20    3.50
  -7 -11   0   -4.80    3.30
  -7  11   0   -1.60    3.60
   7  11   0    1.50    2.30
  -7  11   0   -3.30    4.10
   7  11   0   -2.90    3.30
   7  11   0   -3.80    3.40
  -8 -11   0   14.90    4.20
   8 -11   0   20.50    4.70
   8 -11   0   18.30    4.90
  -8 -11   0   16.30    4.40
  -8  11   0   21.20    5.40
   8  11   0   15.00    4.20
   8  11   0   14.50    4.10
   8  11   0   17.60    3.20
  -8  11   0   19.70    4.70
   9 -11   0  173.68   11.30
   9 -11   0  176.18   12.10
  -9 -11   0  167.68   10.70
  -9 -11   0  181.78   11.30
  -9  11   0  181.58   12.40
   9  11   0  157.58   10.80
   9  11   0  173.28    9.00
  -9  11   0  178.18   11.30
   9  11   0  164.88   10.60
   0 -12   0   -0.80    2.30
   0 -12   0    3.00    2.50
   0  12   0   -3.10    2.30
   0  12   0    0.10    2.30
  -1 -12   0  207.58    9.80
  -1 -12   0  207.68    9.70
   1 -12   0  224.98   10.10
   1 -12   0  221.18   10.00
  -1  12   0  239.88   10.00
   1  12   0  205.78    9.70
  -1  12   0  221.58    9.90
   1  12   0  227.68    9.80
   2 -12   0  706.53   25.90
  -2 -12   0  694.73   25.70
  -2 -12   0  684.03   25.60
   2 -12   0  680.13   25.70
  -2  12   0  675.83   25.70
   2  12   0  700.93   25.60
  -2  12   0  666.23   25.80
   2  12   0  679.03   25.60
  -3 -12   0   12.80    2.90
  -3 -12   0    7.40    2.70
   3 -12   0    6.30    3.10
   3 -12   0    0.90    2.80
   3  12   0    9.40    2.80
   3  12   0   18.00    3.00
  -3  12   0    6.20    3.00
  -3  12   0    8.20    2.90
   4 -12   0   67.69    6.50
  -4 -12   0   77.79    6.20
  -4 -12   0   72.59    6.00
   4 -12   0   74.09    6.90
   4  12   0   71.99    6.10
  -4  12   0   76.99    7.00
  -4  12   0   73.19    6.50
   4  12   0   82.59    6.20
   5 -12   0 1230.68   43.90
  -5 -12   0 1219.28   43.40
  -5 -12   0 1181.28   43.40
   5 -12   0 1171.08   43.80
  -5  12   0 1187.68   43.90
   5  12   0 1183.08   43.40
  -5  12   0 1174.18   43.80
   5  12   0 1186.88   43.40
   6 -12   0    1.40    3.80
  -6 -12   0    5.30    3.50
  -6 -12   0    9.50    3.50
   6 -12   0    4.90    3.70
   6  12   0    6.60    3.40
   6  12   0    5.50    3.20
  -6  12   0    0.10    3.60
  -6  12   0    2.80    4.30
   7 -12   0   26.60    8.60
  -7 -12   0   21.90    4.20
   7 -12   0   28.50    5.00
  -7 -12   0   31.10    4.60
  -7  12   0   28.30    4.70
   7  12   0   30.20    4.50
   7  12   0   34.80    4.80
  -7  12   0   26.40    8.40
   7  12   0   29.50    2.90
   8 -12   0    6.00    4.00
  -8 -12   0    1.40    4.00
  -8 -12   0    2.10    3.80
   8 -12   0    3.10    4.20
  -8  12   0    4.90    4.80
   8  12   0    2.70    3.90
  -8  12   0   -0.10    3.80
   8  12   0    2.70    3.70
   8  12   0   -0.50    2.40
   9 -12   0    1.60    5.10
  -9 -12   0    8.40    4.40
   9 -12   0   12.50    4.90
  -9 -12   0    2.20    4.30
   9  12   0    2.20    3.00
  -9  12   0    4.00    5.30
  -9  12   0    7.50    4.60
   9  12   0    8.80    4.50
   9  12   0    5.10    4.30
   0 -13   0   -5.20    2.40
   0 -13   0   -0.10    2.70
   0  13   0    0.10    2.60
   0  13   0   -2.40    2.40
  -1 -13   0   57.39    5.30
   1 -13   0   57.09    4.90
   1 -13   0   68.09    5.70
  -1 -13   0   58.79    5.50
  -1  13   0   70.09    5.50
   1  13   0   55.89    5.30
   1  13   0   66.29    5.30
  -1  13   0   59.19    5.60
   2 -13   0  525.95   20.00
  -2 -13   0  520.45   19.60
   2 -13   0  501.75   19.70
  -2 -13   0  497.15   19.50
  -2  13   0  471.55   19.70
  -2  13   0  509.45   19.80
   2  13   0  494.95   19.50
   2  13   0  496.95   19.50
  -3 -13   0  496.05   19.80
   3 -13   0  513.55   20.30
  -3 -13   0  506.25   19.90
   3 -13   0  501.05   20.20
   3  13   0  505.65   19.80
   3  13   0  514.55   19.80
  -3  13   0  511.05   20.20
  -3  13   0  540.45   20.30
   4 -13   0  208.18   10.50
  -4 -13   0  218.38   10.20
   4 -13   0  190.48   10.70
   4  13   0  210.68   10.00
   4  13   0  208.48   10.10
  -4  13   0  197.08   10.70
  -4  13   0  179.48   10.30
   5 -13   0   78.09   10.60
  -5 -13   0   71.09    6.90
   5 -13   0   73.19    7.20
  -5 -13   0   80.09    7.00
   5  13   0   73.39    6.70
   5  13   0   84.89    6.90
  -5  13   0   87.09    9.20
  -5  13   0   66.59    6.10
   6 -13   0  224.88   12.50
   6 -13   0  260.27   14.00
  -6 -13   0  237.28   11.80
  -6 -13   0  239.28   11.60
   6  13   0  248.58   11.70
  -6  13   0  219.18   12.80
   6  13   0  233.68   11.70
  -6  13   0  255.97   12.50
  -7 -13   0    3.10    3.80
   7 -13   0   -3.60    3.70
  -7 -13   0   -4.60    3.50
  -7  13   0   -7.10    4.30
  -7  13   0   -2.80    3.80
   7  13   0   -0.10    3.70
   7  13   0    4.70    3.70
  -8 -13   0  100.19   10.60
  -8 -13   0   90.39    8.90
   8 -13   0  118.79    9.40
   8 -13   0  113.89   10.00
  -8  13   0   90.99    9.10
   8  13   0   97.39   10.10
   8  13   0  112.19    8.50
  -8  13   0   97.09   10.40
   0 -14   0  240.98   11.10
   0 -14   0  246.38   11.10
   0  14   0  230.28   11.00
   0  14   0  246.68   11.00
   1 -14   0  361.16   15.10
   1 -14   0  389.16   15.00
  -1 -14   0  352.56   14.80
  -1 -14   0  367.46   14.80
  -1  14   0  346.97   14.80
   1  14   0  338.27   14.60
   1  14   0  327.67   14.70
  -1  14   0  382.66   15.00
   2 -14   0   64.79    6.30
   2 -14   0   72.39    6.80
  -2 -14   0   57.79    6.10
  -2 -14   0   63.19    6.30
   2  14   0   57.39    5.80
   2  14   0   72.19    6.00
  -2  14   0   65.19    6.50
  -2  14   0   69.29    6.30
   3 -14   0  210.98   10.70
  -3 -14   0  213.08   10.20
   3 -14   0  193.08   10.40
  -3 -14   0  218.78   10.40
   3  14   0  192.08    9.90
  -3  14   0  197.18   10.40
  -3  14   0  198.18   10.60
   4 -14   0  742.93   28.50
  -4 -14   0  733.33   28.00
  -4 -14   0  735.33   28.00
   4 -14   0  732.03   28.60
  -4  14   0  729.83   28.40
   4  14   0  722.73   27.90
   4  14   0  724.63   27.90
  -4  14   0  792.62   28.70
   5 -14   0   -1.20    4.00
  -5 -14   0    7.90    3.50
   5 -14   0   -2.90    3.60
  -5 -14   0    1.70    3.60
  -5  14   0   -0.60    3.60
   5  14   0    1.40    3.30
   5  14   0    0.40    3.20
  -5  14   0   -0.60    4.00
  -6 -14   0   13.80    3.90
   6 -14   0    9.40    4.40
   6 -14   0    5.70    3.90
  -6 -14   0   12.10    4.00
  -6  14   0   15.30    4.30
   6  14   0   14.60    3.80
  -6  14   0    7.20    4.40
   7 -14   0    1.90    4.40
  -7 -14   0    9.40    3.90
   7 -14   0    1.50    4.10
  -7 -14   0    3.00    3.90
  -7  14   0    8.90    5.00
   7  14   0    6.10    4.00
   7  14   0   12.50    4.00
  -7  14   0    9.10    4.20
  -8 -14   0   22.30    4.60
   8 -14   0   29.60    5.40
  -8 -14   0   26.30    5.20
   8  14   0   18.20    4.80
  -8  14   0   22.40    5.60
   8  14   0   33.60    5.10
  -8  14   0   29.90    6.10
   0 -15   0    2.70    3.20
   0 -15   0    4.90    3.10
   0  15   0    2.60    3.10
   0  15   0   -0.30    2.90
   1 -15   0  445.16   18.00
   1 -15   0  447.36   18.20
  -1 -15   0  440.66   18.00
  -1 -15   0  428.26   17.80
   1  15   0  451.65   17.90
   1  15   0  461.75   18.00
  -1  15   0  425.86   18.00
  -1  15   0  447.26   18.00
   2 -15   0  370.96   15.60
   2 -15   0  359.76   15.80
  -2 -15   0  366.36   15.40
  -2 -15   0  386.76   17.40
  -2  15   0  340.67   15.30
   2  15   0  356.36   15.20
  -2  15   0  347.67   15.50
   3 -15   0  204.78   10.60
   3 -15   0  171.98   10.10
  -3 -15   0  174.58   10.00
  -3 -15   0  184.98    9.70
  -3  15   0  191.18   10.20
   3  15   0  179.38    9.70
   3  15   0  189.58    9.70
  -3  15   0  197.88   10.30
  -4 -15   0  312.07   14.10
   4 -15   0  291.87   14.80
  -4 -15   0  335.17   14.40
  -4  15   0  343.07   15.00
   4  15   0  316.87   14.10
   4  15   0  328.77   14.10
   5 -15   0   57.59    5.90
  -5 -15   0   53.89    5.20
   5 -15   0   53.89    5.80
  -5 -15   0   54.09    5.20
  -5  15   0   49.60    5.70
   5  15   0   58.19    5.30
   5  15   0   59.79    6.50
  -5  15   0   62.29    6.20
   6 -15   0    3.70    4.00
  -6 -15   0    4.60    3.70
  -6 -15   0    5.00    4.00
   6 -15   0   10.00    4.60
  -6  15   0    4.50    4.40
  -6  15   0   -2.00    3.70
   6  15   0    4.10    3.60
   6  15   0    6.40    3.70
   7 -15   0   -2.70    3.80
  -7 -15   0    2.20    4.00
  -7 -15   0   -2.00    3.90
   7 -15   0    1.50    4.40
  -7  15   0   11.60    5.30
  -7  15   0   -3.00    4.00
   7  15   0    0.10    4.00
   7  15   0    5.60    3.70
  -8 -15   0    7.60    4.20
   8 -15   0   13.20    5.30
  -8 -15   0    6.20    4.70
   8 -15   0    7.60    4.70
  -8  15   0   12.70    4.80
   8  15   0    9.10    4.40
   8  15   0    7.90    4.40
   0 -16   0  382.76   16.80
   0  16   0  384.76   16.40
   0  16   0  420.36   20.00
  -1 -16   0  583.34   23.30
   1 -16   0  549.35   26.10
  -1 -16   0  604.44   23.30
   1 -16   0  627.64   23.60
  -1  16   0  607.24   23.30
   1  16   0  594.14   23.30
   1  16   0  576.94   23.10
  -2 -16   0  393.86   16.20
  -2 -16   0  380.46   16.10
   2 -16   0  360.16   16.60
  -2  16   0  363.46   16.10
   2  16   0  386.06   16.10
  -2  16   0  414.66   21.60
   2  16   0  355.66   15.80
  -3 -16   0   -4.80    3.10
   3 -16   0    3.10    3.90
  -3 -16   0   -0.70    3.50
   3 -16   0   -1.20    3.70
  -3  16   0   -8.40    3.20
   3  16   0   -2.30    3.10
  -3  16   0    3.60    3.90
   3  16   0    0.50    3.10
  -4 -16   0   21.80    4.30
   4 -16   0   16.70    4.20
   4 -16   0   27.60    5.10
  -4 -16   0   22.00    4.20
  -4  16   0   22.40    4.90
  -4  16   0   23.70    4.60
   4  16   0   24.90    4.10
   4  16   0   31.40    4.40
   5 -16   0   12.50    4.50
  -5 -16   0    9.00    3.70
  -5 -16   0    8.90    4.10
   5 -16   0   16.50    4.60
  -5  16   0    9.80    4.20
   5  16   0    9.40    3.70
  -5  16   0   12.70    4.70
  -6 -16   0   30.80    4.80
   6 -16   0   24.20    5.10
  -6 -16   0   36.00    5.00
   6  16   0   35.50    4.90
   6  16   0   30.30    4.60
  -6  16   0   40.30    5.80
  -6  16   0   34.10    5.30
  -7 -16   0    4.70    4.40
  -7 -16   0   -3.20    3.80
   7 -16   0    6.70    4.90
   7 -16   0    6.40    4.50
  -7  16   0    1.40    5.10
   7  16   0    1.60    3.70
   7  16   0   10.10    4.20
  -7  16   0    2.00    4.40
   0 -17   0    3.20    3.80
   0 -17   0   -0.40    3.50
   0  17   0   -4.40    3.30
   0  17   0    0.10    3.30
  -1 -17   0    8.40    4.00
   1 -17   0    9.40    4.00
  -1 -17   0   12.70    3.80
   1 -17   0   11.70    3.80
  -1  17   0    7.00    3.90
   1  17   0    3.00    3.70
  -1  17   0    8.70    3.50
   1  17   0    6.50    3.40
   2 -17   0  338.47   15.00
  -2 -17   0  303.97   14.30
   2 -17   0  321.17   14.50
  -2 -17   0  309.97   14.20
   2  17   0  295.87   14.10
  -2  17   0  309.17   14.70
  -2  17   0  306.87   14.30
   2  17   0  320.47   14.10
   3 -17   0    4.70    3.90
   3 -17   0    7.20    4.30
  -3 -17   0    6.90    3.90
  -3 -17   0    1.80    3.60
   3  17   0   11.10    3.90
  -3  17   0    5.20    4.00
  -3  17   0    3.30    4.00
   3  17   0    6.40    3.40
   4 -17   0   71.69    6.60
  -4 -17   0   73.99    7.90
  -4 -17   0   56.19    5.60
   4 -17   0   60.49    6.20
  -4  17   0   71.19    6.50
   4  17   0   74.09    7.10
   4  17   0   65.49    6.80
  -4  17   0   64.29    6.70
  -5 -17   0   -5.50    3.80
   5 -17   0   -0.10    3.90
  -5 -17   0   -1.90    3.40
   5 -17   0    0.10    4.50
   5  17   0    1.80    3.60
  -5  17   0    0.10    3.80
  -5  17   0    2.70    4.50
   5  17   0   -0.20    3.60
  -6 -17   0   33.80    5.10
  -6 -17   0   35.70    5.30
   6 -17   0   30.10    5.40
   6 -17   0   27.60    5.60
   6  17   0   32.70    5.20
   6  17   0   34.60    5.00
  -6  17   0   32.80    5.40
  -6  17   0   25.90    5.70
   7 -17   0    3.00    7.90
  -7 -17   0    1.70    4.10
  -7 -17   0   -0.30    4.50
   7 -17   0   -0.40    4.60
  -7  17   0    1.20    5.60
   7  17   0   -6.10    3.70
  -7  17   0   -2.00    5.10
   7  17   0    0.40    4.00
   0 -18   0   15.30    4.50
   0 -18   0    6.90    3.80
   0  18   0   15.30    4.00
   0  18   0   17.60    4.20
   1 -18   0   58.39    5.70
  -1 -18   0   45.00    5.00
  -1 -18   0   56.49    5.70
   1 -18   0   53.49    5.80
   1  18   0   60.39    5.90
  -1  18   0   65.59    7.10
   1  18   0   49.00    5.10
  -1  18   0   49.20    5.50
   2 -18   0   30.20    4.70
  -2 -18   0   30.70    4.70
   2 -18   0   33.20    5.30
  -2 -18   0   44.10    5.30
  -2  18   0   34.60    5.30
   2  18   0   44.10    5.10
  -2  18   0   40.10    4.80
   2  18   0   45.00    5.10
  -3 -18   0  572.54   22.90
  -3 -18   0  563.04   22.70
   3 -18   0  568.74   23.10
   3 -18   0  584.04   23.40
   3  18   0  580.44   24.10
  -3  18   0  576.64   23.20
   3  18   0  541.85   22.50
  -3  18   0  512.35   22.80
  -4 -18   0    5.80    4.20
   4 -18   0    7.40    4.60
   4 -18   0    3.50    4.10
  -4 -18   0    9.90    4.00
   4  18   0    6.80    3.80
  -4  18   0    3.90    4.10
   4  18   0    3.90    3.70
  -4  18   0    5.90    4.60
  -5 -18   0    3.80    4.20
   5 -18   0   -3.80    4.40
  -5 -18   0    2.10    3.70
   5 -18   0   -1.70    3.80
  -5  18   0   -1.60    4.00
   5  18   0   -0.70    3.60
   5  18   0    2.90    4.00
  -5  18   0    2.00    4.80
   6 -18   0   84.39    8.80
   6 -18   0   84.99    7.80
  -6 -18   0   95.19    9.30
  -6 -18   0   64.49    6.40
  -6  18   0   89.59    9.00
   6  18   0   86.39    8.70
  -6  18   0  103.09    8.50
   6  18   0   78.19    8.30
   0 -19   0    4.40    3.70
   0 -19   0    2.20    4.10
   0  19   0   -0.50    3.70
   0  19   0   -0.60    3.50
  -1 -19   0    8.50    4.30
  -1 -19   0    6.20    3.90
   1 -19   0    8.30    4.30
   1 -19   0   12.00    4.20
  -1  19   0   10.30    4.10
  -1  19   0   15.20    4.70
   1  19   0   10.10    4.00
   1  19   0   12.80    4.40
   2 -19   0  231.18   14.50
   2 -19   0  211.28   11.60
  -2 -19   0  198.28   11.70
  -2 -19   0  197.38   11.40
  -2  19   0  219.08   12.30
   2  19   0  201.38   11.40
  -3 -19   0  222.68   12.30
   3 -19   0  217.88   12.50
   3 -19   0  223.98   12.90
  -3 -19   0  213.98   11.80
  -3  19   0  243.98   12.50
   3  19   0  211.68   11.70
  -3  19   0  241.08   12.80
   3  19   0  242.38   12.30
  -4 -19   0   64.59    6.20
   4 -19   0   54.49    6.50
   4 -19   0   41.10    5.60
  -4  19   0   46.30    5.70
   4  19   0   47.60    5.40
   4  19   0   55.29    5.90
  -5 -19   0    5.70    4.50
  -5 -19   0    6.90    4.70
   5 -19   0    5.70    4.30
   5 -19   0   14.10    5.80
   5  19   0    6.80    4.00
  -5  19   0   11.60    4.60
   5  19   0    5.70    4.90
  -5  19   0    8.40    5.10
  -6 -19   0   36.00    5.80
   6 -19   0   52.39    6.90
   6 -19   0   36.00    5.80
  -6 -19   0   32.30    5.10
  -6  19   0   22.10    8.20
   6  19   0   40.90    5.60
   6  19   0   42.30    5.90
  -6  19   0   42.30    6.80
   0 -20   0   -0.50    4.40
   0 -20   0   -3.30    2.20
   0 -20   0    2.60    3.70
   0  20   0   -1.80    4.10
   0  20   0   -0.80    3.60
   1 -20   0   10.90    4.40
   1 -20   0   21.30    5.20
  -1 -20   0   11.10    4.30
  -1 -20   0   17.20    5.00
   1  20   0   12.10    4.20
  -1  20   0   17.40    5.60
  -1  20   0   22.30    8.00
   1  20   0   13.40    4.50
  -2 -20   0   27.30    4.90
   2 -20   0   35.10    5.90
   2 -20   0   30.00    5.30
  -2 -20   0   30.90    5.40
  -2  20   0   23.10    4.80
   2  20   0   27.10    4.90
   2  20   0   34.70    5.10
  -2  20   0   36.70    6.20
   3 -20   0   98.49    9.00
  -3 -20   0   86.79    8.50
   3 -20   0  120.89   10.30
  -3 -20   0  105.59    9.40
   3  20   0  105.59    9.30
  -3  20   0   91.29    9.90
  -3  20   0  105.69    8.80
   3  20   0  104.29    8.40
   4 -20   0   41.80    5.80
  -4 -20   0   38.10    5.60
   4 -20   0   49.80    6.60
  -4  20   0   51.89    6.70
   4  20   0   35.40    5.20
  -4  20   0   44.90    5.90
  -5 -20   0    4.20    4.10
  -5 -20   0   -1.10    4.50
   5 -20   0    9.80    4.70
   5 -20   0    4.30    5.20
  -5  20   0    4.80    4.30
  -5  20   0   10.40    5.60
   5  20   0    7.20    4.50
   5  20   0    8.90    4.20
   0 -21   0   -4.50    4.50
   0 -21   0   -1.80    3.90
   0  21   0    1.60    4.30
   0  21   0   -4.40    4.10
   1 -21   0  185.08   12.60
   1 -21   0  174.88   11.30
  -1 -21   0  169.18   11.10
  -1 -21   0  204.38   12.50
  -1  21   0  179.78   11.10
  -1  21   0  198.48   12.10
   1  21   0  189.48   11.60
   1  21   0  177.58   11.00
  -2 -21   0   25.90    5.50
   2 -21   0   15.80    5.50
  -2 -21   0   24.40    5.00
   2 -21   0   25.50    5.10
  -2  21   0   25.10    5.10
   2  21   0   16.30    5.00
  -2  21   0   20.90    5.50
   2  21   0   20.20    4.60
   3 -21   0   18.90    5.10
   3 -21   0   18.50    5.50
  -3 -21   0    6.30    4.70
  -3 -21   0   10.50    4.70
   3  21   0   18.10    4.50
  -3  21   0   15.00    4.80
   3  21   0   20.70    6.00
  -3  21   0   10.90    5.30
  -4 -21   0    2.40    4.70
   4 -21   0   -0.20    5.30
   4 -21   0    7.60    5.80
   4  21   0   -1.20    4.10
  -4  21   0   -2.10    5.00
  -4  21   0    0.30    4.00
   4  21   0    2.50    4.20
   0 -22   0   12.50    5.60
   0  22   0   15.80    6.40
   0  22   0   12.30    4.70
   1 -22   0   29.20    6.10
  -1 -22   0   40.50    6.40
  -1 -22   0   30.10    6.40
  -1  22   0   29.40    6.40
   1  22   0   30.30    8.70
  -1  22   0   35.60    5.50
  -2 -22   0  210.28   12.80
   2 -22   0  225.48   14.00
  -2 -22   0  243.38   13.70
  -2  22   0  237.68   16.30
   2  22   0  240.08   13.60
   2  22   0  230.88   12.70
  -2  22   0  211.68   13.00
  -3 -22   0    3.80    4.90
   3 -22   0    7.00    4.60
   3 -22   0   -1.10    8.80
  -3 -22   0    3.50    4.20
  -3  22   0  -11.30    6.00
   3  22   0    7.10    4.20
  -3  22   0    0.90    4.10
   3  22   0    5.60    4.60
   0 -23   0   -8.70    4.00
   0 -23   0   -2.80    5.10
   0  23   0    0.90    4.90
   0  23   0    1.50    4.20
   1 -23   0   61.49    7.60
  -1 -23   0   52.19    6.60
   1 -23   0   58.19    6.80
  -1 -23   0   69.29    7.60
   1  23   0   64.59    6.60
  -1  23   0   74.69    7.30
  -1  23   0   80.69    8.10
   1  23   0   79.89    7.70
  -2 -23   0   16.50    6.80
   2 -23   0   22.30    5.40
   2 -23   0   16.20    6.10
  -2 -23   0    6.30    4.70
  -2  23   0   10.90    5.60
  -2  23   0    6.50    4.70
   2  23   0   11.40    5.10
   2  23   0   13.80    4.80
  10   0  -1   -5.20    3.80
  10   0  -1    1.90    4.40
 -10   0   1    0.20    4.40
 -10   0   1    1.00    4.60
   9   0  -1  582.84   23.40
  -9   0   1  611.84   23.40
  -9   0   1  574.54   23.30
   9   0  -1  563.64   23.20
   8   0  -1   -4.80    3.10
  -8   0   1   -7.90    3.30
   8   0  -1   -6.40    3.00
  -8   0   1   -5.00    3.20
  -7   0   1  712.43   26.00
   7   0  -1  686.93   27.20
  -7   0   1  650.63   26.00
   7   0  -1  705.03   26.00
   6   0  -1   -0.30    2.30
  -6   0   1   -0.60    2.40
  -6   0   1   -1.80    2.40
   6   0  -1    2.10    2.40
  -5   0   1  361.36   14.20
   5   0  -1  363.86   14.30
   5   0  -1  365.06   14.20
  -5   0   1  378.06   14.30
   4   0  -1    0.40    1.80
  -4   0   1    1.50    1.90
  -4   0   1   -1.50    1.80
   4   0  -1    0.70    1.80
   3   0  -1 6208.28  204.78
  -3   0   1 6120.49  204.78
  -3   0   1 5388.36  204.68
  -2   0   1    2.10    1.20
   2   0  -1    1.20    1.20
   2   0  -1    1.80    1.10
  -2   0   1    0.10    1.20
   1   0  -1 1167.18   43.10
   1   0  -1 1355.66   43.10
  -1   0   1 1204.28   43.10
  -1   0  -1  712.13   25.10
  -1   0  -1  712.03   25.10
   1   0   1  716.23   25.10
   1   0   1  720.33   25.10
  -2   0  -1   -2.90    1.50
  -2   0  -1    1.80    1.60
   2   0   1    2.20    1.60
   2   0   1    0.10    1.50
   3   0   1  163.78    7.00
  -3   0  -1  173.18    7.00
  -3   0  -1  153.28    6.90
   3   0   1  151.38    6.90
  -4   0  -1   -1.30    2.00
   4   0   1   -1.60    2.00
   4   0   1   -4.40    1.90
  -5   0  -1   26.50    3.10
   5   0   1   23.50    3.00
  -5   0  -1   30.60    3.20
   5   0   1   27.20    3.00
   6   0   1    3.20    2.70
   6   0   1   -6.50    2.40
  -6   0  -1   -1.30    2.60
  -6   0  -1    1.00    2.90
  -7   0  -1   22.00    4.10
  -7   0  -1   22.70    5.90
   7   0   1   21.60    3.80
   7   0   1   27.60    4.00
   8   0   1    2.40    3.70
  -8   0  -1   -0.10    3.90
   8   0   1   -0.70    3.60
  -8   0  -1    1.50    3.70
  -9   0  -1   96.39    8.90
   9   0   1   98.19    8.40
  -9   0  -1  106.19    8.60
   9   0   1  100.89    8.50
 -10   0  -1    3.20    4.80
  10   0   1   -2.60    4.10
  10   0   1    9.30    4.60
 -10   0  -1    7.40    4.50
  10  -1  -1   57.79    6.30
  10  -1  -1   71.09    6.50
 -10  -1   1   61.69    6.30
 -10  -1   1   55.39    6.30
  10   1  -1   63.19    6.20
  10   1  -1   63.19    6.90
 -10   1   1   58.39    6.40
 -10   1   1   55.69    6.30
   9  -1  -1   48.90    5.50
  -9  -1   1   36.40    5.00
   9  -1  -1   39.20    5.00
  -9  -1   1   37.60    5.30
   9   1  -1   49.40    5.10
   9   1  -1   47.50    5.30
  -9   1   1   43.70    5.40
  -9   1   1   42.80    5.20
   8  -1  -1   56.09    5.20
  -8  -1   1   56.89    5.30
   8  -1  -1   61.89    5.40
  -8  -1   1   56.69    5.10
   8   1  -1   57.39    5.20
  -8   1   1   51.89    5.20
  -8   1   1   47.50    5.20
   8   1  -1   57.59    6.10
  -7  -1   1  168.28    8.80
  -7  -1   1  159.48    8.60
   7  -1  -1  173.68   11.90
   7  -1  -1  169.18    8.60
   7   1  -1  141.99    8.50
  -7   1   1  168.68    8.80
  -7   1   1  158.88    8.70
   7   1  -1  161.38    9.50
   6  -1  -1   30.60    3.80
   6  -1  -1   26.70    3.30
  -6  -1   1   29.10    3.40
  -6  -1   1   35.70    3.50
  -6   1   1   35.00    3.50
   6   1  -1   30.30    3.30
   6   1  -1   29.30    3.30
   5  -1  -1 1364.26   46.40
  -5  -1   1 1300.47   46.30
   5  -1  -1 1299.17   46.40
  -5  -1   1 1255.17   46.20
   5   1  -1 1268.37   46.30
  -5   1   1 1305.97   46.30
   5   1  -1 1301.37   46.20
  -5   1   1 1314.87   46.30
   4  -1  -1  390.26   14.80
   4  -1  -1  399.16   14.80
  -4  -1   1  360.06   14.60
  -4  -1   1  394.16   14.70
   4   1  -1  399.36   14.70
   4   1  -1  387.46   14.70
  -4   1   1  385.86   14.80
  -4   1   1  409.86   14.80
   3  -1  -1  104.39    4.90
  -3  -1   1  103.49    4.90
   3  -1  -1  111.89    5.00
  -3  -1   1  105.69    4.90
   3   1  -1  107.79    4.90
  -3   1   1  113.59    5.00
  -3   1   1  111.79    5.00
   3   1  -1  106.39    4.90
  -2  -1  -1  241.28    9.10
   2  -1   1  229.88    9.10
   2  -1   1  249.58    9.10
  -2  -1  -1  232.88    9.00
  -2   1  -1  224.18    9.10
  -2   1  -1  230.68    9.10
   2   1   1  239.78    9.10
   2   1   1  226.68    9.00
   3  -1   1 1957.00   66.99
   3  -1   1 1784.32   66.89
  -3  -1  -1 2048.30   66.99
  -3  -1  -1 1972.30   66.89
  -3   1  -1 2009.80   66.99
   3   1   1 1866.51   66.89
   3   1   1 1821.72   66.89
  -3   1  -1 1810.32   66.89
   4  -1   1   35.60    3.20
  -4  -1  -1   41.60    4.20
  -4  -1  -1   37.10    3.90
  -4   1  -1   35.60    3.30
  -4   1  -1   34.20    3.20
   4   1   1   37.90    4.00
   4   1   1   32.60    3.00
   5  -1   1  195.78    8.90
   5  -1   1  200.98    8.90
  -5  -1  -1  184.58    8.90
  -5  -1  -1  198.58    8.90
   5   1   1  189.28    8.80
  -5   1  -1  203.48    8.90
  -5   1  -1  198.58    8.90
   5   1   1  198.08    8.80
  -6  -1  -1  303.37   12.90
   6  -1   1  290.57   12.90
  -6  -1  -1  324.67   13.00
   6  -1   1  271.97   12.80
  -6   1  -1  326.67   13.00
   6   1   1  307.07   12.80
  -6   1  -1  297.57   12.90
   6   1   1  316.07   13.00
   7  -1   1  275.77   13.60
   7  -1   1  327.47   14.00
  -7  -1  -1  289.87   14.80
  -7  -1  -1  322.87   13.90
  -7   1  -1  319.17   15.70
   7   1   1  353.76   13.90
   7   1   1  306.07   13.80
  -7   1  -1  327.97   14.00
  -8  -1  -1   45.80    5.10
   8  -1   1   39.10    5.10
  -8  -1  -1   41.50    5.30
   8  -1   1   47.20    5.30
  -8   1  -1   38.40    5.00
   8   1   1   41.90    5.10
  -8   1  -1   39.90    5.40
   8   1   1   41.00    4.90
  -9  -1  -1   33.20    5.30
   9  -1   1   34.60    5.20
   9  -1   1   28.50    4.80
  -9  -1  -1   26.10    4.90
   9   1   1   31.50    5.00
  -9   1  -1   27.80    5.20
   9   1   1   33.20    5.00
  -9   1  -1   33.70    5.20
 -10  -1  -1   22.90    5.10
 -10  -1  -1   11.00    5.30
  10  -1   1   14.30    4.70
  10  -1   1   23.70    5.00
  10   1   1   16.90    4.90
 -10   1  -1   23.40    5.40
 -10   1  -1   24.90    5.10
  10   1   1   20.10    5.20
  10  -2  -1  171.38   10.90
  10  -2  -1  153.48   10.30
 -10  -2   1  140.39   10.10
 -10  -2   1  152.78   10.60
 -10   2   1  163.48   10.30
  10   2  -1  167.18   10.60
 -10   2   1  169.38   11.00
  10   2  -1  146.79    9.90
  -9  -2   1   40.70    5.30
   9  -2  -1   39.70    5.20
  -9  -2   1   43.80    5.10
   9  -2  -1   39.40    5.30
  -9   2   1   45.20    5.50
  -9   2   1   42.50    5.20
   9   2  -1   47.00    5.10
   9   2  -1   52.69    5.30
   8  -2  -1   12.70    3.90
  -8  -2   1   18.10    3.90
  -8  -2   1   11.40    3.60
   8  -2  -1   14.30    3.90
   8   2  -1   11.20    3.60
  -8   2   1    8.80    3.80
   8   2  -1   12.00    3.60
  -8   2   1    9.80    3.90
   7  -2  -1   49.40    4.50
  -7  -2   1   46.50    4.40
  -7   2   1   61.99    6.50
  -7   2   1   47.90    4.70
  -6  -2   1  188.98    8.90
   6  -2  -1  175.08    9.00
  -6  -2   1  201.58    9.00
   6  -2  -1  200.58    9.20
  -6   2   1  198.78    9.20
   6   2  -1  196.58    8.90
   6   2  -1  187.88    8.90
  -6   2   1  208.28    9.20
   5  -2  -1   15.30    2.70
   5  -2  -1   11.90    2.50
  -5  -2   1   10.00    2.40
  -5  -2   1   11.60    2.40
   5   2  -1   16.60    2.50
   5   2  -1   11.10    2.30
  -5   2   1   10.90    2.70
  -5   2   1   15.90    2.80
  -4  -2   1  512.85   18.30
   4  -2  -1  497.55   18.40
   4  -2  -1  490.05   18.40
  -4  -2   1  510.35   18.20
  -4   2   1  488.85   18.40
   4   2  -1  478.35   18.20
   4   2  -1  496.85   18.20
  -4   2   1  488.15   18.40
  -3  -2   1  405.46   14.60
   3  -2  -1  404.56   14.70
  -3  -2   1  407.76   14.60
   3  -2  -1  363.96   14.70
  -3   2   1  402.26   14.70
  -3   2   1  385.46   14.70
   3   2  -1  407.66   14.50
   3   2  -1  404.66   14.50
  -2  -2   1 3653.13  126.99
   2  -2  -1 3596.84  127.09
   2  -2  -1 3686.03  127.19
  -2   2   1 3637.34  127.19
   2   2  -1 3641.94  126.99
   2   2  -1 3733.83  126.99
  -2   2   1 3694.23  127.19
  -1  -2  -1  170.58    6.60
   1  -2   1  167.88    6.60
  -1  -2  -1  169.18    6.60
  -1  -2  -1  172.58    6.40
   1  -2   1  165.38    6.60
   1   2   1  171.68    6.60
  -1   2  -1  164.48    6.60
   1   2   1  175.58    6.60
  -1   2  -1  177.58    6.70
   1   2   1  178.78    6.40
   2   2   1 4392.36  152.48
  -3  -2  -1  853.61   30.10
   3  -2   1  855.01   30.10
   3  -2   1  870.51   30.20
  -3  -2  -1  847.22   30.10
   3   2   1  817.92   30.10
  -3   2  -1  828.42   30.10
   3   2   1  815.52   30.00
  -3   2  -1  835.42   30.10
  -4  -2  -1 2821.82   98.89
   4  -2   1 2887.11   98.99
   4  -2   1 2833.62   98.99
  -4  -2  -1 2878.31   98.99
  -4   2  -1 2887.31   98.99
   4   2   1 2953.10   98.99
   4   2   1 2570.44   98.79
  -4   2  -1 2788.52   98.99
  -5  -2  -1   -0.30    2.10
  -5  -2  -1    1.60    2.30
   5  -2   1   -0.80    2.10
   5  -2   1    0.80    2.30
  -5   2  -1    2.00    2.40
   5   2   1    2.40    2.10
   5   2   1    0.80    2.20
  -5   2  -1    1.20    2.30
  -6  -2  -1    6.10    2.80
  -6  -2  -1    0.60    2.70
   6  -2   1    4.00    2.80
   6  -2   1    7.40    2.90
  -6   2  -1    3.30    2.90
  -6   2  -1    3.30    2.70
   6   2   1    2.80    2.70
   6   2   1    0.30    2.50
  -7  -2  -1   21.10    3.90
   7  -2   1   28.80    4.00
  -7  -2  -1   29.20    4.40
   7  -2   1   31.60    4.30
  -7   2  -1   27.00    4.80
   7   2   1   26.90    4.10
   7   2   1   23.00    3.90
  -7   2  -1   28.90    4.30
  -8  -2  -1  809.02   30.80
   8  -2   1  801.42   30.70
   8  -2   1  820.22   30.90
  -8  -2  -1  775.02   30.60
  -8   2  -1  803.82   30.90
  -8   2  -1  768.82   30.70
   8   2   1  841.52   30.80
   8   2   1  816.52   30.80
  -9  -2  -1   16.00    4.40
  -9  -2  -1   11.20    4.70
   9  -2   1   18.60    4.60
   9  -2   1   15.40    4.50
   9   2   1   13.40    4.40
  -9   2  -1   16.60    4.60
   9   2   1   17.00    4.60
  -9   2  -1   16.40    5.00
 -10  -2  -1   45.60    5.80
 -10  -2  -1   48.60    6.30
  10  -2   1   47.80    6.00
  10  -2   1   48.10    6.10
 -10   2  -1   48.10    6.20
  10   2   1   45.80    6.20
  10   2   1   49.40    6.10
 -10   2  -1   57.89    6.20
 -10  -3   1   40.00    5.40
  10  -3  -1   30.10    5.30
 -10  -3   1   21.50    5.00
  10  -3  -1   36.20    5.30
 -10   3   1   33.20    5.10
  10   3  -1   24.50    4.80
 -10   3   1   26.00    5.50
  10   3  -1   30.00    5.20
   9  -3  -1  142.89    9.60
  -9  -3   1  135.89    9.00
   9  -3  -1  142.89    9.40
  -9  -3   1  156.18    9.60
   9   3  -1  132.49    9.20
   9   3  -1  136.69    9.10
  -9   3   1  149.59    9.90
  -9   3   1  150.08    9.40
  -8  -3   1  626.14   24.80
   8  -3  -1  684.83   25.20
  -8  -3   1  651.43   24.80
   8  -3  -1  637.14   25.10
   8   3  -1  660.73   24.90
  -8   3   1  634.94   25.10
   8   3  -1  622.24   24.80
  -8   3   1  636.54   25.20
  -7  -3   1  102.59    8.10
   7  -3  -1  115.29    8.40
  -7  -3   1  115.19    7.80
   7  -3  -1  113.59    7.30
   7   3  -1  108.49    8.00
   7   3  -1  114.39   10.00
  -7   3   1  114.99    7.50
   6  -3  -1  285.67   11.80
  -6  -3   1  281.77   11.60
   6  -3  -1  279.47   11.90
  -6  -3   1  270.17   11.60
  -6   3   1  281.87   11.90
   6   3  -1  268.57   11.60
   6   3  -1  285.67   11.60
  -6   3   1  266.97   11.90
   5  -3  -1  705.13   26.50
  -5  -3   1  722.73   26.40
   5  -3  -1  733.03   26.60
  -5  -3   1  719.93   26.30
   5   3  -1  738.33   26.40
   5   3  -1  701.23   26.30
  -5   3   1  738.93   26.60
   4  -3  -1  308.87   11.80
   4  -3  -1  295.17   11.80
  -4  -3   1  301.27   11.60
  -4  -3   1  297.67   11.60
   4   3  -1  297.07   11.50
  -4   3   1  280.27   11.80
   4   3  -1  306.37   11.60
  -4   3   1  304.27   11.90
  -3  -3   1 2110.99   75.19
  -3  -3   1 2159.18   75.19
   3  -3  -1 2173.98   75.39
   3  -3  -1 2107.69   75.39
   3   3  -1 2217.58   75.19
  -3   3   1 2143.69   75.39
   3   3  -1 2169.28   75.19
  -3   3   1 2159.48   75.39
  -2  -3   1  679.83   24.20
   2  -3  -1  660.93   24.40
   2  -3  -1  695.03   24.40
  -2  -3   1  672.03   24.20
   2   3  -1  703.03   24.20
  -2   3   1  709.13   24.50
  -2   3   1  677.83   24.40
   1  -3  -1 3117.09  108.19
  -3  -3  -1 3623.24  128.29
   3  -3   1 3985.40  128.49
   3  -3   1 3690.53  128.39
  -3  -3  -1 3710.73  128.29
  -3   3  -1 3751.62  128.39
   3   3   1 3658.03  128.29
   3   3   1 3447.76  128.29
  -3   3  -1 3614.44  129.49
   4  -3   1  135.49    6.80
  -4  -3  -1  132.09    6.50
   4  -3   1  120.99    6.60
  -4  -3  -1  149.19    6.70
  -4   3  -1  128.69    6.70
  -4   3  -1  126.09    6.80
   4   3   1  126.69    6.50
   4   3   1  128.89    6.50
   5  -3   1    2.00    2.30
  -5  -3  -1    6.60    2.40
   5  -3   1    2.10    2.30
  -5  -3  -1   -0.60    2.20
  -5   3  -1    1.50    2.40
   5   3   1   -2.30    2.10
  -5   3  -1    6.80    2.50
   5   3   1    0.80    2.20
   6  -3   1  333.77   14.40
  -6  -3  -1  353.06   14.40
   6  -3   1  358.06   14.50
  -6  -3  -1  358.56   14.40
   6   3   1  326.47   14.20
   6   3   1  355.26   14.40
  -6   3  -1  355.56   14.50
  -6   3  -1  341.07   14.40
   7  -3   1  977.00   36.20
  -7  -3  -1  912.21   36.00
   7  -3   1  987.70   36.20
  -7  -3  -1  977.70   36.00
   7   3   1 1019.90   36.20
   7   3   1  899.71   35.90
  -7   3  -1  941.81   36.20
  -7   3  -1 1083.39   36.70
   8  -3   1    7.60    4.00
  -8  -3  -1    2.90    4.00
  -8  -3  -1   11.70    4.00
   8  -3   1    4.70    4.00
  -8   3  -1    5.40    4.30
   8   3   1   15.90    4.10
  -8   3  -1   11.40    4.20
   8   3   1    4.10    3.80
   9  -3   1   36.00    5.20
  -9  -3  -1   40.90    5.50
   9  -3   1   47.70    5.80
  -9  -3  -1   42.50    5.30
  -9   3  -1   46.60    5.80
   9   3   1   39.30    5.40
  -9   3  -1   43.90    5.60
   9   3   1   32.10    5.20
  10  -3   1  173.68   11.70
 -10  -3  -1  165.28   10.90
 -10  -3  -1  165.68   11.70
 -10   3  -1  179.68   11.30
  10   3   1  174.98   11.50
 -10   3  -1  179.28   12.10
  10  -4  -1   15.10    4.40
 -10  -4   1   10.60    4.40
  10  -4  -1   19.10    4.90
 -10  -4   1   13.30    4.60
  10   4  -1   14.00    4.60
  10   4  -1   12.70    4.50
 -10   4   1   18.60    5.30
 -10   4   1   14.70    4.70
   9  -4  -1  322.67   14.60
  -9  -4   1  300.67   13.80
  -9  -4   1  308.27   14.10
   9  -4  -1  280.07   14.20
   9   4  -1  290.27   13.90
  -9   4   1  312.47   14.30
   9   4  -1  285.77   14.00
  -9   4   1  311.57   14.60
   8  -4  -1   67.89    7.00
   8  -4  -1   68.99    7.10
  -8  -4   1   54.69    5.30
  -8  -4   1   69.89    7.00
   8   4  -1   77.89    6.80
  -8   4   1   68.99    6.00
   8   4  -1   72.19    6.80
  -8   4   1   60.89    5.60
  -7  -4   1   30.60    3.80
   7  -4  -1   21.30    3.90
   7  -4  -1   25.70    4.00
  -7   4   1   22.80    4.40
   7   4  -1   29.00    3.80
  -7   4   1   23.30    4.10
   7   4  -1   25.80    3.70
   6  -4  -1  810.12   29.60
  -6  -4   1  811.62   29.30
   6  -4  -1  790.32   29.60
  -6  -4   1  776.72   29.20
   6   4  -1  807.72   29.30
  -6   4   1  784.32   29.50
   6   4  -1  826.72   29.30
  -6   4   1  776.82   29.60
  -5  -4   1  539.05   20.30
  -5  -4   1  543.75   20.30
   5  -4  -1  520.35   20.60
   5  -4  -1  557.34   20.70
   5   4  -1  550.04   20.30
   5   4  -1  555.24   20.40
  -5   4   1  533.25   20.60
  -5   4   1  573.74   20.70
  -4  -4   1   23.30    2.50
   4  -4  -1   19.70    2.60
  -4  -4   1   19.90    2.40
   4  -4  -1   21.60    2.70
   4   4  -1   23.00    2.50
  -4   4   1   22.00    2.70
  -4   4   1   22.20    2.80
   4   4  -1   21.30    2.40
  -1   4   1 4114.69  142.79
   0  -4  -1 2814.32   99.49
   0   4   1 2912.11   99.49
   3  -4   1 2021.40   71.09
  -3  -4  -1 2038.60   70.99
  -3  -4  -1 2058.29   70.99
   3  -4   1 1978.90   71.09
  -3   4  -1 2028.90   71.09
   3   4   1 2025.50   70.99
  -3   4  -1 2062.89   71.09
   3   4   1 1977.60   70.99
   4  -4   1  300.87   11.70
   4  -4   1  289.07   11.70
  -4  -4  -1  282.37   11.50
  -4  -4  -1  281.87   11.60
   4   4   1  282.17   11.50
  -4   4  -1  294.17   11.80
  -4   4  -1  269.47   11.70
   4   4   1  289.97   11.50
   5  -4   1  119.59    6.70
   5  -4   1  116.89    6.80
  -5  -4  -1  129.89    6.70
  -5  -4  -1  122.19    6.50
  -5   4  -1  130.29    6.90
   5   4   1  119.39    6.50
  -5   4  -1  121.69    6.90
   5   4   1  111.69    6.50
   6  -4   1    3.00    2.90
  -6  -4  -1    3.70    2.80
   6  -4   1    4.40    2.90
  -6  -4  -1    0.20    2.60
   6   4   1    3.60    2.80
  -6   4  -1    9.70    3.40
   6   4   1    5.90    2.70
  -6   4  -1   -0.10    2.90
  -7  -4  -1   29.70    4.10
  -7  -4  -1   29.00    4.30
   7  -4   1   33.00    4.30
   7  -4   1   31.50    4.40
  -7   4  -1   39.20    4.80
   7   4   1   33.10    4.20
   7   4   1   35.70    4.50
  -7   4  -1   33.90    4.50
  -8  -4  -1   46.60    5.30
   8  -4   1   42.90    5.20
   8  -4   1   50.99    5.40
  -8  -4  -1   38.20    4.90
   8   4   1   43.70    5.10
  -8   4  -1   40.80    5.20
  -8   4  -1   42.00    5.40
   8   4   1   42.90    5.10
  -9  -4  -1  102.19    8.70
   9  -4   1   94.99    8.50
  -9  -4  -1  105.89    8.90
   9  -4   1  113.89    9.00
  -9   4  -1  102.39    8.60
   9   4   1   98.89    8.70
  -9   4  -1  111.19    9.50
   9   4   1   88.79    8.60
 -10  -4  -1   -4.20    4.20
 -10  -4  -1    0.30    4.70
  10  -4   1    4.30    4.50
  10  -4   1    4.70    4.40
 -10   4  -1    9.40    4.50
  10   4   1   -0.80    4.30
 -10   4  -1    0.60    9.80
  10   4   1   -0.80    4.30
 -10  -5   1  108.79    9.20
 -10  -5   1  110.09    8.70
  10  -5  -1  114.99    9.10
  10  -5  -1  108.39    9.80
 -10   5   1  111.19   10.00
  10   5  -1  110.69    9.00
  10   5  -1   85.79    8.50
 -10   5   1  115.79    9.30
   9  -5  -1   -2.30    3.80
  -9  -5   1   -1.20    3.80
   9  -5  -1   -5.30    3.80
  -9  -5   1   -3.20    3.60
   9   5  -1   -0.80    3.50
  -9   5   1    1.80    3.90
   9   5  -1   -2.40    3.50
  -9   5   1    1.90    4.50
  -8  -5   1  280.47   12.80
  -8  -5   1  283.27   12.90
   8  -5  -1  277.37   13.30
   8  -5  -1  280.87   13.10
  -8   5   1  270.27   13.50
   8   5  -1  276.67   12.70
   8   5  -1  275.47   12.80
  -8   5   1  299.37   13.40
   7  -5  -1  590.64   23.30
   7  -5  -1  622.14   23.50
  -7  -5   1  596.44   23.10
  -7  -5   1  595.14   23.10
   7   5  -1  596.54   23.20
  -7   5   1  624.74   23.60
  -7   5   1  612.84   23.50
   7   5  -1  602.84   23.10
  -6  -5   1 1113.29   40.10
  -6  -5   1 1130.79   40.20
   6  -5  -1 1093.29   40.40
   6  -5  -1 1121.69   40.40
  -6   5   1 1173.18   40.60
   6   5  -1 1117.69   40.20
  -6   5   1 1033.50   40.40
   6   5  -1 1124.69   40.20
  -5  -5   1   79.19    5.10
   5  -5  -1   72.59    5.50
  -5  -5   1   82.39    5.10
   5  -5  -1   82.79    5.50
   5   5  -1   80.29    5.10
   5   5  -1   78.09    5.00
  -5   5   1   82.79    5.70
  -5   5   1   85.89    5.70
   4  -5  -1  254.07   10.60
  -4  -5   1  244.18   10.20
  -4  -5   1  262.17   10.30
   4   5  -1  271.87   10.30
  -4   5   1  268.77   10.80
  -4   5   1  233.18   10.60
  -3  -5   1  625.34   22.70
   3  -5  -1  724.33   23.20
  -3  -5   1  638.74   22.80
   3  -5  -1  636.54   23.10
   3   5  -1  634.54   22.80
  -3   5   1  539.45   23.00
   3   5  -1  609.34   22.70
  -3   5   1  645.64   23.10
   2  -5  -1 1512.95   51.49
   2  -5  -1 1341.47   51.49
  -2  -5   1 1497.65   51.29
  -2   5   1 1505.05   51.59
   2   5  -1 1532.75   51.29
  -2   5   1 1351.16   51.39
   2   5  -1 1506.25   51.29
   1  -5  -1 4083.09  141.59
  -1  -5   1 4068.19  141.39
   0  -5   1  507.65   18.10
   0  -5  -1  507.05   18.20
   0  -5  -1  499.65   18.20
   0  -5   1  515.15   18.10
   0   5  -1  493.75   18.10
   0   5   1  497.75   18.20
   0   5   1  503.45   18.20
   0   5  -1  504.15   18.10
  -2  -5  -1 5641.44  199.98
   2   5   1 5801.82  199.58
  -2   5  -1 5845.52  200.08
  -3  -5  -1 4240.98  147.69
  -3  -5  -1 4367.86  147.69
   3  -5   1 4124.49  147.79
   3  -5   1 4013.70  147.69
  -3   5  -1 4479.75  147.89
   3   5   1 4186.08  147.69
  -3   5  -1 4408.36  147.79
   3   5   1 4179.88  147.69
   3   5   1 4178.48  147.19
   4  -5   1    5.00    2.40
  -4  -5  -1    4.50    2.20
  -4  -5  -1    5.70    2.30
   4  -5   1    3.90    2.40
   4   5   1    4.60    2.20
   4   5   1    7.10    2.20
  -4   5  -1    4.50    2.40
  -4   5  -1    3.80    2.40
   5  -5   1   71.19    5.60
   5  -5   1   64.09    5.40
  -5  -5  -1   73.79    5.30
  -5  -5  -1   78.59    5.50
  -5   5  -1   78.19    5.70
  -5   5  -1   71.09    5.70
   5   5   1   74.89    5.30
   5   5   1   76.09    5.20
  -6  -5  -1  643.24   25.10
   6  -5   1  665.83   25.30
  -6  -5  -1  662.63   25.10
   6  -5   1  649.24   25.30
   6   5   1  667.73   25.00
  -6   5  -1  710.93   25.40
  -6   5  -1  677.13   25.40
   6   5   1  635.34   25.00
   7  -5   1  119.29    8.10
  -7  -5  -1   97.09    7.80
   7  -5   1  119.19    8.00
  -7  -5  -1  114.39    7.80
   7   5   1  110.09    7.40
   7   5   1  104.99    7.70
  -7   5  -1  118.49    8.00
  -7   5  -1  102.09    8.10
  -8  -5  -1  618.64   24.10
   8  -5   1  617.44   24.30
   8  -5   1  566.54   24.10
  -8  -5  -1  617.04   24.00
   8   5   1  589.34   23.90
  -8   5  -1  610.24   24.40
   8   5   1  618.94   24.00
  -8   5  -1  611.34   24.20
   9  -5   1   -2.60    4.00
   9  -5   1    0.60    4.20
  -9  -5  -1   -1.30    4.00
  -9  -5  -1   -5.30    3.80
  -9   5  -1    1.40    4.20
   9   5   1   -0.60    3.60
  -9   5  -1   -5.80    4.20
   9   5   1    2.80    4.00
 -10  -5  -1   18.00    5.10
 -10  -5  -1   24.70    5.10
  10  -5   1   28.50    5.50
  10  -5   1   25.50    5.20
  10   5   1   21.40    5.10
  10   5   1   25.80    5.40
 -10   5  -1   30.70    6.10
 -10   5  -1   29.90    5.50
 -10  -6   1    7.10    4.10
 -10  -6   1    6.10    4.30
  10  -6  -1   13.00    4.80
  10  -6  -1    0.60    4.40
  10   6  -1   11.50    4.40
 -10   6   1    6.90    5.10
 -10   6   1    8.80    4.40
  -9  -6   1   53.59    5.50
  -9  -6   1   53.09    5.40
   9  -6  -1   48.50    5.80
   9  -6  -1   50.59    5.70
  -9   6   1   52.69    5.80
   9   6  -1   50.79    5.40
  -9   6   1   60.69    6.20
   9   6  -1   54.99    5.50
   8  -6  -1  410.66   17.80
  -8  -6   1  433.96   17.30
   8  -6  -1  412.96   17.60
  -8  -6   1  428.76   17.30
  -8   6   1  391.96   17.60
  -8   6   1  400.96   18.00
   8   6  -1  423.06   17.30
   8   6  -1  425.36   17.20
  -7  -6   1   39.30    4.20
   7  -6  -1   40.10    4.60
   7  -6  -1   40.30    4.40
  -7  -6   1   41.30    4.40
   7   6  -1   41.20    4.30
   7   6  -1   40.90    4.30
  -7   6   1   45.10    4.90
  -7   6   1   38.00    4.70
   6  -6  -1   42.00    4.20
  -6  -6   1   41.20    3.90
  -6  -6   1   38.10    3.90
   6  -6  -1   39.80    4.20
   6   6  -1   43.50    3.90
  -6   6   1   39.80    4.30
  -6   6   1   44.80    4.30
   6   6  -1   34.60    3.70
   5  -6  -1  563.14   21.90
   5  -6  -1  564.24   21.90
  -5  -6   1  579.64   21.50
  -5  -6   1  584.94   21.50
  -5   6   1  557.74   21.90
   5   6  -1  585.44   21.50
  -5   6   1  618.94   22.00
  -4  -6   1  834.22   30.60
  -4  -6   1  836.22   30.60
   4  -6  -1  864.61   31.00
   4  -6  -1  823.62   30.90
  -4   6   1  822.82   30.80
  -4   6   1  899.61   31.00
   4   6  -1  879.51   30.60
   4   6  -1  844.12   30.60
   3  -6  -1 1813.62   64.49
  -3  -6   1 1833.22   64.19
  -3  -6   1 1859.01   64.29
   3   6  -1 1844.52   64.29
   3   6  -1 1850.51   64.19
  -3   6   1 1873.81   64.59
  -3   6   1 1750.82   64.49
   2  -6  -1 4518.05  160.08
  -2  -6   1 4673.63  159.88
   2  -6  -1 4312.37  159.98
  -2  -6   1 4569.04  159.88
  -2   6   1 4854.41  160.58
  -2   6   1 4801.02  160.08
   2   6  -1 4500.05  159.78
   0  -6  -1 1316.97   47.20
   0  -6  -1 1340.17   47.30
   0  -6   1 1339.07   47.20
   0   6  -1 1355.36   47.20
   0   6   1 1376.76   47.30
   0   6  -1 1322.67   47.10
  -1  -6  -1 4722.83  156.98
  -1  -6  -1 4494.35  156.38
   1   6   1 4327.87  156.88
   2   6   1 6680.83  231.88
  -3  -6  -1   81.69    5.20
   3  -6   1   67.29    5.20
  -3  -6  -1   81.99    5.00
   3  -6   1   77.89    5.30
   3   6   1   72.29    5.10
   3   6   1   84.99    4.00
   3   6   1   85.99    5.00
  -3   6  -1   78.09    5.30
  -3   6  -1   81.49    5.40
   4  -6   1  631.84   23.20
   4  -6   1  616.54   23.30
  -4  -6  -1  648.94   23.10
   4   6   1  609.04   22.50
  -4   6  -1  599.34   23.20
   4   6   1  619.64   23.10
   4   6   1  639.54   23.20
  -4   6  -1  618.74   23.30
  -5  -6  -1   84.99    5.90
   5  -6   1   94.79    6.40
   5  -6   1   90.09    6.20
  -5  -6  -1  101.69    6.10
  -5   6  -1   87.09    6.10
  -5   6  -1   94.89    6.40
   5   6   1   95.29    6.00
  -6  -6  -1   64.89    5.80
   6  -6   1   73.49    6.30
  -6  -6  -1   64.69    5.90
   6  -6   1   64.69    6.20
   6   6   1   59.19    5.80
   6   6   1   57.79    5.50
  -6   6  -1   58.29    5.90
  -6   6  -1   65.59    6.60
  -7  -6  -1  241.48   11.80
   7  -6   1  263.17   12.30
   7  -6   1  237.48   12.20
  -7  -6  -1  243.28   11.90
   7   6   1  242.78   11.90
  -7   6  -1  262.37   12.20
  -7   6  -1  245.28   12.40
   7   6   1  262.47   11.90
   8  -6   1    2.90    4.00
  -8  -6  -1    9.90    4.10
   8  -6   1   -0.10    4.00
  -8  -6  -1   11.10    3.90
   8   6   1    3.50    3.70
   8   6   1   10.40    4.00
  -8   6  -1    5.50    4.40
  -8   6  -1    4.20    3.90
   9  -6   1  223.08   12.60
   9  -6   1  217.08   13.40
  -9  -6  -1  206.58   11.70
  -9  -6  -1  224.08   12.10
  -9   6  -1  210.08   12.80
  -9   6  -1  226.48   12.30
   9   6   1  222.18   12.10
   9   6   1  213.08   11.80
  10  -6   1   -2.00    4.10
 -10  -6  -1   -3.70    4.60
 -10  -6  -1    2.30    4.20
  10  -6   1    3.30    4.50
 -10   6  -1    0.40    4.20
 -10   6  -1    5.00    5.10
  10   6   1    2.50    4.40
  10   6   1    2.40    4.40
 -10  -7   1    3.80    4.30
  10  -7  -1   10.70    4.70
 -10  -7   1    4.60    3.90
  10  -7  -1    3.70    4.50
  10   7  -1    1.70    4.10
 -10   7   1    5.70    4.40
  10   7  -1    5.70    4.00
 -10   7   1   -0.30    5.10
   9  -7  -1   54.09    6.00
  -9  -7   1   45.20    5.20
   9  -7  -1   55.89    5.80
  -9  -7   1   44.10    5.20
  -9   7   1   44.00    5.60
  -9   7   1   40.00    5.80
   9   7  -1   42.40    5.10
   8  -7  -1   25.90    4.60
   8  -7  -1   20.90    4.50
  -8  -7   1   22.20    4.10
  -8  -7   1   27.20    4.30
   8   7  -1   28.00    4.20
  -8   7   1   27.80    4.80
  -8   7   1   17.10    4.40
   7  -7  -1   65.09    6.80
  -7  -7   1   75.49    6.40
  -7  -7   1   70.39    6.40
   7  -7  -1   78.09    6.90
  -7   7   1   68.09    7.40
   7   7  -1   65.89    6.20
  -7   7   1   68.09    6.70
   6  -7  -1  103.59    7.50
  -6  -7   1  134.69    7.20
  -6  -7   1  135.59    7.00
   6  -7  -1  114.09    7.70
  -6   7   1  122.69    8.00
   6   7  -1  131.89    7.10
  -6   7   1  115.19    7.70
   6   7  -1  125.29    7.00
  -5  -7   1  114.29    6.30
   5  -7  -1  126.39    6.90
   5  -7  -1  105.39    6.80
  -5  -7   1  113.69    6.30
   5   7  -1  108.89    6.10
   5   7  -1  113.19    6.30
  -5   7   1  119.59    6.90
  -5   7   1  130.49    7.20
  -4  -7   1    4.20    2.00
   4  -7  -1    2.70    2.30
   4  -7  -1    3.30    2.40
  -4  -7   1    1.20    2.00
  -4   7   1    3.00    2.30
   4   7  -1   -0.70    1.80
  -4   7   1    3.60    2.40
   4   7  -1    6.00    2.20
   3  -7  -1  890.31   30.80
   3  -7  -1  866.41   30.80
  -3  -7   1  879.61   30.50
  -3  -7   1  845.62   30.40
  -3   7   1  815.92   30.80
   3   7  -1  841.32   30.40
  -3   7   1  819.02   30.80
   3   7  -1  841.02   30.50
  -2  -7   1 4653.93  164.78
   2  -7  -1 4962.40  165.08
  -2  -7   1 4608.44  164.78
   2  -7  -1 4889.31  165.08
   2   7  -1 4799.62  164.88
  -2   7   1 4836.62  165.08
   2   7  -1 4577.94  164.78
  -2   7   1 4628.14  165.08
  -1  -7   1  341.27   13.40
   1  -7  -1  365.36   13.70
  -1  -7   1  370.36   13.40
   1   7  -1  359.86   13.40
  -1   7   1  380.26   13.70
   1   7  -1  349.87   13.40
  -1   7   1  334.67   13.60
   0  -7  -1 1265.57   45.70
   0  -7   1 1406.66   45.70
   0  -7   1 1274.17   45.60
   0  -7  -1 1247.08   45.80
   0   7   1 1260.57   45.70
   0   7  -1 1251.77   45.60
   0   7   1 1317.87   45.80
   0   7  -1 1329.97   45.70
  -1  -7  -1 1149.19   40.40
   1  -7   1 1207.28   40.40
  -1  -7  -1 1115.09   39.70
   1  -7   1 1087.59   40.30
  -1  -7  -1 1172.38   40.40
  -1   7  -1 1084.39   40.30
   1   7   1 1134.89   40.40
   1   7   1 1148.99   40.40
  -1   7  -1 1135.69   40.30
  -2  -7  -1 1027.50   35.50
   2  -7   1  996.00   35.60
  -2  -7  -1  982.20   35.50
   2  -7   1  966.20   35.60
  -2   7  -1  987.70   35.60
   2   7   1 1008.60   35.50
   2   7   1  993.70   34.70
   2   7   1 1003.40   35.50
  -2   7  -1  973.70   35.60
   3  -7   1 7357.76  251.97
  -3  -7  -1 7109.39  251.77
   3  -7   1 7021.30  251.87
  -3  -7  -1 7612.94  251.87
  -3   7  -1 7387.06  251.97
   3   7   1 7261.97  251.07
  -3   7  -1 6998.90  251.87
   3   7   1 7264.77  251.77
   3   7   1 7244.58  251.87
  -4  -7  -1  313.87   13.00
   4  -7   1  350.06   13.30
  -4  -7  -1  326.37   13.00
   4  -7   1  315.57   13.10
  -4   7  -1  325.97   13.20
  -4   7  -1  316.67   13.20
   4   7   1  310.67   12.10
   4   7   1  312.87   12.90
  -5  -7  -1  266.87   11.20
   5  -7   1  245.28   11.30
   5  -7   1  250.27   11.50
  -5  -7  -1  257.77   11.20
   5   7   1  266.57   11.20
  -5   7  -1  263.47   11.50
   5   7   1  254.57   10.30
  -5   7  -1  252.07   11.50
   5   7   1  256.47   11.20
  -6  -7  -1  181.58    9.30
   6  -7   1  187.98    9.60
  -6  -7  -1  193.98    9.50
   6  -7   1  193.18    9.90
   6   7   1  181.78    9.30
  -6   7  -1  186.98    9.80
  -6   7  -1  181.38   10.00
   6   7   1  176.18    8.40
   7  -7   1  102.89    7.90
  -7  -7  -1   85.99    7.20
   7  -7   1   95.29    7.60
  -7  -7  -1   87.09    7.50
   7   7   1   93.99    7.20
  -7   7  -1   74.79    7.90
  -7   7  -1   94.59    7.60
   8  -7   1  147.79   10.00
  -8  -7  -1  128.79    9.50
   8  -7   1  145.49    9.40
  -8  -7  -1  143.59    9.40
   8   7   1  133.69    9.20
  -8   7  -1  150.98   10.20
  -8   7  -1  148.19    9.60
  -9  -7  -1   49.20    5.90
   9  -7   1   62.09    6.60
   9  -7   1   50.79    6.10
  -9  -7  -1   54.99    5.70
   9   7   1   70.19    6.90
  -9   7  -1   56.99    6.30
   9   7   1   55.89    5.80
  10   8  -1   21.40    4.70
  -9  -8   1  102.49    8.60
   9  -8  -1   95.99    8.90
   9  -8  -1  115.09    9.50
  -9  -8   1  113.19    8.50
  -9   8   1  116.79   10.10
   9   8  -1  111.99    8.40
  -9   8   1   96.19    8.80
   9   8  -1   92.89    8.10
  -8  -8   1  184.08   10.20
   8  -8  -1  171.48   10.70
   8  -8  -1  192.78   12.10
  -8  -8   1  182.08   10.20
  -8   8   1  205.98   10.80
   8   8  -1  184.58   11.20
  -8   8   1  184.48   11.30
   8   8  -1  189.78   10.20
  -7  -8   1   -1.60    3.10
   7  -8  -1   -2.10    3.30
  -7  -8   1    0.50    3.30
   7  -8  -1    0.90    3.40
  -7   8   1   -0.20    3.30
   7   8  -1    0.30    3.50
  -7   8   1    3.20    3.70
   7   8  -1   -2.10    2.90
  -6  -8   1  663.83   25.10
   6  -8  -1  666.73   25.70
  -6  -8   1  644.34   25.00
   6  -8  -1  722.13   25.80
   6   8  -1  671.93   25.30
  -6   8   1  648.24   25.60
  -6   8   1  670.73   25.70
   6   8  -1  662.63   25.10
  -5  -8   1   80.59    5.50
  -5  -8   1   80.99    5.50
   5  -8  -1   70.29    5.90
   5  -8  -1   84.29    6.20
   5   8  -1   79.69    5.30
  -5   8   1   85.69    6.20
  -5   8   1   77.69    6.00
   5   8  -1   80.19    5.40
  -4  -8   1  391.56   14.90
   4  -8  -1  374.66   15.30
  -4  -8   1  386.36   14.90
   4  -8  -1  366.86   15.30
  -4   8   1  379.06   15.30
  -4   8   1  408.06   15.40
   4   8  -1  402.96   15.00
   4   8  -1  384.76   14.90
   3  -8  -1 1916.31   67.69
  -3  -8   1 1904.01   67.39
  -3  -8   1 1941.11   67.39
   3  -8  -1 1884.31   67.69
   3   8  -1 1904.51   67.39
   3   8  -1 1875.71   67.39
  -3   8   1 1912.71   67.69
  -3   8   1 1999.40   67.79
  -2  -8   1 2294.67   80.49
  -2  -8   1 2326.17   80.49
   2  -8  -1 2204.58   80.69
   2  -8  -1 2289.77   80.79
  -2   8   1 2349.67   80.79
   2   8  -1 2282.67   80.49
   2   8  -1 2350.56   80.49
   1  -8  -1   91.79    5.20
  -1  -8   1   78.59    4.90
  -1  -8   1   90.79    4.90
   1  -8  -1   89.09    5.10
   1   8  -1   81.89    4.80
   1   8  -1   84.69    4.80
  -1   8   1   85.79    5.10
  -1   8   1   97.99    5.30
   0  -8  -1  400.46   15.80
   0  -8   1  441.26   15.80
   0  -8  -1  432.86   15.90
   0  -8   1  414.66   15.70
   0   8  -1  408.86   15.70
   0   8   1  416.96   15.80
   0   8  -1  418.46   15.70
  -1  -8  -1 1705.13   58.99
  -1  -8  -1 1757.22   61.59
   1  -8   1 1707.83   59.79
  -1  -8  -1 1702.13   59.79
   1   8   1 1572.84   59.69
   1   8   1 1626.44   59.69
  -1   8  -1 1800.12   59.79
  -1   8  -1 1694.93   59.79
   2  -8   1 4069.39  145.69
   2  -8   1 4136.69  145.79
  -2  -8  -1 4185.78  145.69
  -2  -8  -1 4101.89  146.19
  -2   8  -1 4263.07  145.79
  -2   8  -1 4237.68  145.79
   2   8   1 4238.38  145.69
   2   8   1 4216.98  145.69
  -3  -8  -1  337.37   13.20
   3  -8   1  321.67   13.40
  -3  -8  -1  334.97   15.90
   3   8   1  322.87   13.20
  -3   8  -1  358.66   13.50
   3   8   1  317.27   12.10
  -3   8  -1  326.77   13.40
   3   8   1  329.57   13.80
   4  -8   1 1601.24   57.79
  -4  -8  -1 1599.34   57.49
   4  -8   1 1627.24   57.79
  -4  -8  -1 1593.54   57.59
   4   8   1 1602.34   57.29
   4   8   1 1653.23   57.59
  -4   8  -1 1659.13   57.79
   4   8   1 1606.64   57.59
  -4   8  -1 1632.64   57.79
  -5  -8  -1   47.80    5.30
  -5  -8  -1   57.19    5.40
   5  -8   1   53.29    4.70
   5  -8   1   60.79    5.70
  -5   8  -1   52.89    4.80
  -5   8  -1   46.40    4.60
   5   8   1   53.69    5.10
   5   8   1   52.59    3.90
   5   8   1   48.00    5.20
   6  -8   1  107.99    7.60
   6  -8   1  102.69    7.60
  -6  -8  -1  110.39   10.50
  -6  -8  -1  103.69    7.30
  -6   8  -1  107.39    7.70
   6   8   1  109.79    7.40
   6   8   1   94.89    6.10
  -6   8  -1  119.59    8.00
   6   8   1  117.69    7.20
  -7  -8  -1  254.57   12.30
   7  -8   1  260.57   12.70
   7  -8   1  250.37   12.50
  -7  -8  -1  247.08   12.10
  -7   8  -1  262.97   12.90
  -7   8  -1  254.97   12.60
   7   8   1  275.47   12.30
   7   8   1  250.87   12.10
   7   8   1  251.07   11.20
   8  -8   1   64.89    6.30
  -8  -8  -1   67.39    6.10
  -8  -8  -1   63.09    6.00
   8  -8   1   64.89    8.20
   8   8   1   70.09    7.00
   8   8   1   62.79    6.30
   8   8   1   67.49    6.10
  -8   8  -1   78.09    7.70
  -8   8  -1   64.79    6.50
   9  -8   1   -5.30    4.00
  -9  -8  -1    4.00    4.20
   9  -8   1    0.20    4.40
  -9   8  -1   -3.70    4.40
   9   8   1    8.10    4.20
   9   8   1    2.20    3.50
  -9   8  -1   -2.60    4.60
  -9  -9   1  372.76   16.40
  -9  -9   1  372.66   16.40
   9  -9  -1  340.27   16.80
   9  -9  -1  388.06   18.40
  -9   9   1  315.57   19.00
   9   9  -1  389.36   17.90
   9   9  -1  351.26   16.20
  -9   9   1  385.66   17.50
   8  -9  -1   29.10    4.90
   8  -9  -1   41.30    8.10
  -8  -9   1   26.00    4.50
  -8  -9   1   39.40    4.70
  -8   9   1   35.90    5.40
   8   9  -1   25.00    4.50
  -8   9   1   29.50    4.90
   8   9  -1   31.10    4.90
   7  -9  -1  567.74   22.30
  -7  -9   1  529.45   21.70
   7  -9  -1  550.84   22.30
  -7  -9   1  526.35   21.40
  -7   9   1  564.44   22.40
  -7   9   1  574.54   22.30
   7   9  -1  553.24   21.60
  -6  -9   1    5.10    3.00
   6  -9  -1    5.50    3.40
   6   9  -1    7.70    3.10
  -6   9   1    4.60    3.70
   6   9  -1    1.80    2.70
   5  -9  -1    3.40    3.00
   5  -9  -1    3.70    2.80
  -5  -9   1    1.60    2.50
  -5  -9   1   -0.80    2.40
   5   9  -1    2.70    2.50
   5   9  -1    1.60    2.50
  -5   9   1    3.40    2.70
  -5   9   1   -2.00    2.90
  -4  -9   1   10.70    2.50
  -4  -9   1   10.80    2.50
   4  -9  -1   14.40    3.00
   4  -9  -1   12.60    3.00
  -4   9   1    6.30    2.80
   4   9  -1   15.00    2.50
   4   9  -1   13.80    2.60
  -4   9   1   11.80    3.10
   3  -9  -1  305.77   12.10
   3  -9  -1  308.27   12.10
  -3  -9   1  273.27   11.50
   3   9  -1  284.17   11.60
  -3   9   1  283.67   11.90
  -3   9   1  287.17   12.00
   3   9  -1  289.07   11.60
   2  -9  -1 1201.88   41.20
   2  -9  -1 1107.69   41.10
  -2  -9   1 1166.58   40.90
  -2  -9   1 1127.69   40.80
   2   9  -1 1174.48   40.90
  -2   9   1 1197.68   41.20
  -2   9   1 1125.99   41.10
   2   9  -1 1078.19   40.80
   1  -9  -1  511.25   18.20
   1  -9  -1  474.55   18.10
  -1  -9   1  484.35   18.00
  -1  -9   1  456.35   17.90
   1   9  -1  465.65   17.80
  -1   9   1  493.25   18.10
   1   9  -1  473.55   17.90
  -1   9   1  478.65   18.10
   0  -9  -1 1003.40   35.20
   0  -9   1  992.90   35.00
   0  -9   1  961.80   35.00
   0  -9  -1  941.61   35.10
   0   9  -1  979.80   35.00
   0   9   1  959.80   35.10
   0   9  -1  949.71   35.00
   0   9   1 1027.70   35.20
  -1  -9  -1  200.78    7.60
  -1  -9  -1  195.08    8.80
   1  -9   1  199.18    8.80
  -1  -9  -1  204.08    8.90
   1  -9   1  210.68    8.90
  -1   9  -1  194.38    8.90
  -1   9  -1  211.38    8.80
   1   9   1  208.38    8.80
   1   9   1  193.08    8.90
   2  -9   1 5195.68  189.08
   2  -9   1 5520.45  189.18
  -2  -9  -1 5612.44  189.18
  -2  -9  -1 5402.46  189.08
  -2   9  -1 5411.66  189.18
  -2   9  -1 5581.24  189.08
   2   9   1 5422.46  189.68
   2   9   1 5319.07  189.08
  -3  -9  -1 2463.55   83.59
   3  -9   1 2448.75   83.69
  -3  -9  -1 2271.97   83.49
   3  -9   1 2415.56   83.79
  -3   9  -1 2395.26   83.69
   3   9   1 2320.67   83.49
  -3   9  -1 2334.67   83.69
   3   9   1 2348.27   83.49
  -4  -9  -1   71.79    5.60
   4  -9   1   80.79    6.00
  -4  -9  -1   72.29    5.70
   4  -9   1   81.99    5.90
   4   9   1   65.99    5.40
  -4   9  -1   81.89    6.00
  -4   9  -1   65.39    5.80
   4   9   1   64.59    3.90
   4   9   1   74.69    5.50
   5  -9   1  245.78   11.50
  -5  -9  -1  242.18   11.00
   5  -9   1  269.37   11.60
  -5  -9  -1  248.18   11.10
  -5   9  -1  253.47   11.50
   5   9   1  246.08   11.10
   5   9   1  243.08   11.00
  -5   9  -1  228.68   11.60
   5   9   1  243.58    9.80
  -6  -9  -1    7.60    3.40
   6  -9   1    0.20    3.40
  -6  -9  -1    2.10    3.00
   6  -9   1    1.80    3.80
  -6   9  -1    6.40    3.80
   6   9   1    0.60    3.20
   6   9   1   -2.80    2.90
  -6   9  -1    2.00    3.60
   6   9   1    2.30    2.40
  -7  -9  -1   34.60    4.50
   7  -9   1   43.30    5.10
   7  -9   1   38.90    5.00
  -7  -9  -1   41.10    4.90
  -7   9  -1   28.00    4.60
  -7   9  -1   39.90    5.30
   7   9   1   39.40    4.70
   7   9   1   42.80    3.90
   7   9   1   36.90    4.60
  -8  -9  -1    8.00    4.00
   8  -9   1    7.10    5.40
  -8  -9  -1    6.00    4.10
   8  -9   1    6.40    4.90
   8   9   1   15.40    4.10
  -8   9  -1   10.90    4.10
   8   9   1    7.90    4.10
   8   9   1    8.20    3.30
  -8   9  -1    3.00    5.80
  -9  -9  -1  116.29    9.70
   9  -9   1  102.19    9.40
   9  -9   1  119.29   13.00
  -9  -9  -1  106.29    9.00
   9   9   1  112.59    9.10
  -9   9  -1  116.09   10.50
   9   9   1  126.49   13.20
   9   9   1  119.59    9.20
   9 -10  -1    3.10    5.00
  -9 -10   1    4.50    4.20
  -9 -10   1   -3.60    4.80
   9 -10  -1    2.70    4.80
   9  10  -1   -0.20    3.90
   9  10  -1    1.60    4.10
   9  10  -1   -1.80    3.00
  -9  10   1    5.90    5.60
  -9  10   1   11.00    4.40
   8 -10  -1   23.00    4.70
   8 -10  -1   29.70    4.90
  -8 -10   1   20.60    4.30
  -8 -10   1   27.90    4.40
   8  10  -1   21.90    4.20
   8  10  -1   23.60    4.30
  -8  10   1   30.50    5.40
  -8  10   1   30.00    4.70
   8  10  -1   28.70    3.40
  -7 -10   1    1.10    3.20
  -7 -10   1    5.20    4.50
   7 -10  -1   -0.10    3.80
   7 -10  -1    6.30    3.70
   7  10  -1   -0.60    2.40
  -7  10   1    1.90    3.50
   7  10  -1    0.20    3.20
  -7  10   1   -1.10    4.00
   7  10  -1    3.20    3.40
   6 -10  -1  226.68   11.80
  -6 -10   1  240.18   11.20
  -6 -10   1  251.47   11.10
   6 -10  -1  255.07   11.80
   6  10  -1  254.87   11.20
  -6  10   1  239.58   11.80
  -6  10   1  237.98   12.20
   6  10  -1  236.18   11.00
   6  10  -1  239.08    9.60
   5 -10  -1  100.89    7.20
  -5 -10   1   94.09    6.20
   5 -10  -1   91.29    6.80
  -5 -10   1   86.19    6.10
   5  10  -1   92.39    6.00
   5  10  -1   92.49    6.20
  -5  10   1   85.29    7.20
  -5  10   1   89.19    6.80
   4 -10  -1   18.10    3.20
  -4 -10   1   28.70    3.20
  -4 -10   1   27.70    3.10
   4 -10  -1   25.70    3.60
   4  10  -1   29.70    3.20
   4  10  -1   28.70    3.10
  -4  10   1   28.40    3.70
  -4  10   1   21.00    3.30
  -3 -10   1  515.65   19.30
   3 -10  -1  505.55   19.70
   3 -10  -1  479.05   19.70
  -3 -10   1  524.85   19.30
  -3  10   1  532.15   19.70
   3  10  -1  531.05   19.30
  -3  10   1  503.55   19.70
   3  10  -1  512.25   19.30
   2 -10  -1  468.55   18.50
   2 -10  -1  500.25   18.70
  -2 -10   1  496.95   18.40
  -2 -10   1  495.85   18.30
   2  10  -1  481.45   18.30
   2  10  -1  484.75   18.30
  -2  10   1  472.25   18.60
  -2  10   1  490.75   18.70
  -1 -10   1  128.49    6.40
   1 -10  -1  117.39    6.70
   1 -10  -1  125.99    6.70
  -1 -10   1  118.19    6.40
   1  10  -1  126.89    6.30
  -1  10   1  130.39    6.70
   1  10  -1  125.39    6.30
  -1  10   1  121.69    6.70
   0 -10  -1  536.65   19.60
   0 -10  -1  491.75   19.40
   0 -10   1  529.35   19.40
   0  10   1  513.85   19.40
   0  10  -1  502.55   19.40
   0  10   1  525.85   19.50
   0  10  -1  517.25   19.50
  -1 -10  -1 3504.85  121.89
  -1 -10  -1 3659.33  122.89
   1 -10   1 3602.24  122.79
   1 -10   1 3460.95  122.79
  -1 -10  -1 3208.28  122.69
   1  10   1 3470.05  122.79
  -1  10  -1 3602.54  122.89
   1  10   1 3520.55  122.89
  -1  10  -1 3598.84  122.89
   2 -10   1 1647.14   57.69
  -2 -10  -1 1577.74   57.59
   2 -10   1 1612.74   57.69
  -2 -10  -1 1590.04   57.59
  -2  10  -1 1621.44   57.59
   2  10   1 1646.84   57.59
   2  10   1 1651.03   57.59
  -2  10  -1 1625.54   57.59
  -3 -10  -1 3190.58  110.09
  -3 -10  -1 3101.59  110.09
   3 -10   1 3216.88  110.29
   3 -10   1 3226.08  110.29
   3  10   1 3099.69  110.09
   3  10   1 3120.49  110.09
  -3  10  -1 3173.48  110.29
  -3  10  -1 2984.50  110.19
  -4 -10  -1  115.79    6.60
   4 -10   1   95.29    6.90
  -4 -10  -1   96.29    6.40
   4 -10   1  103.39    6.80
  -4  10  -1   97.19    6.90
   4  10   1  106.99    6.30
   4  10   1   98.69    4.60
   4  10   1   94.09    6.30
  -4  10  -1  100.59    6.70
  -5 -10  -1  182.28    9.40
  -5 -10  -1  176.38    9.10
   5 -10   1  180.08    9.70
   5 -10   1  187.48    9.80
  -5  10  -1  185.18    9.90
   5  10   1  175.38    9.20
   5  10   1  182.68    9.30
   5  10   1  167.68    7.50
  -5  10  -1  185.28    9.60
   6 -10   1   -0.90    3.50
  -6 -10  -1   -0.10    3.20
   6 -10   1   -1.10    3.60
  -6 -10  -1   -1.90    3.10
   6  10   1    1.20    3.10
  -6  10  -1    2.40    3.70
  -6  10  -1   -2.40    3.70
   6  10   1   -1.30    2.20
   6  10   1    5.40    3.30
   7 -10   1  187.98   10.90
  -7 -10  -1  191.38   10.70
   7 -10   1  194.88   10.90
  -7 -10  -1  182.58   10.30
   7  10   1  194.18    8.90
   7  10   1  196.38   10.30
  -7  10  -1  195.18   11.50
  -7  10  -1  190.98   10.90
   7  10   1  197.38   10.40
  -8 -10  -1   -1.10    3.90
   8 -10   1    2.10    4.30
  -8 -10  -1   -4.80    3.60
   8 -10   1   -1.10    3.90
  -8  10  -1    3.60    4.60
   8  10   1   -3.60    3.40
  -8  10  -1   -5.10    3.70
   8  10   1   -1.10    3.60
   8  10   1   -0.90    2.90
  -9 -10  -1   15.60    4.90
   9 -10   1    9.00    4.70
   9 -10   1   14.80    5.50
  -9 -10  -1   16.00    4.60
  -9  10  -1    7.90    4.60
  -9  10  -1    8.00    5.30
   9  10   1   14.30    4.50
   9  10   1    5.90    4.40
   9  10   1    4.90    3.50
   9 -11  -1   13.30    4.90
  -9 -11   1   14.00    4.40
   9 -11  -1    9.00    4.60
  -9 -11   1   11.80    4.40
   9  11  -1   17.60    4.50
  -9  11   1    8.70    5.30
   9  11  -1   14.90    4.20
  -9  11   1    8.80    4.40
   9  11  -1    6.70    3.20
   8 -11  -1   98.49    8.60
  -8 -11   1   84.49    8.10
  -8 -11   1  100.59    7.90
   8 -11  -1  102.19    8.90
   8  11  -1  107.89    6.20
  -8  11   1  117.79    9.60
   8  11  -1   96.69    7.70
  -8  11   1  101.09    8.60
   8  11  -1  105.69    8.20
   7 -11  -1   27.90    4.70
   7 -11  -1   43.00    5.50
  -7 -11   1   32.00    4.30
  -7 -11   1   35.90    7.80
   7  11  -1   36.10    4.00
  -7  11   1   32.60    4.70
   7  11  -1   38.80    4.50
   7  11  -1   35.80    4.40
  -7  11   1   40.90    5.40
   6 -11  -1  771.82   29.90
   6 -11  -1  827.62   29.90
  -6 -11   1  802.32   29.30
  -6 -11   1  761.62   29.10
  -6  11   1  789.22   29.90
   6  11  -1  776.82   29.10
   6  11  -1  758.52   29.80
  -6  11   1  741.43   29.90
  -5 -11   1   49.00    5.30
   5 -11  -1   27.60    4.20
  -5 -11   1   39.40    4.00
   5 -11  -1   32.30    4.40
  -5  11   1   44.30    4.90
   5  11  -1   38.60    3.90
  -5  11   1   39.10    4.50
  -4 -11   1  203.68    9.30
   4 -11  -1  204.28   10.00
  -4 -11   1  199.98    9.30
   4 -11  -1  191.78    9.80
   4  11  -1  203.88    9.40
  -4  11   1  201.48   10.00
  -4  11   1  202.38    9.80
   4  11  -1  208.88    9.30
  -3 -11   1    3.10    2.40
  -3 -11   1    8.40    2.50
   3 -11  -1    2.50    2.70
   3 -11  -1    4.80    2.70
   3  11  -1    6.30    2.20
   3  11  -1    3.80    2.30
  -3  11   1    4.40    2.70
  -3  11   1    8.70    2.90
   2 -11  -1  396.56   15.50
  -2 -11   1  394.56   15.10
  -2 -11   1  388.86   15.20
   2 -11  -1  383.36   15.40
   2  11  -1  369.96   15.00
   2  11  -1  396.06   15.10
  -2  11   1  383.86   15.50
  -2  11   1  375.36   15.40
   1 -11  -1 1920.71   67.49
  -1 -11   1 1957.40   67.29
   1 -11  -1 1984.70   67.49
  -1 -11   1 1785.62   67.79
   1  11  -1 1934.21   67.29
   1  11  -1 1899.11   67.29
  -1  11   1 1877.31   67.49
  -1  11   1 1889.41   67.49
   0 -11   1   59.19    5.00
   0 -11  -1   54.99    4.90
   0 -11   1   58.29    4.80
   0 -11  -1   53.39    5.00
   0  11   1   55.59    4.90
   0  11  -1   65.49    4.80
   0  11  -1   58.39    4.80
   0  11   1   65.49    5.10
  -1 -11  -1   36.40    3.60
   1 -11   1   45.60    3.80
  -1 -11  -1   40.00    3.80
   1 -11   1   43.10    3.80
  -1 -11  -1   47.40    2.80
   1  11   1   38.30    3.60
   1  11   1   38.50    3.80
  -1  11  -1   41.70    4.40
  -1  11  -1   42.80    4.70
  -2 -11  -1  105.59    6.30
  -2 -11  -1   89.19    6.20
   2 -11   1  100.09    6.50
   2 -11   1  104.09    6.40
   2  11   1   93.09    6.20
  -2  11  -1  102.69    6.30
  -2  11  -1  118.49    6.50
   2  11   1   86.79    6.00
   3 -11   1  447.76   17.30
   3 -11   1  422.86   17.30
  -3 -11  -1  419.16   17.10
  -3  11  -1  436.66   17.30
  -3  11  -1  434.96   17.40
   3  11   1  435.16   17.10
   3  11   1  441.96   17.20
   4 -11   1   13.90    3.50
  -4 -11  -1   21.30    3.30
   4 -11   1   11.40    3.10
  -4 -11  -1    9.80    3.00
   4  11   1   11.70    2.90
   4  11   1   12.00    3.00
  -4  11  -1   13.00    3.60
  -4  11  -1    8.70    3.20
  -5 -11  -1  655.23   26.50
   5 -11   1  670.63   26.00
   5 -11   1  647.04   25.90
  -5 -11  -1  690.83   25.60
   5  11   1  712.03   25.70
   5  11   1  667.43   25.60
  -5  11  -1  646.14   25.90
  -5  11  -1  671.13   26.10
   6 -11   1  267.57   13.10
   6 -11   1  257.47   12.70
  -6 -11  -1  271.37   12.50
  -6 -11  -1  265.17   12.40
   6  11   1  262.47   12.20
   6  11   1  243.08   10.50
   6  11   1  252.07   12.40
  -6  11  -1  278.77   12.90
  -6  11  -1  259.47   13.10
  -7 -11  -1   -1.90    3.80
   7 -11   1    8.00    4.60
  -7 -11  -1   -0.50    3.50
   7 -11   1   -3.50    3.80
   7  11   1   -0.50    3.60
   7  11   1   -1.60    2.40
  -7  11  -1   -0.20    3.70
  -8 -11  -1    0.40    4.00
   8 -11   1    2.00    4.30
   8 -11   1    1.90    4.20
  -8 -11  -1    4.30    3.90
   8  11   1   -2.10    3.60
   8  11   1    3.20    2.90
  -8  11  -1    3.40    4.00
  -8  11  -1    0.60    4.50
   8  11   1    2.90    3.80
   9 -11   1    3.20    4.70
  -9 -11  -1    5.80    4.40
  -9 -11  -1    6.50    4.70
   9 -11   1   -5.00    4.30
  -9  11  -1  -10.20    4.70
   9  11   1    1.10    4.20
   9  11   1   -1.50    3.20
  -9  11  -1   -0.50    4.30
   9  11   1    0.30    3.90
  -9 -12   1    2.20    4.00
   9 -12  -1    6.60    4.50
  -9 -12   1    3.30    4.20
   9 -12  -1    0.40    4.70
   9  12  -1    2.30    2.80
   9  12  -1    8.30    4.10
   9  12  -1    4.00    4.20
  -9  12   1   -1.50    4.10
  -9  12   1   -1.80    4.90
  -8 -12   1    0.90    3.80
   8 -12  -1    3.30    4.40
   8 -12  -1    4.40    4.20
  -8 -12   1    4.70    3.90
   8  12  -1    7.00    3.80
  -8  12   1    2.40    5.30
   8  12  -1    3.90    2.40
  -8  12   1    2.90    4.10
   8  12  -1    2.20    3.70
   7 -12  -1  187.98   10.80
   7 -12  -1  159.48   10.30
  -7 -12   1  175.88    9.90
  -7 -12   1  161.08    9.50
   7  12  -1  169.38    9.60
  -7  12   1  160.38   10.30
  -7  12   1  182.68   11.30
   6 -12  -1   11.60    3.90
  -6 -12   1   19.60    6.40
   6 -12  -1   14.80    4.10
  -6 -12   1   11.80    3.50
   6  12  -1   12.20    4.00
  -6  12   1    2.70    4.00
  -6  12   1    3.30    3.60
   6  12  -1   14.50    3.40
   5 -12  -1  562.64   22.30
  -5 -12   1  582.74   21.70
  -5 -12   1  569.74   21.70
   5 -12  -1  494.15   23.00
   5  12  -1  580.24   21.80
  -5  12   1  556.54   22.50
   5  12  -1  566.04   21.80
  -5  12   1  571.24   22.50
  -4 -12   1  744.03   27.90
  -4 -12   1  752.72   27.90
   4 -12  -1  736.33   28.50
   4 -12  -1  743.73   28.50
  -4  12   1  761.42   28.50
   4  12  -1  739.53   27.90
   4  12  -1  776.02   27.90
  -4  12   1  760.62   28.50
   3 -12  -1   98.89    6.90
  -3 -12   1   96.19    6.10
  -3 -12   1  100.89    6.30
   3 -12  -1   94.29    6.70
   3  12  -1   99.39    6.10
   3  12  -1   93.39    6.00
  -3  12   1  104.19    6.90
  -3  12   1   99.69    6.70
   2 -12  -1 2613.34   86.69
  -2 -12   1 2397.56   86.19
   2 -12  -1 2427.56   86.49
  -2 -12   1 2409.06   86.89
   2  12  -1 2529.65   86.39
  -2  12   1 2403.96   86.49
   2  12  -1 2390.76   86.19
  -2  12   1 2428.56   86.49
   1 -12  -1 1738.73   64.19
  -1 -12   1 1814.42   64.09
  -1 -12   1 1793.82   64.09
   1 -12  -1 1807.32   64.39
   1  12  -1 1765.52   64.09
  -1  12   1 1855.51   64.29
  -1  12   1 1877.71   64.39
   1  12  -1 1821.92   64.19
   0 -12   1   38.60    3.70
   0 -12  -1   45.40    4.80
   0 -12  -1   37.90    3.70
   0 -12   1   46.00    3.90
   0  12   1   50.09    4.90
   0  12  -1   41.30    4.50
   0  12   1   43.80    4.80
   0  12  -1   49.60    4.60
  -1 -12  -1 1685.23   62.09
   1 -12   1 1775.42   62.19
  -1 -12  -1 1733.83   62.19
   1 -12   1 1782.22   62.29
  -1 -12  -1 1798.32   60.99
   1  12   1 1675.63   62.09
  -1  12  -1 1789.72   62.29
  -1  12  -1 1784.62   62.19
   1  12   1 1721.63   62.19
  -2 -12  -1  506.35   19.20
  -2 -12  -1  511.75   19.20
   2 -12   1  514.65   19.30
   2 -12   1  500.85   19.40
   2  12   1  506.95   19.10
  -2  12  -1  488.15   19.20
   2  12   1  443.46   19.00
  -2  12  -1  478.65   19.10
   3 -12   1  406.86   16.70
  -3 -12  -1  388.56   16.40
  -3 -12  -1  421.76   16.40
   3 -12   1  391.86   16.50
   3  12   1  422.66   16.40
   3  12   1  400.96   16.30
  -3  12  -1  411.46   16.70
  -3  12  -1  407.26   16.50
  -4 -12  -1   -1.60    3.00
   4 -12   1   -2.20    3.10
  -4 -12  -1   -1.80    2.90
   4 -12   1   -4.30    3.20
  -4  12  -1   -4.40    3.30
   4  12   1    3.20    3.00
   4  12   1    0.10    2.80
  -4  12  -1    3.20    3.10
   5 -12   1  528.05   21.70
  -5 -12  -1  548.65   21.50
  -5 -12  -1  561.74   21.50
   5 -12   1  545.45   21.90
  -5  12  -1  556.94   22.00
  -5  12  -1  519.35   21.70
   5  12   1  537.45   21.40
   5  12   1  552.24   21.50
  -6 -12  -1   13.00    3.90
   6 -12   1    9.70    4.30
  -6 -12  -1   11.90    3.90
   6 -12   1    6.30    4.20
   6  12   1   10.30    3.80
  -6  12  -1   14.20    4.50
  -6  12  -1    9.20    3.80
   6  12   1   18.00    3.80
   6  12   1   12.80    2.20
   7 -12   1   18.40    4.80
  -7 -12  -1    6.70    3.90
   7 -12   1    8.50    4.10
  -7 -12  -1    8.10    4.10
   7  12   1    8.10    2.60
  -7  12  -1    6.20    3.90
   7  12   1   11.60    3.90
   7  12   1   13.00    4.10
  -7  12  -1   14.90    4.80
  -8 -12  -1   26.00    5.00
   8 -12   1   23.90    5.00
   8 -12   1   21.70    5.10
   8  12   1   27.10    4.80
   8  12   1   30.90    3.50
  -8  12  -1   20.80    4.90
   8  12   1   27.10    6.30
  -8  12  -1   30.80    5.80
  -8 -13   1   -0.10    4.20
   8 -13  -1    2.50    4.30
  -8 -13   1    8.30    4.20
   8 -13  -1    9.40    4.90
  -8  13   1   11.00    5.10
  -8  13   1    4.50    4.20
   8  13  -1   -1.20    3.80
  -7 -13   1  181.38    9.90
   7 -13  -1  167.88   12.90
  -7 -13   1  161.78    9.70
   7  13  -1  167.58    9.80
   7  13  -1  164.48    9.70
  -7  13   1  161.98   10.40
  -7  13   1  204.28   16.40
   6 -13  -1  169.58   10.30
  -6 -13   1  167.28    9.60
  -6 -13   1  166.88    9.30
   6 -13  -1  170.58   10.40
  -6  13   1  172.78   10.10
  -6  13   1  165.88   10.60
   6  13  -1  174.28    9.50
   6  13  -1  178.48    9.40
  -5 -13   1   32.30    4.20
   5 -13  -1   28.00    4.80
  -5 -13   1   41.30    7.60
   5 -13  -1   34.50    4.70
  -5  13   1   35.90    4.80
   5  13  -1   32.70    4.10
   5  13  -1   31.80    4.20
  -5  13   1   38.00    5.20
   4 -13  -1    1.60    3.40
   4 -13  -1    5.10    3.50
  -4 -13   1    3.90    3.50
  -4  13   1   -1.60    3.20
  -4  13   1    0.60    3.50
   4  13  -1   11.60    4.80
   3 -13  -1  291.77   13.10
   3 -13  -1  284.27   12.80
  -3 -13   1  279.87   13.40
  -3 -13   1  280.97   12.30
  -3  13   1  296.17   13.00
   3  13  -1  306.87   13.30
   3  13  -1  278.07   12.30
  -3  13   1  286.77   12.80
  -2 -13   1    3.10    2.70
   2 -13  -1    3.60    2.90
   2 -13  -1    0.60    2.80
  -2 -13   1    2.40    2.60
   2  13  -1    0.40    2.40
   2  13  -1    2.90    2.70
  -2  13   1   -0.80    2.90
  -2  13   1   -0.80    2.70
  -1 -13   1  387.06   15.70
   1 -13  -1  408.16   16.10
  -1 -13   1  387.76   15.80
   1 -13  -1  392.36   15.90
   1  13  -1  399.26   15.80
  -1  13   1  387.06   16.00
  -1  13   1  400.66   16.00
   1  13  -1  401.76   15.70
   0 -13   1   18.30    3.10
   0 -13  -1   21.40    3.50
   0 -13   1   17.30    3.30
   0 -13  -1   24.40    3.60
   0  13  -1   27.70    3.40
   0  13  -1   25.50    3.30
   0  13   1   18.60    3.20
   0  13   1   18.10    3.20
  -1 -13  -1  943.61   32.90
  -1 -13  -1  906.91   34.20
  -1 -13  -1  960.10   34.40
   1 -13   1  912.71   34.30
   1 -13   1  970.10   34.40
  -1  13  -1  944.01   34.30
   1  13   1  922.61   34.20
   1  13   1  924.81   34.30
  -1  13  -1  925.81   34.30
  -2 -13  -1   22.70    3.60
   2 -13   1   24.20    3.80
   2 -13   1   22.20    3.40
  -2 -13  -1   19.10    3.40
   2  13   1   24.30    3.50
  -2  13  -1   29.00    3.80
   2  13   1   22.40    3.40
  -2  13  -1   20.50    3.40
   3 -13   1   37.20    4.20
   3 -13   1   36.70    4.50
  -3 -13  -1   37.00    4.10
  -3 -13  -1   43.50    4.40
   3  13   1   44.30    4.30
  -3  13  -1   42.70    4.80
   3  13   1   39.30    4.10
  -3  13  -1   38.00    4.30
  -4 -13  -1 1087.99   38.60
  -4 -13  -1 1080.49   38.90
   4 -13   1 1029.10   38.80
   4 -13   1  934.01   38.70
  -4  13  -1 1099.89   38.90
   4  13   1 1058.89   38.50
  -4  13  -1 1027.40   38.80
   4  13   1 1055.69   38.60
  -5 -13  -1  260.87   12.40
   5 -13   1  278.37   12.80
  -5 -13  -1  259.07   12.50
   5 -13   1  243.48   14.30
   5  13   1  264.07   12.40
  -5  13  -1  263.97   12.90
   5  13   1  257.27   12.30
  -6 -13  -1  302.87   14.10
   6 -13   1  314.37   14.70
  -6 -13  -1  302.37   13.90
   6 -13   1  344.77   14.60
  -6  13  -1  267.37   14.70
   6  13   1  307.57   13.90
  -6  13  -1  291.87   14.30
   6  13   1  307.87   14.00
  -7 -13  -1   47.60    5.30
   7 -13   1   65.19    9.90
  -7 -13  -1   44.90    5.30
   7 -13   1   42.80    5.40
   7  13   1   46.60    5.30
  -7  13  -1   50.49    6.10
   7  13   1   45.80    5.40
  -7  13  -1   33.00    5.20
  -8 -13  -1   19.80    4.50
   8 -13   1   22.10    5.10
  -8 -13  -1   25.70    5.10
   8 -13   1   26.90    5.40
   8  13   1   19.90    4.60
  -8  13  -1   24.20    5.90
   8  13   1   21.70    3.00
  -8  13  -1    9.90    4.50
   8  13   1   28.20    4.80
   8 -14  -1    1.50    4.30
  -8 -14   1   -4.00    4.00
  -8 -14   1    5.20    3.80
   8  14  -1    5.60    3.80
  -8  14   1    0.40    4.30
   8  14  -1   -2.00    3.70
  -8  14   1   -9.00    4.70
   7 -14  -1    6.10    4.20
  -7 -14   1    2.70    3.60
  -7 -14   1    8.00    3.90
   7 -14  -1   -3.40    4.10
   7  14  -1    4.30    3.70
  -7  14   1    7.70    4.20
   7  14  -1    5.20    3.60
  -7  14   1    9.80    5.00
  -6 -14   1  116.39    8.10
   6 -14  -1  115.99    9.20
  -6 -14   1  119.49    8.40
  -6  14   1  134.19   11.40
   6  14  -1  117.89    8.10
   6  14  -1  115.29    8.60
  -6  14   1  105.99    8.70
  -5 -14   1   91.29    7.30
  -5 -14   1   97.99    7.20
   5 -14  -1   81.49    7.90
   5 -14  -1   78.19    8.10
  -5  14   1   88.29    7.80
  -5  14   1   86.59    8.30
   5  14  -1   89.89    6.90
   5  14  -1  104.69    7.20
  -4 -14   1   31.10    4.10
  -4 -14   1   30.00    4.00
   4 -14  -1   31.10    4.50
   4 -14  -1   36.00    4.40
  -4  14   1   35.70    4.80
   4  14  -1   33.60    4.00
  -4  14   1   32.50    4.50
   4  14  -1   31.10    4.10
   3 -14  -1  991.70   36.90
  -3 -14   1  996.50   36.50
  -3 -14   1  978.00   36.60
   3 -14  -1  962.40   37.00
  -3  14   1 1072.99   37.10
   3  14  -1  981.70   36.40
  -3  14   1  982.00   36.90
   2 -14  -1  545.55   21.30
  -2 -14   1  554.04   20.90
   2 -14  -1  525.25   21.20
  -2 -14   1  525.95   20.80
   2  14  -1  528.45   20.80
  -2  14   1  537.05   21.30
   2  14  -1  544.05   20.90
  -2  14   1  550.94   21.20
   1 -14  -1   86.59    6.90
   1 -14  -1   86.99    6.50
  -1 -14   1   88.69    6.30
  -1 -14   1   87.79    6.50
  -1  14   1   87.09    6.60
  -1  14   1   91.39    6.50
   1  14  -1   83.89    6.20
   1  14  -1   80.09    6.40
   0 -14  -1  241.88   11.10
   0 -14   1  236.68   10.80
   0 -14   1  240.38   11.10
   0 -14  -1  238.38   11.10
   0  14  -1  236.88   10.80
   0  14   1  231.48   11.00
   0  14  -1  249.18   10.90
   0  14   1  241.78   11.20
  -1 -14  -1   22.70    3.70
   1 -14   1   27.70    3.80
   1 -14   1   20.70    3.60
  -1 -14  -1   20.20    3.50
  -1  14  -1   29.90    3.90
  -1  14  -1   20.60    3.50
   1  14   1   22.30    3.50
   1  14   1   19.30    3.50
   2 -14   1  783.72   30.50
  -2 -14  -1  810.82   30.50
   2 -14   1  813.02   30.70
  -2 -14  -1  809.92   30.50
  -2  14  -1  843.62   30.70
   2  14   1  812.62   30.50
  -2  14  -1  844.82   30.60
   2  14   1  805.82   30.40
  -3 -14  -1   21.90    3.80
   3 -14   1   17.20    4.00
  -3 -14  -1   22.60    6.00
   3 -14   1   17.00    4.10
   3  14   1   25.60    3.90
  -3  14  -1   23.20    4.40
  -3  14  -1   28.20    4.20
   4 -14   1   79.59    7.20
   4 -14   1   70.99    6.30
  -4 -14  -1   66.59    7.10
  -4 -14  -1   63.39    6.90
  -4  14  -1   78.29    7.70
   4  14   1   67.79    6.80
   4  14   1   69.39    6.70
  -4  14  -1   71.59    7.10
  -5 -14  -1   -1.10    3.50
  -5 -14  -1   -1.40    3.60
   5 -14   1    4.50    3.80
   5 -14   1   -2.40    3.50
   5  14   1    0.40    3.40
  -5  14  -1   -4.10    3.60
   5  14   1   -0.10    3.40
  -5  14  -1    4.00    4.10
  -6 -14  -1   46.30    5.20
   6 -14   1   61.09    6.00
  -6 -14  -1   49.60    5.40
   6 -14   1   52.39    6.10
  -6  14  -1   48.50    5.80
  -6  14  -1   66.79    6.50
   6  14   1   51.09    6.80
   6  14   1   53.09    5.40
   7 -14   1   13.90    4.60
   7 -14   1   13.70    4.90
  -7 -14  -1   17.30    4.40
  -7 -14  -1    3.80    3.90
   7  14   1    8.00    4.00
  -7  14  -1    9.10    4.30
  -7  14  -1   12.50    5.20
   7  14   1   16.00    4.40
  -8 -14  -1    4.30    4.10
   8 -14   1   -1.40    4.00
  -8 -14  -1    2.20    4.50
   8  14   1    4.80    4.40
   8  14   1    9.20    4.40
  -8  14  -1    6.90    5.00
  -8  14  -1   -2.70    6.30
   8 -15  -1   19.30    5.20
  -8 -15   1   18.20    4.30
  -8 -15   1   20.60    4.80
   8 -15  -1   27.00    5.80
  -8  15   1   20.60    5.90
   8  15  -1   13.40    4.50
  -8  15   1   16.10    5.00
   8  15  -1   18.50    4.70
  -7 -15   1    3.50    4.00
   7 -15  -1   -9.10    3.80
   7 -15  -1    1.00    4.30
  -7 -15   1    4.80    3.80
   7  15  -1    3.50    3.70
  -7  15   1    0.50    4.90
  -7  15   1    3.70    4.20
   7  15  -1   -9.80    3.10
   6 -15  -1    5.30    4.30
   6 -15  -1    0.90    3.90
  -6 -15   1    6.10    3.70
  -6 -15   1    2.30    3.60
  -6  15   1    7.70    4.20
   6  15  -1    5.90    3.70
   6  15  -1    7.10    3.60
  -6  15   1    6.80    4.50
   5 -15  -1   41.10    7.80
  -5 -15   1   66.69    7.00
  -5 -15   1   55.79    5.20
   5 -15  -1   69.39    6.40
   5  15  -1   60.39    6.40
  -5  15   1   67.79    7.40
   5  15  -1   68.69    6.50
  -4 -15   1   38.30    4.40
   4 -15  -1   42.30    9.20
   4 -15  -1   42.20    5.10
  -4 -15   1   39.70    4.50
   4  15  -1   41.10    4.40
   4  15  -1   46.60    4.60
  -4  15   1   42.00    5.30
  -4  15   1   46.30    6.60
  -3 -15   1   16.90    3.60
  -3 -15   1   16.30    3.70
   3 -15  -1   19.80    4.00
   3 -15  -1   24.00    4.40
   3  15  -1   20.00    3.70
   3  15  -1   15.20    3.40
  -3  15   1   21.40    4.10
  -3  15   1   15.90    4.10
  -2 -15   1   15.70    3.60
   2 -15  -1    5.30    3.70
   2 -15  -1    8.20    3.70
   2  15  -1    6.80    3.10
  -2  15   1    8.90    3.90
  -2  15   1    8.50    3.40
   2  15  -1   -1.10    4.90
   1 -15  -1  504.25   20.40
  -1 -15   1  500.35   20.00
   1 -15  -1  524.95   20.30
  -1 -15   1  515.65   20.20
  -1  15   1  528.25   20.30
   1  15  -1  485.65   20.00
   1  15  -1  493.95   19.90
  -1  15   1  514.65   20.30
   0 -15   1    4.00    3.40
   0 -15   1    1.30    3.10
   0 -15  -1    2.20    3.30
   0 -15  -1    8.00    3.20
   0  15  -1    8.20    3.20
   0  15  -1    6.90    3.10
   0  15   1    4.10    3.20
   0  15   1    6.60    3.20
   1 -15   1   13.60    3.40
   1 -15   1   10.50    3.60
  -1 -15  -1   14.00    3.60
  -1 -15  -1   11.00    3.30
   1  15   1    6.00    3.20
  -1  15  -1   14.60    3.70
  -1  15  -1   14.00    3.40
   1  15   1   10.90    3.30
  -2 -15  -1  238.78   11.70
   2 -15   1  237.38   11.90
   2 -15   1  228.48   11.60
  -2 -15  -1  253.77   14.90
  -2  15  -1  236.68   11.60
   2  15   1  238.38   11.50
  -2  15  -1  258.47   11.90
   3 -15   1   98.69    8.10
  -3 -15  -1  108.09    7.80
  -3 -15  -1  103.49    7.40
  -3  15  -1  101.29    7.70
   3  15   1   95.59    7.60
   3  15   1   97.49    7.30
  -4 -15  -1  211.28   11.10
   4 -15   1  224.08   11.40
  -4 -15  -1  214.98   10.90
   4 -15   1  203.38   11.70
  -4  15  -1  189.18   11.00
   4  15   1  213.18   10.80
  -4  15  -1  181.68   11.50
   4  15   1  215.18   10.80
   5 -15   1    1.30    4.00
   5 -15   1   -2.40    3.70
  -5 -15  -1   -0.40    3.60
  -5 -15  -1   -2.10    3.90
  -5  15  -1   -4.80    3.50
   5  15   1   -0.70    3.40
   5  15   1   -2.20    3.50
  -5  15  -1    0.90    4.20
  -6 -15  -1  163.08   10.00
  -6 -15  -1  161.88   10.30
   6 -15   1  179.88   11.00
   6 -15   1  150.58   10.20
   6  15   1  154.98   10.20
  -6  15  -1  168.88   11.40
  -6  15  -1  164.98   10.40
   6  15   1  157.08    9.90
  -7 -15  -1    6.20    4.40
   7 -15   1   13.70    5.20
   7 -15   1    6.20    4.20
  -7  15  -1    1.60    4.20
  -7  15  -1   12.40    5.20
   7  15   1    3.30    3.70
   7 -16  -1   14.90    4.90
  -7 -16   1   15.30    4.90
   7 -16  -1   23.20    5.50
  -7 -16   1   21.40    4.60
   7  16  -1   10.90    4.00
  -7  16   1   20.10    5.00
  -7  16   1   33.00    6.20
   7  16  -1   21.80    4.70
  -6 -16   1  151.88    9.20
   6 -16  -1  142.39   10.10
  -6 -16   1  139.59    9.40
   6  16  -1  134.39    9.10
  -6  16   1  134.99    9.80
  -6  16   1  143.09   10.80
   6  16  -1  136.69    9.00
   5 -16  -1   83.39    8.80
   5 -16  -1   97.69    8.10
  -5 -16   1   96.59    7.60
  -5 -16   1  102.19    8.00
  -5  16   1   78.79    7.20
  -5  16   1   88.69    8.30
   5  16  -1   97.49    7.40
   4 -16  -1    2.70    3.80
  -4 -16   1    6.80    3.70
   4 -16  -1    0.60    3.90
   4  16  -1    5.60    3.30
   4  16  -1    8.00    3.50
  -4  16   1    1.70    4.20
  -4  16   1    7.10    3.90
  -3 -16   1  547.85   21.90
   3 -16  -1  562.44   22.60
  -3 -16   1  536.55   21.80
   3  16  -1  548.15   21.80
   3  16  -1  555.74   21.80
  -3  16   1  574.24   22.40
   2 -16  -1    5.30    3.60
  -2 -16   1    5.60    3.50
   2 -16  -1    7.90    4.00
  -2 -16   1    3.20    3.40
   2  16  -1    1.00    3.20
   2  16  -1    4.80    3.40
  -2  16   1   -0.30    3.80
  -2  16   1    6.60    3.50
   1 -16  -1  291.87   13.30
  -1 -16   1  260.77   12.50
   1 -16  -1  268.47   13.10
  -1 -16   1  273.67   12.90
   1  16  -1  273.77   12.50
  -1  16   1  264.17   13.10
  -1  16   1  285.87   13.00
   1  16  -1  291.07   12.90
   0 -16   1 1517.65   52.69
   0 -16  -1 1461.35   51.99
   0 -16   1 1447.16   51.79
   0 -16  -1 1418.96   52.99
   0  16  -1 1379.56   51.69
   0  16   1 1345.67   55.39
   0  16  -1 1399.26   51.69
   0  16   1 1458.55   51.89
   1 -16   1   48.50    5.10
  -1 -16  -1   42.50    4.70
   1 -16   1   50.49    5.40
  -1 -16  -1   51.59    5.20
   1  16   1   62.39    5.40
   1  16   1   45.10    4.80
  -1  16  -1   45.20    5.10
  -1  16  -1   52.29    5.00
  -2 -16  -1  491.55   19.60
   2 -16   1  458.05   19.70
   2 -16   1  479.45   19.60
  -2 -16  -1  481.05   19.40
   2  16   1  464.45   19.30
   2  16   1  464.75   19.30
  -2  16  -1  502.05   19.70
  -2  16  -1  461.95   19.40
  -3 -16  -1    2.10    3.70
  -3 -16  -1    5.30    3.70
   3 -16   1   -1.10    3.70
   3 -16   1    4.90    3.70
   3  16   1    3.80    3.40
  -3  16  -1    3.40    4.10
  -3  16  -1    3.50    3.60
   3  16   1    3.60    3.60
  -4 -16  -1   17.00    4.20
   4 -16   1    9.10    4.10
  -4 -16  -1    9.30    3.90
   4  16   1   13.20    3.80
   4  16   1   14.20    4.00
  -4  16  -1   10.90    6.90
  -4  16  -1   12.30    4.60
  -5 -16  -1    6.40    3.80
   5 -16   1    1.90    4.00
  -5 -16  -1    6.00    4.10
   5 -16   1    7.10    4.20
   5  16   1    6.20    3.80
  -5  16  -1    4.30    4.40
  -5  16  -1    2.10    3.90
   5  16   1   12.30    4.10
  -6 -16  -1    4.20    4.10
   6 -16   1    8.70    4.40
   6 -16   1    3.30    4.50
  -6 -16  -1   -3.10    4.00
   6  16   1    3.90    4.00
  -6  16  -1    3.20    4.10
  -6  16  -1    9.60    5.00
   6  16   1    8.20    3.90
  -7 -16  -1    2.80    4.10
   7 -16   1   -2.60    4.80
   7 -16   1    2.40    4.30
  -7 -16  -1   10.40    4.80
   7  16   1    3.60    3.90
  -7  16  -1  -12.00    4.90
  -7  16  -1    0.20    4.20
   7  16   1   -5.50    4.00
  -7 -17   1    0.90    4.00
   7 -17  -1    3.60    4.40
  -7 -17   1    6.80    4.30
   7  17  -1    4.80    3.90
  -7  17   1    1.60    4.50
  -7  17   1    0.80    8.70
   7  17  -1    6.30    4.00
   6 -17  -1    3.30    4.60
   6 -17  -1   10.50    4.40
  -6 -17   1    9.90    4.30
  -6 -17   1    2.20    3.70
  -6  17   1    7.40    5.00
   6  17  -1    6.20    3.90
  -6  17   1    7.10    4.30
   6  17  -1    3.00    3.80
   5 -17  -1   -4.60    3.60
  -5 -17   1    5.70    4.00
   5 -17  -1    2.10    4.40
  -5 -17   1    2.90    3.60
   5  17  -1   -1.00    3.40
  -5  17   1    0.50    4.40
   5  17  -1    1.50    3.40
  -5  17   1   -0.20    3.80
   4 -17  -1    0.70    4.10
   4 -17  -1   -0.10    3.90
  -4 -17   1   -2.10    3.60
  -4  17   1   -9.00    4.00
  -4  17   1   -1.00    3.60
   4  17  -1    2.80    3.30
   4  17  -1    1.60    3.50
   3 -17  -1    1.90    3.80
  -3 -17   1    4.40    3.60
  -3 -17   1    4.40    3.70
   3 -17  -1   11.10    6.90
  -3  17   1    7.40    4.20
   3  17  -1    6.50    3.50
  -3  17   1    7.80    4.00
   3  17  -1    0.90    3.30
   2 -17  -1  343.77   15.30
  -2 -17   1  360.26   15.10
   2 -17  -1  344.47   15.70
  -2 -17   1  354.06   15.10
   2  17  -1  348.77   15.00
  -2  17   1  305.27   15.40
  -2  17   1  322.67   15.10
   2  17  -1  328.97   14.80
  -1 -17   1  640.44   25.20
   1 -17  -1  647.94   25.40
  -1 -17   1  610.94   24.90
   1 -17  -1  682.73   25.60
  -1  17   1  647.84   25.30
  -1  17   1  639.74   25.30
   1  17  -1  646.04   25.00
   1  17  -1  643.64   25.20
   0 -17  -1   43.00    5.10
   0 -17   1   43.30    5.10
   0 -17   1   45.30    4.90
   0 -17  -1   36.60    3.30
   0 -17  -1   34.50    4.70
   0  17  -1   39.10    4.60
   0  17   1   48.30    5.20
   0  17   1   38.10    4.70
   0  17  -1   45.50    4.70
  -1 -17  -1  442.96   19.00
   1 -17   1  435.06   18.80
  -1 -17  -1  461.15   18.90
   1 -17   1  463.65   19.20
  -1  17  -1  498.45   19.20
  -1  17  -1  454.35   18.90
   1  17   1  464.55   19.10
   1  17   1  447.06   18.90
  -2 -17  -1  178.58   10.20
  -2 -17  -1  171.78    9.90
   2 -17   1  168.38   10.00
   2 -17   1  165.78   10.30
  -2  17  -1  178.88   10.30
  -2  17  -1  158.08    9.70
   2  17   1  175.58    9.90
   2  17   1  154.88    9.60
   3 -17   1    8.60    4.30
   3 -17   1    6.90    4.00
  -3 -17  -1    5.30    4.10
  -3 -17  -1    9.80    3.80
   3  17   1    5.30    3.70
  -3  17  -1    9.70    4.00
  -3  17  -1    8.50    4.40
   3  17   1    3.80    3.50
  -4 -17  -1   10.50    4.20
   4 -17   1   -0.50    4.00
   4 -17   1    2.30    4.40
  -4 -17  -1    4.90    3.80
  -4  17  -1    0.20    3.90
  -4  17  -1    0.40    4.50
   4  17   1    2.80    3.60
   5 -17   1   -6.50    4.20
  -5 -17  -1    0.80    4.00
  -5 -17  -1    3.40    3.90
   5 -17   1    3.50    4.20
   5  17   1    4.20    3.90
  -5  17  -1   -5.10    4.30
   5  17   1   -2.40    3.50
  -5  17  -1   -0.70    3.80
  -6 -17  -1  108.79    9.40
   6 -17   1   93.99    9.20
   6 -17   1   94.69    9.90
   6  17   1   87.39    8.40
  -6  17  -1   85.29    9.30
  -6  17  -1   94.59    9.00
   7 -17   1   24.30    5.30
  -7 -17  -1   14.50    5.10
  -7 -17  -1   16.20    4.60
   7 -17   1   22.70    6.70
  -7  17  -1   19.10    8.50
   7  17   1   28.20    5.30
  -7  17  -1   25.80    6.40
   7  17   1   18.50    4.50
   6 -18  -1   13.70    4.60
   6 -18  -1    7.70    4.90
  -6 -18   1   10.40    4.10
  -6 -18   1    9.70    4.50
   6  18  -1   10.70    4.30
  -6  18   1   16.60    9.10
  -6  18   1   11.40    4.70
   6  18  -1   20.80    4.70
   5 -18  -1  124.99    9.70
   5 -18  -1  134.89   13.30
  -5 -18   1  125.39    9.40
  -5 -18   1  128.89    8.80
  -5  18   1  130.19   10.80
  -5  18   1  120.79    9.70
   5  18  -1  125.39    8.80
   5  18  -1  129.59    9.30
   4 -18  -1   42.50    5.60
   4 -18  -1   60.69    6.40
  -4 -18   1   44.60    5.30
   4  18  -1   63.79    6.80
  -4  18   1   49.10    5.80
   4  18  -1   53.69    5.50
  -4  18   1   54.29    6.40
   3 -18  -1  230.68   12.80
  -3 -18   1  227.28   11.80
   3 -18  -1  218.78   12.20
  -3 -18   1  245.78   12.00
   3  18  -1  222.58   11.60
  -3  18   1  235.58   12.10
  -3  18   1  232.98   12.70
   3  18  -1  235.18   13.00
   2 -18  -1  124.99    9.80
  -2 -18   1  116.69    8.90
   2 -18  -1  116.59    9.00
  -2 -18   1  155.48    9.50
   2  18  -1  127.79    8.80
   2  18  -1  119.59    9.00
  -2  18   1  146.79    9.90
  -2  18   1  136.49   10.30
  -1 -18   1   44.30    5.40
  -1 -18   1   33.40    4.50
   1 -18  -1   39.50    5.10
   1 -18  -1   35.90    5.20
   1  18  -1   44.90    5.00
  -1  18   1   40.50    5.00
  -1  18   1   36.10    4.80
   1  18  -1   37.40    4.90
   0 -18   1   11.90    4.00
   0 -18  -1   13.70    4.40
   0 -18  -1   15.90    2.70
   0 -18   1   19.40    4.50
   0 -18  -1    5.60    3.90
   0  18   1   16.30    4.10
   0  18   1   21.50    4.50
   0  18  -1   13.90    4.00
   0  18  -1   18.40    4.20
  -1 -18  -1   53.89    5.60
   1 -18   1   49.40    5.30
   1 -18   1   64.29    6.10
  -1 -18  -1   51.89    5.50
  -1  18  -1   72.99    7.10
   1  18   1   53.79    5.40
  -1  18  -1   79.09    7.80
   1  18   1   58.79    5.70
  -2 -18  -1    3.50    3.70
   2 -18   1    1.10    4.10
   2 -18   1    3.20    3.70
  -2 -18  -1    7.00    4.10
   2  18   1   11.20    3.80
   2  18   1    4.50    3.60
  -2  18  -1    5.20    3.70
  -2  18  -1    3.50    3.90
   3 -18   1  172.88   10.70
  -3 -18  -1  162.98   10.30
   3 -18   1  180.88   15.50
  -3 -18  -1  173.98   10.80
   3  18   1  181.78   10.20
   3  18   1  184.78   13.00
  -3  18  -1  164.58   11.10
  -4 -18  -1   -2.30    3.70
   4 -18   1   -4.50    3.80
   4 -18   1   -3.80    4.30
  -4 -18  -1   -6.20    3.90
  -4  18  -1   -5.70    4.40
  -4  18  -1   -0.50    3.90
   4  18   1   -5.20    3.60
   4  18   1   -1.00    3.60
   5 -18   1    3.30    4.30
   5 -18   1    9.10    4.80
  -5 -18  -1    2.70    4.30
  -5 -18  -1    5.20    4.10
  -5  18  -1   -3.00    5.20
   5  18   1   19.80    4.50
   5  18   1   -0.90    3.70
  -5  18  -1    5.00    4.20
  -6 -18  -1   11.60    5.00
   6 -18   1    3.40    4.50
  -6 -18  -1   11.80    4.40
   6 -18   1   11.80    5.30
   6  18   1   15.30    4.70
  -6  18  -1   19.80    5.00
  -6  18  -1    6.70    5.30
   6  18   1    8.30    4.50
  -6 -19   1   11.50    4.80
   6 -19  -1    5.20    5.70
   6 -19  -1    5.50    4.70
  -6 -19   1   13.70    4.50
   6  19  -1    8.80    4.40
   6  19  -1   13.60    4.40
  -6  19   1    6.80    5.60
  -5 -19   1    1.20    4.20
   5 -19  -1    3.00    4.10
   5 -19  -1   -4.30    4.60
  -5  19   1    2.10    7.90
  -5  19   1    0.20    3.90
   5  19  -1    0.60    3.80
   4 -19  -1   -3.00    4.30
   4 -19  -1   -0.20    4.00
  -4 -19   1   -3.70    3.80
  -4  19   1    4.10    4.00
   4  19  -1    2.40    3.60
   4  19  -1   -0.90    3.40
  -4  19   1   -1.00    4.70
  -3 -19   1   21.00    4.50
  -3 -19   1   13.70    4.20
   3 -19  -1   11.40    4.80
   3 -19  -1   10.90    4.20
   3  19  -1   17.90    4.50
  -3  19   1   14.90    4.20
   3  19  -1   11.80    3.90
  -3  19   1   14.10    4.90
  -2 -19   1   64.09    6.40
  -2 -19   1   88.99    8.70
   2 -19  -1   94.59    8.30
   2 -19  -1  101.49    9.30
  -2  19   1   80.79    8.90
  -2  19   1  106.59    8.50
   2  19  -1   83.59    7.90
  -1 -19   1   30.50    4.60
   1 -19  -1   33.60    5.00
   1 -19  -1   33.40    5.30
  -1 -19   1   33.70    5.20
  -1  19   1   39.00    5.10
   1  19  -1   35.90    4.80
  -1  19   1   33.10    5.10
   1  19  -1   37.00    5.10
   0 -19  -1   33.70    5.30
   0 -19   1   28.30    4.70
   0 -19  -1   26.70    4.70
   0 -19  -1   28.50    3.10
   0 -19   1   36.80    5.40
   0  19  -1   27.70    4.80
   0  19   1   28.90    4.90
   0  19  -1   21.80    4.40
   0  19   1   32.20    4.90
   1 -19   1    0.90    4.40
   1 -19   1    0.90    3.60
  -1 -19  -1   -6.20    3.80
  -1 -19  -1    4.40    4.00
  -1  19  -1    0.30    4.00
  -1  19  -1   -2.20    3.40
   1  19   1   -2.10    3.60
   1  19   1   -3.60    3.80
   2 -19   1    8.20    3.90
  -2 -19  -1   17.50    4.50
   2 -19   1   10.10    4.60
  -2 -19  -1    3.60    3.90
   2  19   1    2.90    3.70
  -2  19  -1    7.30    3.80
  -2  19  -1    5.00    4.30
   3 -19   1   -3.90    4.40
   3 -19   1    9.70    4.40
  -3 -19  -1    8.60    4.50
  -3 -19  -1    6.40    4.00
   3  19   1   12.30    4.30
  -3  19  -1    8.00    4.10
   3  19   1    7.40    3.90
  -4 -19  -1   -3.70    3.80
   4 -19   1    0.70    4.30
   4 -19   1   -1.40    4.70
  -4 -19  -1    3.20    4.60
   4  19   1    4.10    4.20
   4  19   1    3.10    3.80
  -4  19  -1    1.00    4.20
  -4  19  -1    3.30    4.90
  -5 -19  -1   46.30    5.60
   5 -19   1   49.20    6.10
  -5 -19  -1   57.49    6.40
  -5  19  -1   75.19    7.50
  -5  19  -1   48.40    6.00
   5  19   1   50.69    6.20
   5  19   1   44.80    5.60
   6 -19   1   11.70    5.50
   6 -19   1   13.00    8.10
  -6 -19  -1   14.60    4.70
  -6  19  -1    8.40    5.60
   6  19   1   13.90    4.90
   6  19   1    5.30    4.30
  -6  19  -1   15.40    4.90
  -5 -20   1   14.30    4.90
  -5 -20   1   16.60    4.40
   5 -20  -1   12.50    4.70
   5 -20  -1    9.20    5.40
   5  20  -1   10.30    4.40
   5  20  -1   18.40    4.90
  -5  20   1   16.80    4.80
  -5  20   1   14.40    5.80
   4 -20  -1   12.30    4.60
  -4 -20   1   14.00    4.60
  -4  20   1   13.00    5.30
   4  20  -1   12.80    4.20
  -4  20   1   17.90    4.70
   3 -20  -1   12.80    4.60
   3 -20  -1   24.40    5.50
  -3 -20   1   18.30    4.50
  -3 -20   1   39.80    5.30
  -3  20   1   23.70    7.00
   3  20  -1   25.50    4.90
   3  20  -1   21.70    4.50
  -3  20   1   22.00    4.80
   2 -20  -1   13.50    4.70
   2 -20  -1   16.50    5.00
  -2 -20   1   24.50    5.20
  -2 -20   1    9.70    4.40
  -2  20   1   12.50    4.40
   2  20  -1    9.70    4.40
   2  20  -1   11.80    4.30
  -1 -20   1    0.90    4.00
   1 -20  -1    8.30    4.80
   1 -20  -1   12.60    4.50
  -1 -20   1    8.40    4.70
  -1  20   1    4.40    4.10
   1  20  -1   -0.70    3.60
   1  20  -1    2.30    3.90
   0 -20  -1    1.00    2.40
   0 -20  -1   -1.40    4.50
   0 -20   1   -1.40    4.40
   0 -20  -1    1.70    3.80
   0 -20   1    2.90    4.00
   0  20  -1   -2.80    4.00
   0  20   1    2.30    4.10
   0  20  -1    5.30    3.80
   1 -20   1    5.40    4.80
  -1 -20  -1    3.30    4.30
   1 -20   1   -5.40    3.70
  -1 -20  -1    0.20    4.00
  -1  20  -1   -1.90    3.70
   1  20   1    2.00    3.90
   1  20   1   -2.20    4.10
  -1  20  -1    4.00    4.30
   2 -20   1  111.89    9.20
  -2 -20  -1  126.19   10.10
  -2 -20  -1  117.79    9.30
   2 -20   1  132.39   14.10
  -2  20  -1  115.79    9.10
   2  20   1  136.09    9.90
  -2  20  -1  117.09    9.80
   2  20   1  112.69    9.00
   3 -20   1   28.60    5.20
  -3 -20  -1   34.70    5.60
  -3 -20  -1   26.20    5.10
   3 -20   1   36.80    5.90
  -3  20  -1   32.40    5.30
   3  20   1   43.20    5.30
  -3  20  -1   27.70    5.70
   3  20   1   41.10    5.60
  -4 -20  -1   17.20    5.10
  -4 -20  -1   21.80    5.10
   4 -20   1   13.60    5.50
   4 -20   1   15.90    5.00
   4  20   1   20.00    5.60
  -4  20  -1   14.10    5.50
  -4  20  -1   16.40    4.80
   4  20   1   28.80    4.90
  -5 -20  -1    4.00    4.30
  -5 -20  -1    3.70    5.10
   5 -20   1    4.90    5.30
  -5  20  -1    7.30    4.50
   5  20   1   -2.30    4.00
   5  20   1   -1.50    4.60
  -5  20  -1    1.30    5.60
  -4 -21   1   25.70    5.30
   4 -21  -1   34.10    6.30
   4 -21  -1   35.40    5.60
  -4  21   1   33.00    5.60
  -4  21   1   25.00    5.90
   4  21  -1   28.40    5.50
   4  21  -1   33.00    5.20
  -3 -21   1    0.40    4.40
  -3 -21   1   -6.70    3.80
   3 -21  -1   -2.90    4.90
   3 -21  -1    1.80    4.40
  -3  21   1   -5.20    3.90
  -3  21   1   -0.20    4.80
   3  21  -1   -0.80    3.70
   3  21  -1   -4.00    5.00
   2 -21  -1  371.46   17.30
  -2 -21   1  349.57   16.80
   2 -21  -1  361.26   18.10
  -2 -21   1  381.86   17.50
  -2  21   1  344.57   16.90
   2  21  -1  358.86   16.70
   2  21  -1  365.86   17.00
  -2  21   1  393.76   18.10
  -1 -21   1  108.99    9.00
  -1 -21   1  109.09   10.40
   1 -21  -1   99.39    9.20
   1 -21  -1   99.09   10.30
   1  21  -1  105.59    8.90
  -1  21   1  121.29    9.40
   1  21  -1  110.69    9.60
  -1  21   1  126.49   10.50
   0 -21  -1   44.10    6.30
   0 -21   1   45.60    6.20
   0 -21   1   32.30    5.10
   0 -21  -1   48.40    4.30
   0 -21  -1   39.30    5.60
   0  21   1   34.90    5.50
   0  21  -1   37.10    5.20
   0  21   1   38.30    5.40
   0  21  -1   38.50    5.80
  -1 -21  -1   15.20    4.90
   1 -21   1   15.90    5.60
   1 -21   1    7.20    4.50
  -1 -21  -1   10.70    5.10
   1  21   1   11.50    4.80
  -1  21  -1   19.70    5.30
  -1  21  -1    7.80    7.50
  -2 -21  -1    4.60    4.40
   2 -21   1    6.80    5.20
  -2 -21  -1    4.40    4.70
   2 -21   1    5.70    4.50
  -2  21  -1    9.80    5.10
  -2  21  -1    6.60    4.30
   2  21   1   16.20    4.90
   2  21   1   11.30    4.40
   3 -21   1   50.19    7.00
   3 -21   1   52.69    6.50
  -3 -21  -1   65.29    6.60
  -3 -21  -1   40.70    5.80
   3  21   1   53.49    6.00
   3  21   1   65.39    7.10
  -3  21  -1   48.20    6.80
  -3  21  -1   47.50    6.10
   4 -21   1    3.40    4.60
  -4 -21  -1    4.90    5.00
  -4 -21  -1   11.70    4.60
   4  21   1    8.10    4.80
   4  21   1    3.70    4.20
  -4  21  -1    3.90    4.10
   3 -22  -1   56.89    9.40
   3 -22  -1   67.09    7.70
  -3 -22   1   92.29    8.50
  -3 -22   1   92.19   10.00
   3  22  -1   80.09    8.30
  -3  22   1   65.39    7.00
   3  22  -1   77.69    7.30
  -3  22   1   99.79    9.00
  -2 -22   1    7.70    5.10
   2 -22  -1   12.10    6.30
  -2 -22   1   13.50    4.70
   2 -22  -1    1.70    5.30
  -2  22   1    6.40    5.40
  -2  22   1    8.00    4.60
   2  22  -1    2.40    4.00
   2  22  -1   13.10    4.60
  -1 -22   1  364.86   17.30
   1 -22  -1  362.96   18.10
  -1 -22   1  392.46   18.10
   1 -22  -1  357.86   17.90
   1 -22  -1  350.66   14.80
  -1  22   1  351.26   17.10
   1  22  -1  359.26   17.00
   1  22  -1  389.96   18.80
  -1  22   1  395.96   18.30
   0 -22  -1   -0.80    5.00
   0 -22  -1   -2.30    5.70
   0 -22   1   -3.30    4.90
   0 -22   1   -9.20    4.90
   0  22   1   -5.50    3.80
   0  22   1   -2.90    4.70
  -1 -22  -1   96.39   11.60
   1 -22   1  116.69   10.70
   1 -22   1   92.79   11.60
  -1 -22  -1  126.39   10.90
   1  22   1   94.59    9.40
  -1  22  -1   96.69    9.20
   2 -22   1   23.70    5.30
  -2 -22  -1   23.20    5.30
   2 -22   1   28.80    6.20
   2  22   1   35.90    6.10
  -2  22  -1   31.50    5.40
  -2  22  -1   37.30    8.10
   2  22   1   30.30    5.10
  -3 -22  -1    3.70    4.40
   3 -22   1    1.30    4.20
  -3 -22  -1    0.30    5.20
   3 -22   1    4.70    5.30
  -3  22  -1    2.70    4.30
  -3  22  -1   -5.20    5.10
   3  22   1    3.90    4.40
   3  22   1    3.70    4.80
  -2 -23   1   32.30    5.80
  -2 -23   1   36.20    6.30
   2 -23  -1   38.50    6.00
   2  23  -1   35.10    5.90
  -2  23   1   35.60    5.90
  -2  23   1   41.50    6.60
   2  23  -1   38.90    5.70
  -1 -23   1   45.70    6.70
   1 -23  -1   51.89    7.10
   1 -23  -1   49.90    5.50
   1 -23  -1   34.20    5.70
  -1 -23   1   47.70    6.20
   1  23  -1   53.09    6.50
   1  23  -1   55.09    8.20
  -1  23   1   40.20    6.00
  -1  23   1   54.29    7.00
   0 -23   1   14.90    4.70
   0 -23  -1   28.00    5.60
   0 -23   1   15.20    5.90
   0 -23  -1   11.10    5.70
   0  23  -1   25.70    5.80
   0  23  -1   19.50    4.80
   0  23   1   19.60    5.10
   0  23   1    9.30    5.50
  -1 -23  -1  185.48   12.10
   1 -23   1  180.58   13.00
   1 -23   1  185.68   11.80
  -1 -23  -1  198.28   13.10
   1  23   1  170.98   11.90
  -1  23  -1  205.88   13.10
  -1  23  -1  170.48   11.60
   1  23   1  178.98   12.70
 -10   0   2    4.10    4.30
  10   0  -2    7.50    4.20
   9   0  -2   -1.20    3.40
   9   0  -2    1.00    3.50
  -9   0   2    3.90    3.70
  -9   0   2   -0.40    3.70
   8   0  -2   40.50    4.40
  -8   0   2   37.40    4.40
  -8   0   2   32.20    4.50
   8   0  -2   37.20    4.50
   7   0  -2   -1.90    2.80
   7   0  -2   -4.20    2.80
  -7   0   2   -3.60    2.80
  -7   0   2   -1.60    2.90
   6   0  -2  329.57   13.60
  -6   0   2  331.67   13.50
  -6   0   2  359.76   13.70
   6   0  -2  339.47   13.50
  -5   0   2   -2.40    1.90
   5   0  -2   -0.70    1.90
   5   0  -2    2.20    2.00
  -5   0   2   -0.90    2.00
   4   0  -2 5897.31  207.28
  -4   0   2 6004.40  207.28
   4   0  -2 5908.71  207.38
  -4   0   2 6091.59  207.28
   3   0  -2    0.90    1.30
   3   0  -2    0.60    1.30
  -3   0   2    0.90    1.30
  -3   0   2   -2.00    1.30
  -2   0   2  110.89    4.10
   2   0  -2   94.19    4.10
   2   0  -2   99.89    4.10
  -1   0   2    0.00    0.60
   1   0  -2    0.00    0.60
   1   0  -2    0.60    0.60
  -1   0   2    0.80    0.50
  -1   0  -2    0.80    1.20
  -1   0  -2    2.30    1.30
   1   0   2    0.90    1.20
   1   0   2   -0.60    1.20
   1   0   2   -0.90    1.10
  -2   0  -2 1406.16   48.40
   2   0   2 1423.46   48.40
  -2   0  -2 1379.26   48.40
   2   0   2 1293.87   48.30
  -3   0  -2    6.20    2.00
   3   0   2    4.60    2.20
   3   0   2   -2.30    1.80
  -3   0  -2   -2.70    1.80
   4   0   2   49.80    4.30
  -4   0  -2   43.90    4.50
  -4   0  -2   47.20    4.30
   4   0   2   46.80    4.40
  -5   0  -2   -2.80    2.30
   5   0   2    0.80    2.30
   5   0   2   -1.10    2.20
  -5   0  -2   -3.00    2.40
   6   0   2   39.30    4.10
   6   0   2   33.20    3.90
  -6   0  -2   35.90    4.10
  -6   0  -2   35.10    4.00
   7   0   2   -4.30    3.20
  -7   0  -2   -5.10    3.10
   7   0   2   -6.20    3.10
  -7   0  -2   -3.80    3.50
   8   0   2 1355.26   48.60
  -8   0  -2 1295.37   48.50
   8   0   2 1344.37   48.60
  -8   0  -2 1285.87   48.50
  -9   0  -2    1.00    4.30
   9   0   2    0.50    4.10
   9   0   2    7.60    4.20
  -9   0  -2    3.50    4.10
  10   0   2   10.40    4.80
 -10   0  -2    6.20    4.60
  10   0   2   11.90    4.70
 -10   0  -2   16.00    6.30
 -10  -1   2  219.88   12.20
  10  -1  -2  223.88   11.90
  10  -1  -2  231.98   16.50
 -10   1   2  203.08   17.20
 -10   1   2  217.48   12.20
  10   1  -2  230.88   11.80
   9  -1  -2    1.50    3.60
  -9  -1   2    2.00    3.60
  -9  -1   2   -8.80    3.60
   9  -1  -2   -1.30    3.50
   9   1  -2    3.50    3.70
  -9   1   2   -1.40    3.90
   9   1  -2   -2.00    3.30
  -9   1   2    0.50    3.60
  -8  -1   2  150.98    8.60
   8  -1  -2  147.09    8.70
   8  -1  -2  144.79    8.60
  -8  -1   2  163.08   12.10
  -8   1   2  144.79    8.80
   8   1  -2  161.08    9.60
  -8   1   2  133.29    8.70
   8   1  -2  151.68    8.50
   7  -1  -2  293.87   13.20
  -7  -1   2  308.97   12.50
  -7  -1   2  289.87   12.40
   7  -1  -2  276.97   12.50
  -7   1   2  291.77   12.60
   7   1  -2  277.57   12.40
  -7   1   2  294.87   12.60
   7   1  -2  279.17   12.30
  -6  -1   2  615.44   22.40
  -6  -1   2  626.14   22.40
   6  -1  -2  597.34   22.50
   6  -1  -2  600.84   22.40
   6   1  -2  583.64   22.30
  -6   1   2  606.54   22.50
   6   1  -2  571.74   22.30
  -6   1   2  598.64   22.40
   5  -1  -2   92.39    5.10
   5  -1  -2   85.99    5.20
  -5  -1   2   90.69    5.10
  -5  -1   2   84.29    5.10
   5   1  -2   76.29    4.90
  -5   1   2   87.39    5.20
   5   1  -2   86.29    5.00
  -5   1   2   83.89    5.20
  -4  -1   2  236.78    9.50
  -4  -1   2  240.78    9.50
   4  -1  -2  222.88    9.60
   4  -1  -2  242.58    9.60
   4   1  -2  243.28    9.50
  -4   1   2  235.48    9.60
  -4   1   2  255.37    9.70
   4   1  -2  250.37    9.50
  -3  -1   2 4985.80  161.28
   3  -1  -2 4329.07  161.08
   3  -1  -2 4717.03  161.08
  -3   1   2 4795.42  161.08
   3   1  -2 4767.52  160.98
  -3   1   2 4452.55  161.08
   3   1  -2 4455.85  160.98
   2  -1  -2 3492.05  123.79
  -2  -1   2 3575.64  123.59
   2  -1  -2 3330.47  123.79
   2   1  -2 3654.83  123.59
  -2   1   2 3627.64  123.79
   2   1  -2 3738.83  123.69
   1  -1  -2 1972.50   62.79
   1  -1  -2 1614.94   62.69
  -1   1   2 1835.52   62.69
   2  -1   2 2014.10   70.19
  -2  -1  -2 1993.20   70.19
   2  -1   2 1944.31   70.19
  -2  -1  -2 2030.90   70.29
  -2   1  -2 1984.20   70.19
   2   1   2 1924.01   70.19
   2   1   2 2100.89   70.29
  -2   1  -2 2081.79   70.29
   3  -1   2 1518.15   53.09
  -3  -1  -2 1309.47   51.69
   3  -1   2 1446.56   51.79
  -3   1  -2 1527.25   51.79
   3   1   2 1396.56   51.69
   3   1   2 1541.65   51.89
  -3   1  -2 1529.55   51.79
   4  -1   2  269.57   11.30
   4  -1   2  275.07   11.40
  -4  -1  -2  287.77   11.40
  -4  -1  -2  270.97   11.30
   4   1   2  281.17   11.40
  -4   1  -2  278.97   11.40
  -4   1  -2  275.77   11.40
   4   1   2  276.27   11.40
  -5  -1  -2  676.73   23.70
  -5  -1  -2  625.94   23.60
   5  -1   2  613.04   23.60
   5  -1   2  630.34   23.70
   5   1   2  621.14   23.60
   5   1   2  618.84   23.70
  -5   1  -2  627.74   23.70
  -5   1  -2  638.24   23.70
  -6  -1  -2  374.46   15.20
  -6  -1  -2  361.46   15.20
   6  -1   2  346.17   15.20
   6  -1   2  392.86   15.40
   6   1   2  372.36   15.20
  -6   1  -2  366.06   15.20
  -6   1  -2  370.06   15.40
   6   1   2  370.56   15.20
  -7  -1  -2  508.55   20.10
   7  -1   2  539.65   20.20
  -7  -1  -2  508.05   20.10
   7  -1   2  492.65   20.10
   7   1   2  457.05   19.90
   7   1   2  503.85   20.00
  -7   1  -2  468.85   20.20
  -7   1  -2  497.35   20.00
  -8  -1  -2  163.28   10.00
   8  -1   2  177.88   10.30
   8  -1   2  173.38   10.40
  -8  -1  -2  166.18   10.50
   8   1   2  168.18   10.30
  -8   1  -2  174.08   10.50
  -8   1  -2  175.38   10.40
   8   1   2  159.28   10.20
   9  -1   2   17.10    4.50
  -9  -1  -2   12.40    4.80
  -9  -1  -2   16.30    4.60
   9  -1   2   22.40    4.60
  -9   1  -2   11.20    4.80
   9   1   2   14.60    4.60
   9   1   2   15.90    4.60
  -9   1  -2   14.40    4.40
 -10  -1  -2   81.89    8.90
  10  -1   2   70.39    7.00
  10  -1   2   74.29    7.30
 -10  -1  -2   74.39    7.40
  10   1   2   77.49    7.20
 -10   1  -2   66.29    6.90
 -10  -2   2   43.10    5.50
  10  -2  -2   55.89    5.70
  10  -2  -2   51.89    6.80
  10   2  -2   40.80    5.40
  10   2  -2   47.50    8.30
 -10   2   2   46.30    6.90
 -10   2   2   60.59    6.20
  -9  -2   2  312.67   14.20
   9  -2  -2  324.87   14.40
  -9  -2   2  302.47   14.00
   9  -2  -2  296.97   14.10
  -9   2   2  307.67   14.20
  -9   2   2  315.67   14.40
   9   2  -2  314.37   13.90
   9   2  -2  305.87   14.20
  -8  -2   2  427.86   17.40
   8  -2  -2  426.86   17.70
  -8  -2   2  433.26   17.50
   8  -2  -2  466.55   17.80
  -8   2   2  449.86   17.80
   8   2  -2  431.06   17.50
   8   2  -2  379.86   18.20
  -8   2   2  421.26   17.60
  -7  -2   2  940.51   34.90
  -7  -2   2  958.20   34.90
   7  -2  -2  906.41   35.10
  -7   2   2 1014.80   36.10
  -7   2   2  944.11   35.10
   7   2  -2  971.20   34.90
   7   2  -2  955.10   35.00
  -6  -2   2   -1.40    2.20
  -6  -2   2   -1.90    2.10
   6  -2  -2    0.40    2.20
   6  -2  -2   -1.50    2.30
   6   2  -2    0.20    2.20
  -6   2   2   -1.60    2.30
  -6   2   2   -4.10    2.30
   6   2  -2   -0.20    2.20
  -5  -2   2  806.92   28.90
  -5  -2   2  806.82   28.90
   5  -2  -2  752.92   29.00
   5  -2  -2  806.02   29.10
   5   2  -2  809.22   28.90
  -5   2   2  816.32   29.10
   5   2  -2  822.02   28.90
  -5   2   2  786.52   29.00
   4  -2  -2 1921.21   65.49
   4  -2  -2 1772.92   65.49
  -4  -2   2 1845.32   65.29
  -4  -2   2 1884.71   65.29
   4   2  -2 1914.01   65.39
  -4   2   2 1834.12   65.49
  -4   2   2 1814.92   65.49
   4   2  -2 1942.01   65.29
  -3  -2   2 2347.07   80.79
   3  -2  -2 2505.05   80.99
   3  -2  -2 2286.97   80.99
  -3   2   2 2239.28   80.99
   3   2  -2 2329.97   80.79
   3   2  -2 2369.46   80.79
  -3   2   2 2173.08   80.89
   2  -2  -2 1198.48   41.20
   2  -2  -2 1156.58   41.20
  -2  -2   2 1164.68   40.90
  -2   2   2 1137.99   41.20
   2   2  -2 1160.48   40.90
  -2   2   2 1214.28   41.20
   2   2  -2 1202.58   41.00
   1  -2  -2  996.10   34.60
   1  -2  -2 1007.70   34.60
   1   2  -2 1022.70   34.60
  -1   2   2  983.60   34.60
   1   2  -2  919.11   34.30
  -1   2   2 1012.50   34.60
   0  -2  -2 2828.32   98.19
   1  -2   2  381.26   14.10
  -1  -2  -2  373.46   14.00
  -1  -2  -2  377.56   14.10
   1  -2   2  392.26   14.10
  -1  -2  -2  397.46   14.20
  -1   2  -2  388.26   14.10
   1   2   2  390.26   14.00
   1   2   2  394.46   14.10
   1   2   2  383.46   14.20
  -1   2  -2  395.16   14.10
  -2  -2  -2  268.37   10.10
   2  -2   2  241.88   10.10
   2  -2   2  276.67   10.20
  -2  -2  -2  268.47   10.10
   2   2   2  266.07   10.10
  -2   2  -2  254.87   10.10
   2   2   2  277.47    9.90
  -2   2  -2  236.18   10.10
   2   2   2  255.47   10.10
   3  -2   2 1205.18   42.60
   3  -2   2 1184.78   42.50
  -3  -2  -2 1191.08   42.50
  -3   2  -2 1197.68   42.50
   3   2   2 1232.98   42.50
  -3   2  -2 1180.58   42.50
   3   2   2 1182.98   42.50
   4  -2   2 1126.99   39.10
  -4  -2  -2 1106.49   39.10
   4  -2   2  966.40   39.00
  -4  -2  -2 1077.69   39.10
   4   2   2 1073.69   39.00
   4   2   2 1121.19   39.10
  -4   2  -2 1115.59   39.20
  -4   2  -2 1120.29   39.10
  -5  -2  -2  609.54   22.60
   5  -2   2  618.54   22.70
  -5  -2  -2  597.14   22.60
   5  -2   2  543.75   22.50
  -5   2  -2  604.24   22.60
  -5   2  -2  584.64   22.60
   5   2   2  605.64   22.60
   5   2   2  626.34   22.60
  -6  -2  -2  276.77   12.20
  -6  -2  -2  270.67   12.10
   6  -2   2  289.37   12.20
   6  -2   2  265.37   12.20
   6   2   2  269.87   12.10
   6   2   2  266.67   12.10
  -6   2  -2  276.97   12.20
  -6   2  -2  287.97   12.40
  -7  -2  -2   87.79    7.30
   7  -2   2   71.29    7.30
   7  -2   2   81.89    7.30
  -7  -2  -2   88.79    7.60
   7   2   2   93.89    7.20
  -7   2  -2   73.69    7.40
  -7   2  -2   73.89    7.60
   7   2   2   90.29    7.20
  -8  -2  -2   -3.10    4.00
   8  -2   2   -1.70    3.70
  -8  -2  -2    1.90    3.80
   8  -2   2   -1.10    3.60
  -8   2  -2   -2.40    4.10
  -8   2  -2    0.30    3.80
   8   2   2    0.10    3.70
   8   2   2   -1.80    3.80
  -9  -2  -2   20.00    4.60
  -9  -2  -2   31.10    5.30
   9  -2   2   22.70    5.00
   9  -2   2   26.40    4.90
   9   2   2   26.50    5.10
   9   2   2   23.70    4.90
  -9   2  -2   14.50    4.70
  -9   2  -2   23.10    5.30
  10  -2   2  185.28   11.40
 -10  -2  -2  174.58   11.40
 -10  -2  -2  164.58   12.00
  10  -2   2  167.38   11.70
 -10   2  -2  164.38   11.30
 -10   2  -2  189.38   12.10
  10   2   2  186.18   11.80
 -10  -3   2   51.39    5.60
  10  -3  -2   41.70    5.30
  10  -3  -2   47.50    5.90
 -10  -3   2   44.10    9.00
  10   3  -2   40.90    5.10
 -10   3   2   36.90    5.30
 -10   3   2   46.20    5.90
  10   3  -2   41.30    6.10
  -9  -3   2   25.40    4.40
   9  -3  -2   29.30    4.70
  -9  -3   2   27.30    5.30
   9  -3  -2   25.90    4.70
  -9   3   2   23.80    4.40
   9   3  -2   25.50    4.40
  -9   3   2   22.60    4.60
   9   3  -2   29.90    4.50
   8  -3  -2  140.69    8.50
   8  -3  -2  130.89    8.50
  -8  -3   2  144.79    8.20
  -8  -3   2  129.29    8.30
  -8   3   2  123.49    8.50
   8   3  -2  143.19    8.20
  -8   3   2  135.29    8.90
   8   3  -2  133.69    8.10
   7  -3  -2  100.19    8.60
  -7  -3   2  110.69    6.80
   7  -3  -2  114.49    7.20
  -7  -3   2   94.69    6.90
   7   3  -2  104.39    7.70
   7   3  -2  104.99    6.80
  -7   3   2  108.09    7.30
   6  -3  -2  157.28    8.00
   6  -3  -2  160.98    8.00
  -6  -3   2  159.88    7.80
  -6  -3   2  169.68    7.80
  -6   3   2  180.68    8.20
   6   3  -2  161.28    7.70
   6   3  -2  169.18    7.70
  -6   3   2  155.98    8.10
   5  -3  -2 1300.67   47.20
   5  -3  -2 1310.07   47.10
  -5  -3   2 1292.97   46.90
  -5  -3   2 1345.87   46.90
  -5   3   2 1421.46   47.20
   5   3  -2 1334.97   46.90
   5   3  -2 1229.18   46.80
  -5   3   2 1363.06   47.20
  -4  -3   2  130.49    5.90
   4  -3  -2  128.29    6.20
   4  -3  -2  140.19    6.20
  -4  -3   2  115.89    5.80
   4   3  -2  130.59    5.90
  -4   3   2  140.29    6.30
   4   3  -2  125.39    5.90
  -4   3   2  133.19    6.30
  -3  -3   2  473.35   16.60
   3  -3  -2  484.45   17.00
   3  -3  -2  443.86   16.90
  -3   3   2  458.15   16.90
   3   3  -2  446.26   16.60
  -3   3   2  471.35   17.00
   3   3  -2  457.35   16.60
  -2  -3   2  262.27    9.30
   2  -3  -2  248.88    9.70
   2   3  -2  263.57    9.30
  -2   3   2  246.68    9.70
   2   3  -2  258.17    9.30
  -2   3   2  253.87    9.70
   1  -3  -2 2159.88   72.49
  -1  -3   2 2089.89   72.19
  -1  -3   2 2156.88   72.19
   1  -3  -2 2155.68   72.49
  -1   3   2 1899.01   72.39
  -1   3   2 2005.20   72.39
   1   3  -2 2098.99   72.19
   1  -3   2  498.95   18.20
  -1  -3  -2  524.45   18.30
   1  -3   2  513.65   18.20
  -1  -3  -2  495.25   18.30
  -1  -3  -2  502.75   18.00
   1   3   2  484.75   18.20
  -1   3  -2  510.55   18.20
  -1   3  -2  508.45   18.20
   1   3   2  493.15   18.00
   1   3   2  520.05   18.30
  -2  -3  -2 4270.37  153.28
   2  -3   2 4957.60  153.38
  -2  -3  -2 4219.58  153.18
   2   3   2 4339.17  152.98
   2   3   2 4188.98  153.28
   2   3   2 4437.16  153.18
  -2   3  -2 4448.15  153.58
  -3  -3  -2  388.76   14.10
   3  -3   2  374.46   14.10
   3  -3   2  340.87   14.00
   3   3   2  370.46   13.70
  -3   3  -2  345.97   14.00
   3   3   2  356.06   14.10
   3   3   2  376.86   14.10
  -3   3  -2  365.36   14.10
  -4  -3  -2 5944.31  199.68
   4  -3   2 5878.31  199.68
  -4  -3  -2 5890.01  199.68
   4  -3   2 5503.45  199.68
  -4   3  -2 5478.45  199.68
   4   3   2 5836.72  199.68
  -4   3  -2 5793.02  199.68
   4   3   2 5576.54  199.68
  -5  -3  -2  318.97   13.60
   5  -3   2  354.56   13.70
   5  -3   2  327.27   13.70
  -5  -3  -2  340.37   13.70
   5   3   2  320.27   13.50
   5   3   2  335.47   13.60
  -5   3  -2  320.57   13.70
  -5   3  -2  344.87   13.70
   6  -3   2   -0.20    2.90
   6  -3   2   -3.30    2.70
  -6  -3  -2    1.40    2.90
  -6  -3  -2   -3.20    2.80
  -6   3  -2   -1.90    2.90
  -6   3  -2    0.20    2.80
   6   3   2    4.50    2.90
   6   3   2    0.40    2.80
  -7  -3  -2  597.34   23.30
   7  -3   2  562.74   23.30
  -7  -3  -2  592.24   23.40
   7  -3   2  623.74   23.30
   7   3   2  617.14   23.20
   7   3   2  592.84   23.30
  -7   3  -2  563.14   23.40
  -7   3  -2  586.54   23.40
  -8  -3  -2  141.99    9.40
   8  -3   2  144.69    9.40
  -8  -3  -2  153.38    9.90
   8  -3   2  127.99    9.40
  -8   3  -2  150.88    9.60
  -8   3  -2  148.09    9.90
   8   3   2  139.39    9.30
   8   3   2  140.49    9.20
   9  -3   2    7.10    4.30
  -9  -3  -2   -2.90    3.90
  -9  -3  -2   -0.30    4.10
   9  -3   2    4.70    4.10
   9   3   2    2.70    4.10
  -9   3  -2   -0.40    4.10
   9   3   2    1.40    4.00
  -9   3  -2   -2.40    4.60
 -10  -3  -2   59.29    6.60
  10  -3   2   93.59    9.50
 -10  -3  -2   64.99    7.20
  10  -3   2   78.69    7.30
 -10   3  -2   81.49    7.70
  10   3   2   66.99    8.00
 -10   3  -2   93.39    8.90
  10   3   2   79.09    7.50
  10  -4  -2   10.40    4.60
 -10  -4   2   13.60    4.40
  10  -4  -2   14.40    4.40
 -10  -4   2   13.00    4.80
 -10   4   2    7.30    4.20
  10   4  -2   14.80    4.30
 -10   4   2    5.80    4.70
  10   4  -2   11.70    4.20
   9  -4  -2   39.40    5.10
   9  -4  -2   35.90    4.80
  -9  -4   2   37.40    4.80
   9   4  -2   27.70    4.40
   9   4  -2   34.20    4.60
  -9   4   2   31.60    4.80
  -8  -4   2  178.18    9.50
   8  -4  -2  182.58   10.00
  -8  -4   2  186.98    9.70
   8  -4  -2  180.78    9.80
  -8   4   2  181.88   10.00
  -8   4   2  190.78   10.30
   8   4  -2  189.58    9.70
   8   4  -2  186.08    9.50
   7  -4  -2  346.47   14.60
  -7  -4   2  356.26   14.30
  -7  -4   2  340.17   14.40
   7  -4  -2  350.46   14.70
  -7   4   2  362.66   14.90
  -7   4   2  326.37   15.70
   7   4  -2  348.57   14.20
   6  -4  -2  960.10   33.70
  -6  -4   2  904.51   33.20
   6  -4  -2  909.21   33.60
  -6  -4   2  905.51   33.20
  -6   4   2  889.41   33.60
  -6   4   2  956.90   33.60
   6   4  -2  874.11   33.20
   6   4  -2  951.80   33.30
   5  -4  -2 1127.19   39.80
   5  -4  -2 1079.89   39.90
  -5  -4   2 1124.79   39.50
  -5  -4   2 1125.69   39.50
  -5   4   2 1102.59   39.80
   5   4  -2 1108.69   39.50
  -5   4   2 1100.49   39.90
   5   4  -2 1107.29   39.60
   4  -4  -2   90.99    5.20
   4  -4  -2  105.49    5.30
  -4  -4   2   94.29    4.80
  -4  -4   2   93.29    4.70
   4   4  -2   90.09    4.80
   4   4  -2   90.69    4.70
  -4   4   2   85.79    5.30
  -4   4   2   90.79    5.30
   3  -4  -2  648.14   23.40
   3  -4  -2  654.33   23.50
  -3  -4   2  641.94   23.10
   3   4  -2  660.63   23.10
  -3   4   2  625.64   23.40
   3   4  -2  664.43   23.10
  -3   4   2  636.54   23.40
   0  -4  -2 3765.72  129.59
   0  -4  -2 3706.93  129.79
   3  -4   2 1703.73   58.19
  -3  -4  -2 1660.93   58.19
  -3  -4  -2 1747.43   58.09
   3  -4   2 1576.44   58.09
   3   4   2 1638.94   57.79
   3   4   2 1565.34   58.49
   3   4   2 1603.94   58.09
  -3   4  -2 1672.23   58.19
  -3   4  -2 1642.54   58.09
  -4  -4  -2   31.20    3.20
   4  -4   2   33.60    3.40
  -4  -4  -2   22.10    3.00
   4  -4   2   25.20    3.00
  -4   4  -2   36.00    3.50
   4   4   2   24.40    3.00
  -4   4  -2   26.30    3.10
   4   4   2   26.70    3.10
   5  -4   2  413.26   17.00
   5  -4   2  439.16   17.20
  -5  -4  -2  449.46   17.00
  -5  -4  -2  466.95   17.10
  -5   4  -2  426.56   17.10
   5   4   2  431.36   17.00
  -5   4  -2  428.66   17.20
   5   4   2  414.36   17.00
   6  -4   2   94.19    7.10
  -6  -4  -2  101.19    6.90
   6  -4   2  108.29    7.10
  -6  -4  -2  102.99    7.00
  -6   4  -2  104.99    7.10
   6   4   2   98.09    7.00
  -6   4  -2  117.49    7.30
   6   4   2  106.59    7.00
   7  -4   2  625.84   24.70
  -7  -4  -2  623.94   24.60
  -7  -4  -2  662.63   24.80
   7  -4   2  642.04   24.80
   7   4   2  625.34   24.60
  -7   4  -2  616.84   24.80
  -7   4  -2  576.84   24.60
   7   4   2  672.83   24.80
   8  -4   2   71.49    7.70
  -8  -4  -2   74.49    7.50
   8  -4   2   71.79    7.50
  -8  -4  -2   54.39    5.80
   8   4   2   63.29    5.90
  -8   4  -2   62.09    6.10
   8   4   2   58.09    5.80
  -8   4  -2   76.19    8.30
  -9  -4  -2   39.20    5.50
   9  -4   2   46.50    6.10
  -9  -4  -2   50.39    5.90
  -9   4  -2   45.10    5.80
   9   4   2   48.70    5.70
   9   4   2   44.70    5.60
  -9   4  -2   48.00    6.30
  10  -4   2    9.80    5.00
 -10  -4  -2    7.70    4.40
  10  -4   2    6.10    4.70
 -10  -4  -2    5.20    4.90
  10   4   2    7.30    4.70
  10   4   2   12.90    4.90
 -10   4  -2   12.70    5.50
 -10   4  -2   13.90    4.90
  10  -5  -2    1.30    4.20
  10  -5  -2    3.90    4.20
 -10  -5   2    2.90    4.00
 -10  -5   2    4.50    4.00
 -10   5   2    1.30    4.00
  10   5  -2    2.60    3.90
 -10   5   2    2.60    4.60
  10   5  -2    8.80    4.00
   9  -5  -2    4.50    3.90
   9  -5  -2   -0.80    3.80
  -9  -5   2    1.90    3.60
  -9  -5   2    5.90    3.80
   9   5  -2    0.00    3.30
   9   5  -2    5.70    3.70
  -9   5   2   -0.10    3.80
  -9   5   2    2.50    4.10
  -8  -5   2   23.70    3.90
   8  -5  -2   28.70    4.30
   8  -5  -2   30.20    4.20
  -8  -5   2   23.90    4.00
  -8   5   2   26.40    4.60
   8   5  -2   27.60    3.90
   8   5  -2   25.30    3.90
  -8   5   2   26.10    4.20
   7  -5  -2  236.88   11.70
  -7  -5   2  263.27   11.40
   7  -5  -2  247.88   11.70
  -7   5   2  267.67   12.10
  -7   5   2  245.88   11.80
   7   5  -2  268.37   11.30
   7   5  -2  261.27   11.40
  -6  -5   2   33.40    3.50
  -6  -5   2   38.00    3.40
   6  -5  -2   38.10    4.00
   6  -5  -2   39.00    3.80
   6   5  -2   39.00    3.60
   6   5  -2   38.20    3.50
  -6   5   2   42.00    4.00
  -6   5   2   39.20    3.80
   5  -5  -2  868.61   32.30
  -5  -5   2  860.11   31.80
  -5  -5   2  873.11   31.90
   5   5  -2  898.11   31.90
  -5   5   2  866.51   32.30
   5   5  -2  862.31   31.80
  -5   5   2  988.30   33.20
  -4  -5   2 4238.58  143.69
   4  -5  -2 4271.57  144.09
   4  -5  -2 3809.72  143.99
  -4  -5   2 4270.17  143.69
  -4   5   2 3836.32  143.99
   4   5  -2 4102.69  143.69
  -4   5   2 4400.36  144.09
   3  -5  -2  745.43   28.10
  -3  -5   2  780.92   27.80
   3  -5  -2  823.82   28.20
  -3   5   2  756.52   28.20
   3   5  -2  792.22   27.80
   3   5  -2  784.52   27.80
  -3   5   2  790.62   28.20
  -2  -5   2 2101.29   75.29
   2  -5  -2 2156.28   75.59
   2  -5  -2 2110.69   75.59
   2   5  -2 2182.78   75.29
  -2   5   2 2128.19   75.59
  -2   5   2 2250.87   75.59
   2   5  -2 2198.88   75.29
   2   5  -2 2168.38   74.99
  -1  -5   2   12.20    1.50
   1  -5  -2   15.70    2.00
  -1  -5   2   16.20    1.80
  -1  -5   2   15.90    1.50
   1   5  -2   12.90    1.40
  -1   5   2   12.80    1.80
  -1   5   2   15.40    1.90
   1   5  -2   16.00    1.50
   0  -5   2 1581.34   54.99
   0  -5   2 1596.64   55.09
   0  -5   2 1616.94   55.19
   0  -5  -2 1570.04   55.29
   0  -5  -2 1533.15   55.09
   0   5   2 1515.85   55.29
   0   5  -2 1595.74   55.09
   0   5   2 1607.14   55.29
   2  -5   2  153.08    6.70
  -2  -5  -2  136.59    6.60
  -2  -5  -2  135.79    6.60
   2  -5   2  145.99    7.30
  -2   5  -2  148.89    6.70
   2   5   2  149.59    6.60
  -2   5  -2  151.18    6.60
   2   5   2  129.19    5.90
   2   5   2  138.49    6.50
  -3  -5  -2  216.78    9.20
   3  -5   2  224.68    9.30
  -3  -5  -2  220.98    9.20
   3  -5   2  203.78    9.30
   3   5   2  215.88    9.80
   3   5   2  206.78    9.10
   3   5   2  216.98    8.50
  -3   5  -2  201.78    9.20
  -3   5  -2  211.08    9.30
  -4  -5  -2   14.60    2.60
  -4  -5  -2   15.70    2.60
   4  -5   2    8.80    2.60
   4  -5   2   10.60    2.60
   4   5   2   14.80    2.60
  -4   5  -2   11.40    2.80
   4   5   2   11.30    2.50
  -4   5  -2   10.90    2.70
   4   5   2    9.10    2.10
  -5  -5  -2   12.20    2.90
  -5  -5  -2   20.00    3.10
   5  -5   2   15.70    3.10
   5  -5   2   17.50    3.20
   5   5   2   18.00    3.00
  -5   5  -2   19.70    3.30
   5   5   2   15.50    2.60
   5   5   2   19.70    3.10
  -5   5  -2   11.90    3.20
  -6  -5  -2  103.79    7.10
   6  -5   2  106.89    7.40
   6  -5   2   88.19    7.00
  -6  -5  -2  103.49    7.00
   6   5   2  115.99    7.00
  -6   5  -2  106.49    7.60
   6   5   2  108.09    7.00
  -6   5  -2  112.79    7.50
   7  -5   2   96.69    7.80
  -7  -5  -2   85.99    7.80
  -7  -5  -2   75.99    7.70
   7  -5   2  113.89    7.90
   7   5   2   81.99    7.60
  -7   5  -2   96.09    8.00
  -7   5  -2   99.09    7.60
   7   5   2   82.49    7.20
  -8  -5  -2   59.99    5.90
   8  -5   2   47.50    5.70
   8  -5   2   53.99    5.90
  -8  -5  -2   49.40    5.40
  -8   5  -2   59.79    6.10
   8   5   2   51.69    5.50
  -8   5  -2   55.19    5.70
   8   5   2   67.59    7.30
   9  -5   2   92.49    8.70
  -9  -5  -2   88.69    8.90
  -9  -5  -2   75.89    8.30
   9  -5   2   89.49    9.10
   9   5   2  102.29    8.70
   9   5   2  104.59    8.10
  -9   5  -2   82.59   10.90
   9   5   2   91.49    8.60
  -9   5  -2   77.19    8.40
 -10  -5  -2   -2.70    4.90
  10  -5   2   -3.90    4.50
 -10   5  -2    4.40    4.70
 -10   5  -2   -8.80    4.80
  10   5   2   -7.00    4.40
  10   5   2    2.80    4.50
 -10  -6   2    8.40    4.10
  10  -6  -2    6.70    4.40
  10  -6  -2    9.60    4.70
 -10  -6   2    6.80    4.30
 -10   6   2    6.70    5.00
  10   6  -2    8.40    4.00
 -10   6   2    3.40    4.10
   9  -6  -2   52.89    5.70
   9  -6  -2   56.19    5.80
  -9  -6   2   67.09    7.20
  -9  -6   2   63.99    6.90
   9   6  -2   52.29    6.40
  -9   6   2   65.49    6.10
  -9   6   2   48.90    5.60
   9   6  -2   58.69    5.50
  -8  -6   2   89.79    7.00
  -8  -6   2   89.89    7.10
   8  -6  -2   92.89    7.70
   8  -6  -2   88.49    7.50
   8   6  -2   94.29    7.00
   8   6  -2   83.19    6.80
  -8   6   2   88.69    8.10
  -8   6   2   77.89    7.50
  -7  -6   2   -0.10    3.00
  -7  -6   2    0.90    3.10
   7  -6  -2   -1.50    3.00
   7  -6  -2    4.00    3.30
   7   6  -2    0.60    2.90
  -7   6   2   -1.10    3.40
  -7   6   2    3.20    3.30
   7   6  -2    2.70    2.90
  -6  -6   2   -2.70    2.30
  -6  -6   2   -0.50    2.40
   6  -6  -2    0.90    2.70
   6  -6  -2    0.10    2.80
   6   6  -2    0.00    2.40
  -6   6   2   -0.80    2.60
  -6   6   2    0.00    2.90
  -5  -6   2   24.40    2.70
  -5  -6   2   23.60    2.70
   5  -6  -2   29.50    3.40
   5  -6  -2   25.50    3.20
   5   6  -2   25.10    2.80
  -5   6   2   26.70    3.40
  -5   6   2   25.80    3.20
   5   6  -2   24.60    2.70
   4  -6  -2   15.10    2.70
  -4  -6   2   15.10    2.30
  -4  -6   2   14.90    2.20
  -4   6   2   23.00    3.40
   4   6  -2   15.90    2.20
  -4   6   2   18.00    2.70
   4   6  -2   17.00    2.20
  -3  -6   2 3615.84  123.69
  -3  -6   2 3460.65  123.69
   3  -6  -2 3526.05  124.09
   3  -6  -2 3574.74  124.09
   3   6  -2 3523.65  123.69
  -3   6   2 3480.35  124.09
   3   6  -2 3607.24  123.69
  -3   6   2 3671.73  124.09
   2  -6  -2 3452.45  123.79
  -2  -6   2 3638.44  123.49
   2  -6  -2 3348.57  123.79
  -2  -6   2 3472.45  123.49
  -2   6   2 3521.95  123.79
  -2   6   2 3790.92  123.89
   2   6  -2 3602.14  123.49
   2   6  -2 3610.44  123.49
   1  -6  -2  830.72   30.60
   1  -6  -2  829.52   30.60
  -1  -6   2  858.71   30.30
  -1  -6   2  856.21   30.30
  -1   6   2  870.41   30.60
   1   6  -2  850.71   30.30
   1   6  -2  883.61   30.30
  -1   6   2  873.61   30.60
   1  -6   2  236.18    9.30
  -1  -6  -2  228.88    8.70
   1  -6   2  240.58    9.30
  -1  -6  -2  245.98    9.40
   1   6   2  229.28    9.40
   1   6   2  225.28    8.70
  -1   6  -2  217.08    9.20
   1   6   2  231.08    9.30
  -1   6  -2  235.58    9.30
  -2  -6  -2 1847.12   64.89
   2  -6   2 1956.00   64.89
  -2  -6  -2 1711.93   65.29
  -2  -6  -2 1846.82   64.29
   2  -6   2 1859.41   64.89
  -2   6  -2 1780.02   64.79
   2   6   2 1815.42   64.29
   2   6   2 1918.41   65.39
  -2   6  -2 1879.51   65.49
   2   6   2 1817.42   64.89
   3  -6   2  223.28   10.10
  -3  -6  -2  246.58   10.00
  -3  -6  -2  238.88   10.10
   3  -6   2  239.38   10.20
   3   6   2  240.18   10.10
  -3   6  -2  248.38   10.30
  -3   6  -2  222.88   10.10
   3   6   2  248.78   10.20
   3   6   2  238.48   10.50
  -4  -6  -2  142.89    7.00
   4  -6   2  131.89    7.10
  -4  -6  -2  137.29    7.00
   4  -6   2  138.19    7.20
   4   6   2  128.99    6.20
   4   6   2  138.99    7.00
  -4   6  -2  130.99    7.10
  -4   6  -2  121.69    7.10
   4   6   2  123.79    6.90
  -5  -6  -2  338.37   14.10
  -5  -6  -2  348.37   14.20
   5  -6   2  336.27   14.20
   5  -6   2  333.87   14.30
   5   6   2  355.66   14.10
   5   6   2  347.77   13.50
  -5   6  -2  337.37   14.40
  -5   6  -2  343.47   14.30
  -6  -6  -2   16.00    3.50
   6  -6   2   14.10    3.60
  -6  -6  -2   17.60    3.40
   6  -6   2   13.80    3.70
  -6   6  -2   14.10    3.60
   6   6   2   13.50    3.20
   6   6   2   16.90    3.50
  -6   6  -2   23.30    3.90
   6   6   2   18.40    3.60
   7  -6   2    0.30    3.60
   7  -6   2    2.40    3.70
  -7  -6  -2   -6.40    3.40
  -7  -6  -2   -1.10    3.40
  -7   6  -2   -2.40    3.30
   7   6   2   -4.70    3.40
   7   6   2   -5.50    3.20
   7   6   2   -3.20    2.90
  -7   6  -2   -8.90    3.60
  -8  -6  -2    4.40    4.00
   8  -6   2    2.00    3.90
  -8  -6  -2    2.20    3.90
   8  -6   2    0.60    3.90
  -8   6  -2    5.00    4.20
   8   6   2    5.30    4.20
   8   6   2   -4.20    3.60
  -8   6  -2    1.80    3.80
   9  -6   2   54.99    6.40
   9  -6   2   68.19    6.60
  -9  -6  -2   62.69    6.30
  -9  -6  -2   51.99    6.10
   9   6   2   60.89    6.40
   9   6   2   47.80    6.00
   9   6   2   62.49    5.70
  -9   6  -2   49.50    6.00
  -9   6  -2   55.99    6.70
  10  -7  -2   12.50    4.60
  10  -7  -2   -1.90    4.30
 -10  -7   2    5.30    3.90
 -10   7   2   -0.30    4.00
 -10   7   2   -4.50    4.70
  10   7  -2   -0.90    3.60
  10   7  -2    3.30    4.00
  -9  -7   2  497.65   20.90
   9  -7  -2  544.75   21.90
  -9  -7   2  512.25   21.00
   9  -7  -2  504.35   21.70
  -9   7   2  536.25   22.00
  -9   7   2  525.25   21.70
   9   7  -2  535.85   21.20
   8  -7  -2   12.30    4.00
  -8  -7   2   13.50    3.60
  -8  -7   2    9.80    3.50
   8  -7  -2    7.40    4.00
   8   7  -2   13.60    3.60
   8   7  -2   14.70    3.60
  -8   7   2    8.60    4.20
  -8   7   2   12.30    3.90
  -7  -7   2  798.42   30.20
   7  -7  -2  778.82   30.80
  -7  -7   2  850.11   30.30
   7  -7  -2  853.11   30.90
   7   7  -2  777.52   30.20
  -7   7   2  826.92   30.90
  -7   7   2  829.02   30.80
   7   7  -2  825.72   30.30
  -6  -7   2  269.77   11.00
   6  -7  -2  235.68   11.50
   6  -7  -2  268.17   11.70
  -6  -7   2  254.17   11.00
  -6   7   2  255.87   11.90
   6   7  -2  274.07   11.00
   6   7  -2  256.27   11.00
  -6   7   2  238.78   11.60
   5  -7  -2   89.59    6.10
  -5  -7   2   94.99    5.40
   5  -7  -2   93.19    6.20
  -5  -7   2   96.99    5.40
  -5   7   2   82.29    6.20
   5   7  -2   96.09    5.50
  -5   7   2   88.19    6.10
   5   7  -2   91.69    5.30
  -4  -7   2  403.96   15.00
   4  -7  -2  382.66   15.50
  -4  -7   2  405.66   15.00
   4  -7  -2  384.76   15.50
  -4   7   2  400.46   15.60
  -4   7   2  404.66   15.60
   4   7  -2  401.16   15.10
   4   7  -2  404.26   15.10
   3  -7  -2  310.97   13.20
   3  -7  -2  322.17   12.70
  -3  -7   2  310.17   12.10
  -3  -7   2  321.77   12.10
  -3   7   2  315.87   12.60
  -3   7   2  311.17   12.60
   3   7  -2  322.57   12.10
   3   7  -2  315.67   12.00
  -2  -7   2  241.88    9.20
   2  -7  -2  234.18   10.30
   2  -7  -2  244.28    9.70
  -2  -7   2  227.78    9.20
  -2   7   2  225.68    9.70
   2   7  -2  237.08    9.20
   2   7  -2  234.88    9.20
  -2   7   2  224.28    9.80
  -1  -7   2  583.14   21.20
  -1  -7   2  571.84   21.20
  -1   7   2  608.84   21.60
   1   7  -2  585.14   21.20
  -1   7   2  603.54   21.60
   1   7  -2  582.24   21.20
   0  -7  -2  661.73   22.50
   0  -7  -2  587.94   22.90
   0  -7   2  645.44   22.70
   0  -7   2  639.24   22.70
   0  -7  -2  625.84   22.90
   0   7  -2  620.34   22.70
   0   7  -2  638.84   22.70
   0   7   2  637.94   22.90
   0   7   2  603.54   22.90
   1  -7   2   93.29    5.00
  -1  -7  -2   91.19    5.00
  -1  -7  -2   87.39    4.10
  -1  -7  -2   85.99    5.10
   1  -7   2   88.39    4.90
   1   7   2   95.89    5.70
  -1   7  -2   83.89    4.90
   1   7   2   83.09    5.10
  -1   7  -2   87.29    4.90
   2  -7   2  252.17   10.50
   2  -7   2  267.77   10.60
  -2  -7  -2  248.18    9.60
  -2  -7  -2  260.17   10.50
   2   7   2  253.07   10.50
  -2   7  -2  247.38   10.50
   2   7   2  256.27   10.50
  -2   7  -2  246.78   10.50
   2   7   2  252.27    9.60
   3  -7   2  208.18    9.70
  -3  -7  -2  233.28    9.60
   3  -7   2  223.58    9.90
  -3  -7  -2  239.68    9.80
   3   7   2  236.58    9.70
   3   7   2  220.98    9.70
   3   7   2  203.28    9.10
  -3   7  -2  225.88    9.90
  -3   7  -2  212.88    9.80
   4  -7   2 1391.46   50.09
  -4  -7  -2 1436.86   49.90
   4  -7   2 1445.46   49.99
  -4  -7  -2 1396.96   49.90
   4   7   2 1361.66   49.90
  -4   7  -2 1414.06   49.99
   4   7   2 1401.66   49.20
   4   7   2 1375.56   49.90
  -4   7  -2 1329.27   49.90
   5  -7   2  860.01   31.20
  -5  -7  -2  840.12   31.00
  -5  -7  -2  842.22   31.00
   5  -7   2  864.01   31.20
   5   7   2  818.42   31.00
  -5   7  -2  877.01   31.20
   5   7   2  821.62   31.00
   5   7   2  777.82   30.20
  -5   7  -2  839.32   31.10
  -6  -7  -2  106.99    7.50
   6  -7   2  101.79    7.50
   6  -7   2   98.19    7.60
  -6   7  -2   96.59    7.70
   6   7   2   97.09    6.30
   6   7   2  106.29    7.10
  -6   7  -2  100.49    7.30
  -7  -7  -2   43.70    4.90
   7  -7   2   38.50    4.90
  -7  -7  -2   26.70    4.60
   7  -7   2   42.90    5.10
  -7   7  -2   42.20    5.50
   7   7   2   41.50    4.90
   7   7   2   37.90    4.30
  -7   7  -2   42.40    5.00
   8  -7   2  170.58   10.70
  -8  -7  -2  155.28   10.00
  -8  -7  -2  161.68   10.30
   8   7   2  152.58   10.10
  -8   7  -2  169.38   10.80
  -8   7  -2  161.08   10.10
   8   7   2  166.08    9.10
  -9  -7  -2   17.10    5.00
   9  -7   2   13.40    4.50
   9  -7   2   18.40    5.00
  -9   7  -2   12.60    5.20
   9   7   2   15.10    4.60
   9   7   2   10.90    4.00
  -9   7  -2   16.70    4.70
 -10  -8   2   69.89    7.40
  10  -8  -2   48.20    6.40
  10  -8  -2   50.79    6.20
 -10   8   2   51.29    6.40
  10   8  -2   54.79    5.80
 -10   8   2   53.19    6.70
  10   8  -2   52.79    5.70
   9  -8  -2    7.90    4.40
  -9  -8   2    2.70    3.70
  -9  -8   2    1.20    3.80
   9  -8  -2   14.00    4.40
  -9   8   2    0.60    3.90
   9   8  -2    2.80    3.60
  -9   8   2    1.00    4.70
  -8  -8   2  103.59    7.60
   8  -8  -2  105.39    8.20
   8  -8  -2  106.89   10.70
  -8  -8   2   97.79    7.40
   8   8  -2   99.59    7.40
  -8   8   2   98.49    8.70
   8   8  -2  102.39    7.30
  -8   8   2   99.49    8.10
   7  -8  -2   72.79    6.90
  -7  -8   2   56.59    6.10
  -7  -8   2   49.60    4.70
   7  -8  -2   59.59    5.50
  -7   8   2   64.69    5.70
  -7   8   2   67.39    6.80
   7   8  -2   65.89    5.90
   7   8  -2   63.99    5.80
  -6  -8   2  496.15   18.50
  -6  -8   2  477.65   18.50
   6  -8  -2  492.75   19.70
   6  -8  -2  498.65   19.20
   6   8  -2  479.55   18.50
   6   8  -2  476.05   18.50
  -6   8   2  446.66   19.20
  -6   8   2  474.75   19.10
   5  -8  -2   97.79    6.80
  -5  -8   2  115.49    6.10
  -5  -8   2  116.69    6.10
   5  -8  -2  113.09    6.80
   5   8  -2  113.69    6.00
  -5   8   2  113.49    6.80
   5   8  -2  110.59    6.00
  -5   8   2  107.89    7.00
  -4  -8   2  185.78    8.20
   4  -8  -2  183.38    8.90
   4  -8  -2  196.78    8.90
  -4  -8   2  191.38    8.10
  -4   8   2  195.28    8.90
  -4   8   2  197.78    9.00
   4   8  -2  188.88    8.20
   4   8  -2  179.98    8.10
  -3  -8   2    1.40    1.80
   3  -8  -2    0.10    2.20
   3  -8  -2   -0.80    2.20
   3   8  -2   -0.30    1.70
   3   8  -2   -0.20    1.80
  -3   8   2   -0.60    2.20
  -3   8   2   -2.00    2.20
   2  -8  -2 5442.36  195.88
  -2  -8   2 5658.03  195.58
   2  -8  -2 5828.22  195.98
  -2  -8   2 5687.83  195.58
   2   8  -2 5602.54  195.58
  -2   8   2 5476.95  195.88
  -2   8   2 5833.32  195.88
   2   8  -2 5530.65  195.48
  -1  -8   2  153.58    6.70
  -1  -8   2  152.58    6.70
   1  -8  -2  130.69    7.00
   1   8  -2  152.98    6.70
   1   8  -2  154.68    6.60
  -1   8   2  147.89    7.00
  -1   8   2  158.48    7.20
   0  -8  -2   73.59    5.00
   0  -8   2   85.19    4.80
   0  -8  -2   76.39    4.90
   0  -8   2   78.49    4.70
   0   8  -2   83.49    4.80
   0   8   2   85.09    5.00
   0   8   2   73.89    4.90
   0   8  -2   86.99    4.60
   1  -8   2  443.16   16.70
   1  -8   2  455.05   16.70
  -1  -8  -2  449.16   16.00
  -1  -8  -2  439.36   16.80
  -1  -8  -2  465.05   16.90
  -1   8  -2  441.26   16.70
   1   8   2  414.96   16.70
   1   8   2  448.96   16.80
  -1   8  -2  426.76   16.60
  -2  -8  -2 7710.83  270.67
  -2  -8  -2 7341.37  269.87
   2  -8   2 7973.80  270.67
   2   8   2 7825.22  269.97
   2   8   2 7678.73  270.67
   2   8   2 8243.38  270.77
   3  -8   2 2607.74   96.09
   3  -8   2 2444.76   95.99
  -3  -8  -2 2756.52   96.09
  -3  -8  -2 2769.02   96.09
   3   8   2 2808.12   96.19
   3   8   2 2831.72   96.09
   3   8   2 2782.22   95.29
  -3   8  -2 2847.02   96.19
  -3   8  -2 2775.02   96.09
   4  -8   2  148.79    8.40
   4  -8   2  161.48    8.50
  -4  -8  -2  164.28    8.20
  -4  -8  -2  178.78    8.40
   4   8   2  178.78    8.40
   4   8   2  170.68    8.30
  -4   8  -2  140.59    8.40
   4   8   2  168.38    7.10
  -4   8  -2  168.08    8.50
   5  -8   2   18.30    3.50
   5  -8   2   14.30    3.50
  -5  -8  -2   14.40    3.30
  -5  -8  -2   16.70    3.40
  -5   8  -2   12.40    3.40
  -5   8  -2   14.30    3.60
   5   8   2   13.40    2.50
   5   8   2   20.20    3.40
   5   8   2   12.30    3.20
   6  -8   2  497.95   20.80
   6  -8   2  527.65   20.90
  -6  -8  -2  535.15   20.70
  -6  -8  -2  519.45   20.70
  -6   8  -2  557.54   21.10
   6   8   2  496.05   20.60
  -6   8  -2  511.45   21.10
   6   8   2  511.15   19.70
   6   8   2  528.65   20.70
   7  -8   2  178.78   10.70
   7  -8   2  207.08   10.60
  -7  -8  -2  192.88   10.50
  -7  -8  -2  181.08   10.20
   7   8   2  177.38    9.20
  -7   8  -2  189.38   10.60
   7   8   2  187.88   10.30
  -7   8  -2  176.48   11.00
   7   8   2  199.48   10.40
  -8  -8  -2  229.28   12.60
  -8  -8  -2  249.88   12.70
   8  -8   2  242.88   12.80
   8   8   2  242.48   12.70
   8   8   2  254.47   11.50
  -8   8  -2  253.47   13.60
   8   8   2  242.88   12.50
  -8   8  -2  236.68   12.70
  -9  -8  -2   11.00    4.80
   9  -8   2    7.80    4.50
   9  -8   2   13.90    4.80
  -9  -8  -2   12.30    4.40
   9   8   2   12.00    4.40
   9   8   2   10.70    3.80
   9   8   2    7.20    4.30
  -9   8  -2    9.70    7.40
  -9   8  -2    8.00    5.00
   9  -9  -2   18.20    5.80
  -9  -9   2   21.40    4.20
   9  -9  -2   25.20    4.90
  -9  -9   2   16.70    4.30
   9   9  -2   15.10    7.50
  -9   9   2   20.00    5.20
   9   9  -2   21.50    4.20
  -8  -9   2   32.00    4.30
   8  -9  -2   35.70    4.80
  -8  -9   2   31.80    4.30
   8  -9  -2   42.00    5.60
  -8   9   2   37.00    5.30
   8   9  -2   30.00    4.50
  -8   9   2   35.60    5.00
  -7  -9   2   23.80    3.80
  -7  -9   2   30.40    4.00
   7  -9  -2   31.20    4.70
   7  -9  -2   22.90    4.20
  -7   9   2   29.10    4.30
  -7   9   2   35.00    4.90
   7   9  -2   27.80    3.70
   7   9  -2   32.60    3.90
  -6  -9   2   28.20    3.50
   6  -9  -2   21.30    3.90
   6  -9  -2   25.20    4.30
  -6  -9   2   19.70    3.30
  -6   9   2   22.60    6.20
   6   9  -2   20.80    3.40
  -6   9   2   23.90    4.30
  -5  -9   2   32.00    3.20
  -5  -9   2   31.50    3.30
   5  -9  -2   27.90    3.70
   5  -9  -2   32.30    3.90
  -5   9   2   32.80    3.90
   5   9  -2   30.70    3.30
  -5   9   2   26.40    3.90
   5   9  -2   26.10    3.20
  -4  -9   2   36.90    3.90
  -4  -9   2   38.30    4.10
   4  -9  -2   27.30    3.50
   4  -9  -2   38.30    3.90
  -4   9   2   35.20    3.70
   4   9  -2   38.30    3.90
   4   9  -2   38.20    3.80
  -4   9   2   35.80    3.80
  -3  -9   2   68.79    4.40
   3  -9  -2   70.99    5.30
  -3  -9   2   69.29    4.50
   3  -9  -2   63.99    5.20
   3   9  -2   68.29    4.40
  -3   9   2   71.99    5.20
   3   9  -2   69.99    4.40
  -3   9   2   70.99    5.30
   2  -9  -2  343.17   13.90
   2  -9  -2  362.26   13.90
  -2  -9   2  357.86   13.40
  -2  -9   2  363.36   13.40
  -2   9   2  332.47   13.80
   2   9  -2  337.07   13.30
   2   9  -2  353.96   13.40
  -2   9   2  342.17   13.90
   1  -9  -2  285.57   11.80
  -1  -9   2  293.17   11.50
   1  -9  -2  294.57   11.80
  -1  -9   2  299.17   11.50
  -1   9   2  300.87   11.90
  -1   9   2  286.27   11.80
   1   9  -2  290.57   11.40
   1   9  -2  276.17   11.40
   0  -9   2  296.37   12.10
   0  -9  -2  318.97   12.40
   0  -9   2  307.97   12.10
   0  -9  -2  316.47   12.40
   0   9  -2  297.47   12.10
   0   9   2  306.37   12.30
   0   9  -2  325.47   12.10
   0   9   2  295.87   12.30
  -1  -9  -2  172.28    8.10
   1  -9   2  177.68    7.70
   1  -9   2  167.78   10.60
  -1  -9  -2  162.48    6.80
   1   9   2  159.28    7.90
  -1   9  -2  160.58    7.70
   1   9   2  171.28    7.90
  -1   9  -2  174.58    7.80
   2  -9   2 2399.46   82.69
  -2  -9  -2 2344.77   81.79
  -2  -9  -2 2111.89   82.59
  -2  -9  -2 2427.26   82.79
   2  -9   2 2294.87   82.69
  -2   9  -2 2436.36   82.79
  -2   9  -2 2319.87   82.69
   2   9   2 2450.55   82.79
   2   9   2 2372.86   82.69
  -3  -9  -2 2352.76   82.69
  -3  -9  -2 2409.06   82.69
   3  -9   2 2382.76   82.79
   3  -9   2 2334.87   82.69
  -3   9  -2 2272.57   82.69
  -3   9  -2 2228.88   82.69
   3   9   2 2360.06   82.69
   3   9   2 2392.36   82.69
   3   9   2 2367.86   81.69
   4  -9   2  343.07   15.40
  -4  -9  -2  374.56   15.30
   4  -9   2  401.76   15.60
  -4  -9  -2  384.76   15.40
  -4   9  -2  375.36   15.50
  -4   9  -2  393.96   15.70
   4   9   2  381.66   14.20
   4   9   2  374.16   15.30
   4   9   2  379.46   15.40
  -5  -9  -2 2019.40   72.29
   5  -9   2 2059.49   72.69
   5  -9   2 2169.98   72.69
  -5  -9  -2 2085.09   72.39
  -5   9  -2 2138.69   72.69
   5   9   2 1958.40   71.39
  -5   9  -2 1871.41   72.49
   5   9   2 2052.09   72.39
   5   9   2 1960.00   72.39
  -6  -9  -2   76.59    7.20
   6  -9   2   82.29    8.80
   6  -9   2   69.89    7.30
  -6  -9  -2   80.39    7.00
   6   9   2   76.99    6.70
  -6   9  -2   77.79    8.30
   6   9   2   78.09    5.40
   6   9   2   73.49    6.90
  -6   9  -2   76.39    7.70
   7  -9   2    0.80    4.00
   7  -9   2    4.20    3.90
  -7  -9  -2    3.10    3.70
  -7  -9  -2    2.60    3.80
   7   9   2    2.60    3.40
  -7   9  -2   -3.00    4.00
   7   9   2   -0.70    3.50
   7   9   2    0.00    2.70
  -7   9  -2    3.80    3.90
  -8  -9  -2   -0.80    3.90
   8  -9   2   -0.40    4.20
  -8  -9  -2    1.20    3.90
   8  -9   2   -4.70    3.80
  -8   9  -2    4.20    4.00
   8   9   2    0.30    4.00
  -8   9  -2    4.70    4.60
   8   9   2    6.40    3.30
   8   9   2    0.60    3.70
  -9  -9  -2   -0.20    4.10
   9  -9   2   -3.90    4.20
  -9  -9  -2   -3.90    4.20
   9   9   2   -4.10    3.70
  -9   9  -2   -0.90    4.80
  -9   9  -2   -5.20    4.30
   9   9   2    1.30    4.10
   9   9   2    1.20    4.30
  -9 -10   2   13.70    4.50
   9 -10  -2   10.00    5.20
  -9 -10   2    6.20    4.00
   9 -10  -2    8.50    4.30
  -9  10   2    5.90    4.20
  -9  10   2   10.60    5.10
   9  10  -2   10.90    5.20
   8 -10  -2  154.28    9.30
   8 -10  -2  126.09    9.60
  -8 -10   2  131.19    8.60
  -8 -10   2  133.49    8.60
  -8  10   2  148.89   10.10
   8  10  -2  123.79    8.20
  -8  10   2  127.79    9.20
   8  10  -2  120.59    8.40
   7 -10  -2    0.70    3.50
   7 -10  -2   -5.40    3.50
  -7 -10   2    1.50    3.00
  -7 -10   2    1.90    3.10
   7  10  -2    3.90    3.10
  -7  10   2    0.50    3.50
   7  10  -2    2.70    3.10
  -7  10   2   -2.50    4.00
   6 -10  -2   69.79    5.80
   6 -10  -2   62.59    6.80
  -6 -10   2   54.19    5.70
  -6 -10   2   70.59    5.90
  -6  10   2   59.39    5.60
   6  10  -2   63.89    5.70
  -6  10   2   59.89    6.40
   6  10  -2   64.49    5.60
  -5 -10   2 1049.09   38.20
   5 -10  -2 1054.79   38.90
  -5 -10   2 1051.19   38.20
   5 -10  -2 1071.39   39.00
  -5  10   2 1067.49   38.90
   5  10  -2 1061.99   38.20
   5  10  -2 1084.49   38.30
  -5  10   2 1028.90   38.90
  -4 -10   2  571.54   21.60
  -4 -10   2  598.54   21.70
   4 -10  -2  612.34   22.40
   4 -10  -2  576.84   22.30
   4  10  -2  556.94   21.60
  -4  10   2  584.44   22.30
   4  10  -2  591.04   21.70
  -4  10   2  568.84   22.20
  -3 -10   2  182.38    8.20
   3 -10  -2  190.98    9.00
   3 -10  -2  198.48    8.90
  -3 -10   2  187.58    8.30
  -3  10   2  191.98    8.90
   3  10  -2  189.88    8.20
   3  10  -2  189.18    8.20
  -3  10   2  166.18    8.80
  -2 -10   2   20.30    2.60
   2 -10  -2   23.70    3.10
   2 -10  -2   19.60    2.90
  -2 -10   2   17.40    2.50
  -2  10   2   19.90    2.90
  -2  10   2   21.30    3.00
   2  10  -2   20.60    2.50
   2  10  -2   18.00    2.50
   1 -10  -2 4419.36  141.49
  -1 -10   2 3985.00  141.09
   1 -10  -2 3563.74  141.19
  -1 -10   2 4035.90  141.09
  -1  10   2 4243.58  141.39
   1  10  -2 4099.09  141.09
   1  10  -2 3994.70  141.09
  -1  10   2 4048.29  141.39
   0 -10  -2 1742.13   62.69
   0 -10   2 1828.12   62.59
   0 -10   2 1770.12   62.49
   0 -10  -2 1779.72   62.69
   0  10   2 1760.72   62.69
   0  10  -2 1750.42   62.49
   0  10   2 1710.23   62.69
   0  10  -2 1826.52   62.59
  -1 -10  -2 1470.55   53.69
  -1 -10  -2 1555.34   54.59
   1 -10   2 1556.94   54.59
  -1 -10  -2 1550.44   54.69
   1 -10   2 1501.15   54.49
  -1  10  -2 1544.25   54.49
   1  10   2 1561.04   54.59
   1  10   2 1529.65   54.59
  -1  10  -2 1550.24   54.49
   2 -10   2 2174.28   76.79
  -2 -10  -2 2107.19   75.69
   2 -10   2 2185.58   76.79
  -2 -10  -2 2230.48   76.79
  -2 -10  -2 2158.18   76.79
   2  10   2 2231.98   76.89
  -2  10  -2 2148.58   76.69
   2  10   2 2185.38   76.79
  -2  10  -2 2154.48   76.79
   3 -10   2  317.47   13.40
  -3 -10  -2  313.47   13.10
   3 -10   2  334.57   13.30
  -3 -10  -2  325.97   13.30
   3  10   2  319.67   11.80
   3  10   2  308.47   13.10
   3  10   2  320.97   13.20
  -3  10  -2  313.37   13.40
  -3  10  -2  305.37   13.20
  -4 -10  -2  172.08    8.70
   4 -10   2  176.88    9.00
   4 -10   2  177.58    8.80
  -4 -10  -2  166.28    8.70
   4  10   2  149.49    8.50
  -4  10  -2  166.38    8.80
   4  10   2  147.99    8.40
   4  10   2  159.88    6.90
  -4  10  -2  166.48    8.90
   5 -10   2  856.31   31.10
   5 -10   2  806.32   31.10
  -5 -10  -2  835.42   30.80
  -5 -10  -2  819.22   31.30
  -5  10  -2  798.12   31.00
   5  10   2  822.82   30.80
  -5  10  -2  814.12   31.00
   5  10   2  806.62   29.50
   6 -10   2  293.87   13.40
  -6 -10  -2  261.37   12.70
   6 -10   2  284.87   14.20
  -6 -10  -2  274.67   13.00
   6  10   2  274.27   11.30
  -6  10  -2  290.77   13.50
  -6  10  -2  269.07   13.60
   6  10   2  278.67   12.90
   6  10   2  261.77   12.70
   7 -10   2   15.60    4.30
   7 -10   2   21.80    4.60
  -7 -10  -2   15.00    4.30
  -7 -10  -2   13.10    4.00
  -7  10  -2   19.10    4.70
   7  10   2   16.40    4.20
  -7  10  -2   11.80    4.20
   7  10   2   12.30    3.10
   7  10   2   19.40    4.20
   8 -10   2    2.10    4.10
  -8 -10  -2    2.00    4.00
  -8 -10  -2    1.50    4.20
   8 -10   2    6.10    4.40
  -8  10  -2    3.20    4.60
   8  10   2    1.30    3.00
   8  10   2   -3.80    3.80
   8  10   2   -0.70    3.70
  -8  10  -2    4.70    4.00
  -9 -10  -2   19.10    5.20
   9 -10   2   25.90    5.50
  -9 -10  -2   17.50    4.80
   9 -10   2   13.40    5.40
   9  10   2   12.80    4.80
   9  10   2   20.60    4.80
  -9  10  -2   19.70    5.80
   9  10   2   19.20    4.00
  -9  10  -2   10.60    4.70
   9 -11  -2    6.70    4.50
  -9 -11   2    5.50    4.10
   9 -11  -2    1.80    8.10
  -9 -11   2   14.40    4.30
   9  11  -2   10.30    3.90
   9  11  -2    5.00    4.10
  -9  11   2   10.10    4.40
   9  11  -2    5.70    3.00
  -9  11   2    9.10    5.00
  -8 -11   2    0.10    3.50
  -8 -11   2   -0.60    3.60
   8 -11  -2    3.10    4.10
   8 -11  -2    1.30    3.80
   8  11  -2    0.00    3.40
   8  11  -2    2.50    2.50
  -8  11   2   -0.20    3.70
  -8  11   2    7.40    4.70
   8  11  -2    0.10    3.30
  -7 -11   2    4.40    3.10
   7 -11  -2    3.60    4.00
  -7 -11   2    6.60    3.30
   7 -11  -2   -1.40    3.70
   7  11  -2    6.90    3.30
  -7  11   2   -5.80    3.40
  -7  11   2    4.00    4.30
   7  11  -2   -0.20    3.00
   6 -11  -2  170.68    9.70
   6 -11  -2  146.39    9.60
  -6 -11   2  177.68    8.80
  -6 -11   2  168.68    8.80
   6  11  -2  174.68    8.70
  -6  11   2  168.88   10.10
  -6  11   2  153.18    9.60
   6  11  -2  172.08    8.60
   5 -11  -2  602.54   24.00
  -5 -11   2  618.24   23.30
  -5 -11   2  601.64   23.20
   5 -11  -2  621.54   24.10
  -5  11   2  638.34   24.00
   5  11  -2  591.14   23.20
  -5  11   2  653.03   24.20
   5  11  -2  619.94   23.40
   4 -11  -2   59.49    5.90
  -4 -11   2   63.99    5.00
   4 -11  -2   61.89    6.00
  -4 -11   2   57.49    5.00
  -4  11   2   53.59    6.00
   4  11  -2   54.89    5.00
  -4  11   2   63.69    5.80
   4  11  -2   60.19    5.00
  -3 -11   2  262.37   11.20
   3 -11  -2  266.37   11.70
   3 -11  -2  275.07   11.90
  -3 -11   2  276.97   11.20
  -3  11   2  260.17   11.80
  -3  11   2  275.97   11.80
   3  11  -2  273.77   11.20
   3  11  -2  276.97   11.20
   2 -11  -2 1474.65   51.69
   2 -11  -2 1476.25   51.69
  -2 -11   2 1434.46   51.19
  -2 -11   2 1463.45   51.19
   2  11  -2 1456.15   51.19
  -2  11   2 1452.35   51.59
  -2  11   2 1362.16   51.49
   2  11  -2 1422.06   51.19
   1 -11  -2   13.10    2.70
  -1 -11   2    6.60    2.40
  -1 -11   2    7.90    2.30
   1 -11  -2    8.50    2.60
  -1  11   2    6.70    2.50
   1  11  -2    6.80    2.30
  -1  11   2    7.70    2.60
   1  11  -2    5.00    2.20
   0 -11   2  267.67   13.40
   0 -11  -2  233.48   10.40
   0 -11  -2  248.28   10.50
   0 -11   2  237.48   10.20
   0  11  -2  240.58   10.20
   0  11   2  233.88   10.40
   0  11   2  234.18   10.40
   0  11  -2  234.28   10.10
  -1 -11  -2   23.40    2.10
   1 -11   2   25.10    3.10
   1 -11   2   24.10    3.00
  -1 -11  -2   18.00    3.00
  -1 -11  -2   18.80    3.10
  -1  11  -2   27.90    3.30
  -1  11  -2   25.50    3.00
   1  11   2   21.60    3.20
   1  11   2   22.90    3.30
   2 -11   2  209.68    9.60
  -2 -11  -2  201.98    8.10
  -2 -11  -2  213.28    9.80
   2 -11   2  221.28    9.80
  -2 -11  -2  201.48    9.70
  -2  11  -2  213.48    9.60
  -2  11  -2  193.58    9.60
   2  11   2  217.68    9.70
   2  11   2  219.18    9.70
   3 -11   2  276.87   13.50
   3 -11   2  315.47   13.50
  -3 -11  -2  322.47   13.40
  -3 -11  -2  316.87   13.50
   3  11   2  312.97   13.40
  -3  11  -2  335.37   13.60
   3  11   2  336.17   13.50
  -3  11  -2  346.27   13.80
  -4 -11  -2   26.40    3.80
   4 -11   2   29.80    4.20
   4 -11   2   28.40    4.00
  -4 -11  -2   29.50    4.00
  -4  11  -2   36.10    4.30
   4  11   2   28.50    3.90
   4  11   2   30.70    4.00
  -4  11  -2   24.40    3.90
   5 -11   2   97.69    8.00
   5 -11   2   98.39    7.80
  -5 -11  -2   96.39    7.60
  -5 -11  -2  104.59    7.70
  -5  11  -2   81.29    7.50
   5  11   2  101.89    7.30
   5  11   2   95.89    5.20
   5  11   2  105.99    7.50
  -5  11  -2   89.99    8.20
   6 -11   2  375.56   21.50
  -6 -11  -2  442.36   18.40
   6 -11   2  470.65   18.90
  -6 -11  -2  433.26   18.30
   6  11   2  433.86   16.60
   6  11   2  433.06   18.10
  -6  11  -2  457.25   18.60
   6  11   2  453.35   18.40
  -6  11  -2  408.86   20.10
   7 -11   2   84.89    8.10
  -7 -11  -2   82.09    8.20
   7 -11   2   85.99    8.40
  -7 -11  -2   67.89    7.40
   7  11   2   77.09    7.70
  -7  11  -2   85.69    8.00
   7  11   2   89.29    8.50
   7  11   2   75.99    5.70
  -7  11  -2   73.69    6.90
  -8 -11  -2   70.09    7.70
   8 -11   2   93.29    9.20
   8 -11   2   72.89    6.80
  -8 -11  -2   61.99    6.40
  -8  11  -2   79.99    7.10
   8  11   2   69.09    6.10
   8  11   2   65.29    6.40
   8  11   2   80.29    7.90
  -8  11  -2   69.39    7.10
   9 -11   2   12.70    4.90
   9 -11   2   21.10    5.60
  -9 -11  -2   25.10    5.40
  -9 -11  -2   11.90    5.00
  -9  11  -2    9.20    4.90
   9  11   2   13.50    4.90
   9  11   2   20.20    4.80
   9 -12  -2    8.80    4.80
  -9 -12   2   13.30    4.20
   9 -12  -2   12.60    4.70
  -9 -12   2    7.30    4.10
  -9  12   2   24.00    5.80
  -9  12   2   13.50    4.90
   9  12  -2   12.90    4.00
   9  12  -2   12.70    3.00
   9  12  -2   14.90    4.40
   8 -12  -2   29.40    5.10
   8 -12  -2   36.10    5.70
  -8 -12   2   25.10    4.40
  -8 -12   2   26.00    4.40
   8  12  -2   28.00    4.40
  -8  12   2   33.80    5.80
  -8  12   2   27.60    5.10
   8  12  -2   27.90    4.70
  -7 -12   2    1.00    3.40
  -7 -12   2    1.50    3.10
   7 -12  -2    2.60    4.30
   7 -12  -2   -3.30    3.70
   7  12  -2   -5.30    3.00
  -7  12   2    2.20    4.50
   7  12  -2    1.70    3.40
  -7  12   2   -2.70    3.60
  -6 -12   2   54.59    5.90
  -6 -12   2   58.49    5.80
   6 -12  -2   28.70    4.70
   6 -12  -2   40.60    5.20
  -6  12   2   41.70    4.90
   6  12  -2   43.10    4.30
  -6  12   2   44.50    5.30
   6  12  -2   46.30    4.50
  -5 -12   2  226.58   11.20
   5 -12  -2  204.58   11.10
  -5 -12   2  232.88   10.40
   5 -12  -2  230.38   14.90
   5  12  -2  218.68   10.30
   5  12  -2  216.58   10.20
  -5  12   2  210.38   11.40
  -4 -12   2  717.33   26.40
  -4 -12   2  706.83   26.40
   4 -12  -2  730.53   27.10
   4 -12  -2  691.63   27.00
  -4  12   2  670.93   26.90
   4  12  -2  725.03   26.40
   4  12  -2  720.33   26.40
  -4  12   2  719.53   27.10
  -3 -12   2    7.70    2.70
   3 -12  -2   12.10    3.20
  -3 -12   2   10.90    2.70
   3 -12  -2   15.40    3.30
  -3  12   2   13.40    3.30
  -3  12   2    8.80    3.00
   3  12  -2   12.70    2.60
   3  12  -2   12.30    2.60
  -2 -12   2    3.50    2.40
   2 -12  -2    2.10    2.70
   2 -12  -2    2.80    2.60
  -2 -12   2    7.90    2.60
  -2  12   2    6.40    2.80
  -2  12   2    3.60    2.60
   2  12  -2    2.50    2.30
   2  12  -2    1.50    2.20
   1 -12  -2  442.76   17.50
   1 -12  -2  441.46   17.50
  -1 -12   2  448.86   17.20
  -1 -12   2  443.06   17.20
   1  12  -2  442.46   17.10
   1  12  -2  451.35   17.20
  -1  12   2  456.85   17.60
  -1  12   2  424.16   17.40
   0 -12   2   17.80    3.00
   0 -12  -2   19.60    3.10
   0 -12  -2   20.50    3.20
   0 -12  -2   20.00    2.30
   0 -12   2   13.10    2.80
   0  12  -2   21.00    2.90
   0  12   2   19.90    3.20
   0  12  -2   17.30    2.90
   0  12   2   19.30    3.00
  -1 -12  -2  548.95   20.90
  -1 -12  -2  542.05   20.90
  -1 -12  -2  534.15   19.60
   1 -12   2  558.84   20.80
   1 -12   2  563.94   20.70
  -1  12  -2  527.65   20.60
  -1  12  -2  523.65   20.70
   1  12   2  532.25   20.80
   1  12   2  553.64   20.90
  -2 -12  -2  451.55   17.70
  -2 -12  -2  449.76   17.70
   2 -12   2  446.76   17.70
   2 -12   2  464.45   17.70
   2  12   2  443.46   17.60
  -2  12  -2  464.75   17.70
   2  12   2  448.86   17.60
  -2  12  -2  402.36   17.50
   3 -12   2  149.99    8.60
   3 -12   2  131.09    8.10
  -3 -12  -2  154.68    8.20
   3  12   2  150.08    8.30
   3  12   2  137.49    8.00
  -3  12  -2  138.59    8.50
  -3  12  -2  146.69    8.20
  -4 -12  -2 1025.50   38.70
   4 -12   2 1070.09   38.90
  -4 -12  -2 1089.89   38.90
   4 -12   2 1053.29   38.90
   4  12   2 1024.80   38.70
  -4  12  -2 1047.60   38.90
   4  12   2 1096.59   39.50
  -4  12  -2 1022.90   38.90
   5 -12   2    2.00    3.70
   5 -12   2    0.00    3.40
  -5 -12  -2    5.90    3.50
  -5 -12  -2    4.40    3.60
   5  12   2   -2.30    1.90
   5  12   2    4.10    3.40
  -5  12  -2    0.00    3.90
  -5  12  -2   -0.80    3.50
   5  12   2    1.70    3.40
  -6 -12  -2    9.10    3.80
   6 -12   2    6.50    4.20
   6 -12   2   11.00    4.00
  -6 -12  -2    8.60    4.00
  -6  12  -2    8.90    4.00
   6  12   2    7.00    3.70
   6  12   2   12.40    2.50
   6  12   2    4.60    3.70
  -6  12  -2   10.10    4.40
  -7 -12  -2    4.10    4.00
  -7 -12  -2   -6.10    3.80
   7 -12   2    3.90    4.20
   7 -12   2   10.60    4.30
   7  12   2    7.90    4.10
  -7  12  -2    9.20    4.20
   7  12   2    1.50    3.80
  -7  12  -2    6.50    4.70
   7  12   2    2.90    2.60
  -8 -12  -2   71.99    6.60
  -8 -12  -2   47.10    5.90
   8 -12   2   65.99    6.80
   8 -12   2   74.59    7.20
  -8  12  -2   75.29    7.60
   8  12   2   64.79    6.30
   8  12   2   50.79    5.80
  -8  12  -2   53.19    6.40
   8  12   2   71.19    7.50
  -8 -13   2   -7.10    3.30
   8 -13  -2   -2.10    4.40
   8 -13  -2    1.30    4.30
  -8 -13   2   -1.30    3.60
  -8  13   2   -4.50    5.50
  -8  13   2   -7.10    5.10
   8  13  -2   -5.70    3.20
  -7 -13   2    5.80    3.50
   7 -13  -2    1.60    3.90
   7 -13  -2    2.40    4.30
  -7 -13   2    8.50    3.60
  -7  13   2    0.50    3.80
   7  13  -2    1.60    3.40
   7  13  -2    6.60    3.40
  -7  13   2    4.70    4.80
   6 -13  -2    3.10    3.90
   6 -13  -2    5.90    3.90
  -6 -13   2   10.10    3.40
  -6 -13   2    9.50    3.40
   6  13  -2    8.10    3.30
  -6  13   2   12.80    4.10
   6  13  -2   10.70    3.40
  -6  13   2   13.20    4.40
  -5 -13   2   40.00    4.20
  -5 -13   2   35.10    4.10
   5 -13  -2   40.90    5.00
   5 -13  -2   35.30    4.70
  -5  13   2   37.10    5.00
  -5  13   2   31.50    4.60
   5  13  -2   40.70    4.20
   5  13  -2   36.50    4.00
  -4 -13   2    3.90    3.00
   4 -13  -2   13.60    3.60
   4 -13  -2    5.40    3.50
  -4 -13   2    6.10    3.00
   4  13  -2   11.40    3.10
  -4  13   2   11.70    3.60
  -4  13   2    4.00    3.60
   3 -13  -2   11.00    3.60
  -3 -13   2   10.80    2.80
  -3 -13   2    9.80    3.00
   3 -13  -2   13.40    3.50
  -3  13   2   11.40    3.50
   3  13  -2    9.40    2.80
  -3  13   2    7.90    3.30
   3  13  -2    7.60    2.70
  -2 -13   2    3.40    2.70
   2 -13  -2    4.70    2.80
   2 -13  -2    3.90    3.00
  -2 -13   2    1.60    2.60
   2  13  -2    0.50    2.30
  -2  13   2    2.80    2.90
   2  13  -2   -0.10    2.40
  -2  13   2    6.00    2.80
  -1 -13   2   14.70    3.50
  -1 -13   2   17.30    3.00
   1 -13  -2   12.10    3.00
   1 -13  -2   18.00    3.30
  -1  13   2   17.20    3.30
  -1  13   2   17.30    3.30
   1  13  -2   17.40    3.10
   0 -13  -2  903.31   32.70
   0 -13   2  902.21   32.40
   0 -13  -2  864.31   32.60
   0 -13  -2  922.61   31.60
   0 -13   2  847.22   32.40
   0  13  -2  893.21   32.40
   0  13  -2  878.41   32.40
   0  13   2  885.61   32.60
   0  13   2  848.72   32.50
  -1 -13  -2  389.46   15.10
   1 -13   2  361.06   14.80
  -1 -13  -2  373.26   15.10
  -1 -13  -2  344.77   13.40
   1 -13   2  374.66   15.00
   1  13   2  344.87   14.80
  -1  13  -2  346.27   14.80
   1  13   2  372.86   15.00
  -1  13  -2  351.06   14.70
  -2 -13  -2    3.10    2.90
   2 -13   2   -0.20    2.90
   2 -13   2    4.00    2.90
  -2 -13  -2    0.20    2.80
   2  13   2    5.50    2.90
   2  13   2    0.30    2.70
  -2  13  -2    5.30    3.10
  -2  13  -2    4.20    2.80
   3 -13   2 1336.17   51.09
   3 -13   2 1400.36   51.19
  -3 -13  -2 1438.16   51.19
  -3  13  -2 1452.45   51.19
   3  13   2 1436.66   51.19
   3  13   2 1407.86   51.09
  -3  13  -2 1426.96   51.29
   4 -13   2   77.59    7.20
  -4 -13  -2   86.09    7.20
  -4 -13  -2   82.89    7.30
   4 -13   2   84.79    7.80
  -4  13  -2   84.39    7.40
  -4  13  -2   82.39    7.80
   4  13   2  106.09    7.40
   4  13   2   98.99    7.40
   5 -13   2   98.29    8.80
  -5 -13  -2  111.19    8.20
  -5 -13  -2  113.79    8.10
   5 -13   2  119.89    8.30
   5  13   2  101.29    8.00
  -5  13  -2  114.79    8.60
  -5  13  -2   90.09    8.80
   5  13   2  110.79    8.10
  -6 -13  -2   14.00    4.30
  -6 -13  -2    9.90    3.90
   6 -13   2    8.60    4.40
   6 -13   2    5.00    3.90
   6  13   2    9.80    2.20
  -6  13  -2    3.10    3.70
   6  13   2    7.00    3.70
   6  13   2    8.70    4.20
  -6  13  -2    6.50    4.40
   7 -13   2   50.59    6.00
  -7 -13  -2   49.70    5.70
   7 -13   2   55.19    9.40
  -7 -13  -2   60.99    5.90
  -7  13  -2   58.99    6.30
   7  13   2   81.29    7.90
   7  13   2   64.09    6.00
  -7  13  -2   65.29    6.70
   7  13   2   57.29    4.70
  -8 -13  -2   18.70    4.50
   8 -13   2   17.70    4.90
  -8 -13  -2   25.70    5.30
   8 -13   2   14.20    5.10
   8  13   2   20.50    4.70
   8  13   2   19.20    4.70
  -8  13  -2   10.30    5.10
   8  13   2   17.80    3.10
  -8 -14   2   10.70    4.10
   8 -14  -2    9.20    5.30
  -8 -14   2    5.60    4.60
   8 -14  -2   -2.30    4.10
  -8  14   2    0.70    5.10
  -8  14   2    3.60    4.30
   8  14  -2    1.70    3.70
   8  14  -2    1.40    3.70
  -7 -14   2    7.40    3.70
   7 -14  -2    4.10    4.10
  -7 -14   2    0.20    3.40
   7 -14  -2    0.20    4.20
   7  14  -2    4.80    3.60
  -7  14   2    2.30    3.90
   6 -14  -2  158.08   10.40
  -6 -14   2  172.08    9.00
   6 -14  -2  159.18   10.10
  -6 -14   2  151.58    9.10
   6  14  -2  153.18    8.90
  -6  14   2  144.29   10.60
   6  14  -2  148.09    8.90
  -6  14   2  165.68    9.90
   5 -14  -2   96.39    8.60
  -5 -14   2   97.59    7.20
  -5 -14   2  107.69    7.40
   5 -14  -2  103.89    8.10
  -5  14   2  112.19    8.10
   5  14  -2  107.59    7.10
   5  14  -2   94.89    7.00
  -5  14   2   95.59    8.60
  -4 -14   2   -1.90    3.00
   4 -14  -2    1.70    3.40
  -4 -14   2    4.20    3.10
   4 -14  -2   -3.70    3.80
  -4  14   2    2.40    3.80
   4  14  -2   -1.40    2.80
   4  14  -2   -4.90    2.70
  -4  14   2    0.80    3.50
   3 -14  -2  152.88    9.50
  -3 -14   2  162.28    8.60
   3 -14  -2  148.79    9.20
  -3 -14   2  163.88    8.60
  -3  14   2  169.68    9.50
  -3  14   2  160.98    9.10
   3  14  -2  160.48    8.30
   2 -14  -2 2197.08   83.29
  -2 -14   2 2403.16   82.99
   2 -14  -2 2366.46   83.49
  -2  14   2 2319.97   83.39
   2  14  -2 2401.16   83.09
  -2  14   2 2409.76   83.49
  -1 -14   2  242.08   10.80
  -1 -14   2  220.98   10.90
   1 -14  -2  224.38   11.20
   1 -14  -2  253.57   11.40
   1  14  -2  238.38   10.80
  -1  14   2  250.17   11.20
   1  14  -2  239.88   10.90
  -1  14   2  243.78   11.40
   0 -14  -2  118.79    5.80
   0 -14  -2  116.19    7.50
   0 -14  -2  112.99    7.30
   0 -14   2  126.19    7.10
   0 -14   2  108.49    7.40
   0  14  -2  103.89    6.90
   0  14   2  121.49    7.50
   0  14   2  118.29    7.30
   0  14  -2  123.19    7.20
  -1 -14  -2  108.79    7.50
  -1 -14  -2  100.09    5.30
   1 -14   2  112.99    7.60
  -1 -14  -2  105.19    7.20
   1 -14   2   99.29    7.00
   1  14   2  114.29    7.30
   1  14   2  122.19    7.40
  -1  14  -2  120.39    7.10
  -1  14  -2   97.49    7.10
  -2 -14  -2    0.50    3.10
  -2 -14  -2    1.50    3.10
   2 -14   2   -0.10    3.10
   2 -14   2   -2.00    2.90
  -2  14  -2   -0.80    2.90
   2  14   2   -3.60    2.80
  -2  14  -2   -0.10    3.10
   2  14   2   -2.40    3.00
   3 -14   2   20.90    4.10
   3 -14   2   25.10    4.40
  -3 -14  -2   16.20    3.90
  -3  14  -2   15.90    3.80
   3  14   2   17.60    3.90
  -3  14  -2   17.00    4.10
   3  14   2   18.50    4.20
   4 -14   2  837.82   31.60
  -4 -14  -2  836.72   31.30
   4 -14   2  831.32   31.60
  -4 -14  -2  841.42   31.30
   4  14   2  802.22   31.30
   4  14   2  806.32   31.20
  -4  14  -2  821.12   31.70
  -4  14  -2  829.72   31.50
   5 -14   2   30.80    5.50
  -5 -14  -2   22.10    4.60
  -5 -14  -2   29.60    4.70
   5 -14   2   28.40    4.80
   5  14   2   41.00    5.00
  -5  14  -2   29.30    4.90
   5  14   2   29.80    4.60
  -5  14  -2   29.00    5.10
   6 -14   2    9.20    4.10
  -6 -14  -2   20.10    4.60
  -6 -14  -2    7.90    4.00
   6 -14   2   21.90    5.00
   6  14   2   12.70    4.10
  -6  14  -2   14.10    4.90
   6  14   2    4.80    3.70
  -6  14  -2    8.50    4.10
   7 -14   2    2.80    4.10
  -7 -14  -2    2.60    4.30
   7 -14   2    3.50    4.60
  -7 -14  -2   -0.30    3.90
  -7  14  -2   -1.70    4.80
   7  14   2    6.60    4.10
  -7  14  -2    5.30    4.10
   7  14   2    7.30    4.20
  -8 -14  -2   49.50    5.90
   8 -14   2   53.99    6.30
  -8 -14  -2   63.79    6.70
  -8  14  -2   52.79    7.20
   8  14   2   57.39    6.40
  -8  14  -2   50.09    6.50
   8  14   2   53.49    4.80
   8  14   2   49.20    6.10
  -8 -15   2   12.00    4.20
   8 -15  -2    6.80    4.90
  -8 -15   2    3.30    3.70
   8 -15  -2    1.50    4.60
   8  15  -2    1.30    3.80
   8  15  -2    4.80    3.90
  -8  15   2    7.90    4.50
  -8  15   2   -0.90    5.30
   7 -15  -2    9.90    4.50
   7 -15  -2   13.00    5.00
  -7 -15   2   19.30    4.20
  -7 -15   2    7.10    3.70
   7  15  -2    4.30    3.60
  -7  15   2   17.50    5.30
  -7  15   2   10.60    4.40
   7  15  -2   16.20    3.80
   6 -15  -2    2.20    4.00
  -6 -15   2    3.80    3.70
  -6 -15   2    5.30    3.60
   6 -15  -2    0.00    4.50
  -6  15   2   -1.90    3.90
  -6  15   2    6.40    7.30
   6  15  -2    1.60    3.30
  -5 -15   2   14.60    3.70
   5 -15  -2    6.30    4.20
  -5 -15   2    8.30    3.60
   5 -15  -2    4.90    3.80
  -5  15   2    5.40    3.90
  -5  15   2    7.60    4.40
   5  15  -2   10.60    3.40
  -4 -15   2    2.70    3.50
   4 -15  -2   -1.60    3.50
   4 -15  -2    2.50    3.90
  -4  15   2    2.50    3.80
  -4  15   2   -0.30    3.50
   4  15  -2    0.90    3.00
  -3 -15   2   31.50    4.10
   3 -15  -2   33.40    4.60
  -3 -15   2   36.60    6.10
   3 -15  -2   37.70    4.80
   3  15  -2   33.70    4.10
   3  15  -2   36.50    4.00
  -3  15   2   33.10    4.60
  -3  15   2   22.60    4.00
   2 -15  -2    4.70    3.20
  -2 -15   2   -1.30    3.10
   2 -15  -2    4.40    3.50
  -2  15   2    4.10    3.30
   2  15  -2   -0.90    2.80
  -2  15   2    1.80    3.40
   2  15  -2   -3.70    3.10
   1 -15  -2 1164.38   41.40
  -1 -15   2 1147.99   41.10
   1 -15  -2 1127.99   41.40
  -1 -15   2 1115.39   41.00
   1  15  -2 1135.99   41.90
  -1  15   2 1059.89   41.30
   1  15  -2 1129.39   41.00
  -1  15   2 1111.89   41.30
   0 -15  -2  279.27   12.40
   0 -15  -2  261.27   12.50
   0 -15  -2  263.87   10.80
   0 -15   2  256.57   12.30
   0 -15   2  265.67   12.10
   0  15   2  262.87   12.40
   0  15  -2  284.17   12.30
   0  15  -2  268.37   12.10
   0  15   2  284.17   12.40
   1 -15   2   59.59    5.40
   1 -15   2   58.59    6.20
  -1 -15  -2   52.19    5.00
  -1 -15  -2   47.40    4.90
  -1 -15  -2   48.30    4.00
   1  15   2   57.69    6.20
   1  15   2   46.90    4.80
  -1  15  -2   58.69    5.90
  -1  15  -2   65.29    5.40
  -2 -15  -2  231.48   11.90
   2 -15   2  258.07   12.00
  -2  15  -2  241.58   11.60
   2  15   2  260.77   16.50
   2  15   2  233.88   11.70
   3 -15   2   45.70    5.30
  -3 -15  -2   29.80    4.50
   3 -15   2   36.90    4.90
  -3 -15  -2   30.70    4.60
   3  15   2   34.20    4.50
  -3  15  -2   35.60    4.60
  -3  15  -2   40.90    5.20
   3  15   2   32.90    4.60
   4 -15   2   74.19    7.30
   4 -15   2   53.19    5.70
  -4 -15  -2   51.39    5.60
  -4 -15  -2   49.99    5.30
   4  15   2   76.39    7.30
  -4  15  -2   61.19    5.80
   4  15   2   58.79    5.60
  -4  15  -2   59.19    6.00
  -5 -15  -2  171.18   10.50
  -5 -15  -2  168.58   10.30
   5 -15   2  182.08   10.80
   5 -15   2  152.98   10.10
  -5  15  -2  161.88   10.20
   5  15   2  188.38   10.60
   5  15   2  158.08   10.00
  -5  15  -2  167.68   11.00
   6 -15   2    2.30    4.10
   6 -15   2    5.50    4.50
  -6 -15  -2    1.80    4.10
  -6 -15  -2    2.90    3.80
   6  15   2   -1.20    3.80
   6  15   2    0.40    3.90
  -6  15  -2   -1.50    4.50
  -6  15  -2   -1.10    3.80
  -7 -15  -2   15.40    4.50
  -7 -15  -2   13.90    4.90
   7 -15   2   12.40    4.70
   7 -15   2   17.80    5.50
   7  15   2   20.10    4.90
   7  15   2   15.60    4.60
  -7  15  -2   23.60    6.20
  -7  15  -2   12.00    4.60
   7 -16  -2   65.39    6.80
   7 -16  -2   78.19    7.40
  -7 -16   2   79.39    8.90
  -7  16   2   78.09    7.50
  -7  16   2   62.19    7.60
   7  16  -2   78.39    7.40
   6 -16  -2   12.80    4.30
   6 -16  -2   12.60    4.80
  -6 -16   2   15.90    6.20
  -6 -16   2    6.90    3.70
   6  16  -2   15.50    3.90
   6  16  -2   13.70    3.80
  -6  16   2    4.30    4.90
  -6  16   2    9.20    4.30
   5 -16  -2    6.40    4.00
  -5 -16   2    0.30    3.30
   5 -16  -2   -0.10    4.10
  -5  16   2    6.80    4.50
  -5  16   2    0.90    3.80
   5  16  -2    2.20    3.30
   4 -16  -2  311.47   14.60
  -4 -16   2  287.67   13.90
  -4  16   2  305.37   14.30
   4  16  -2  302.57   13.50
  -4  16   2  330.57   18.60
   4  16  -2  306.77   13.60
  -3 -16   2  397.26   16.70
   3 -16  -2  396.96   17.30
  -3 -16   2  406.36   16.70
   3  16  -2  401.96   16.50
   3  16  -2  397.46   16.60
  -3  16   2  407.16   17.50
  -2 -16   2   -1.10    3.10
   2 -16  -2    3.90    3.50
  -2 -16   2   -3.10    3.20
   2 -16  -2   -0.20    3.60
  -2  16   2   -1.90    3.70
   2  16  -2    0.70    3.10
  -2  16   2   -0.70    3.40
   2  16  -2    1.80    3.20
   1 -16  -2 1141.59   40.50
   1 -16  -2 1073.59   40.40
  -1 -16   2 1084.59   40.10
  -1 -16   2 1067.59   39.90
  -1  16   2 1152.08   40.50
   1  16  -2 1069.69   40.00
   1  16  -2 1065.09   40.00
  -1  16   2 1068.29   40.30
   0 -16  -2  260.87   12.60
   0 -16  -2  257.77   10.90
   0 -16   2  278.87   12.40
   0 -16   2  280.27   12.70
   0 -16  -2  253.57   12.70
   0  16   2  265.47   12.60
   0  16   2  278.87   13.80
   0  16  -2  272.27   12.30
   0  16  -2  261.97   12.50
  -1 -16  -2  166.58    9.70
   1 -16   2  162.28    9.60
  -1 -16  -2  159.28    7.80
  -1 -16  -2  167.98   10.40
   1 -16   2  150.88    9.30
   1  16   2  155.58    9.40
  -1  16  -2  169.88    9.20
   1  16   2  155.68    9.30
  -1  16  -2  154.38    9.40
  -2 -16  -2  158.28    9.80
  -2 -16  -2  172.48   10.10
   2 -16   2  177.18    9.90
   2 -16   2  176.48   10.10
  -2  16  -2  166.48    9.70
  -2  16  -2  171.48   10.00
   2  16   2  157.58    9.80
   2  16   2  199.08   10.10
  -3 -16  -2   19.70    4.30
  -3 -16  -2   30.50    4.80
   3 -16   2   12.70    4.00
   3 -16   2   25.40    4.70
   3  16   2   24.70    4.40
  -3  16  -2   20.50    4.30
  -3  16  -2   24.90    4.80
   3  16   2   22.10    4.30
   4 -16   2    6.80    4.10
  -4 -16  -2    9.00    4.10
  -4 -16  -2    7.90    4.10
   4 -16   2   -1.00    4.00
  -4  16  -2    9.60    4.70
   4  16   2    1.90    3.70
  -4  16  -2    4.50    4.40
   4  16   2    0.90    3.60
   5 -16   2   -1.50    3.90
  -5 -16  -2    2.00    4.10
   5 -16   2    2.10    4.20
  -5 -16  -2    1.90    3.90
   5  16   2    2.10    3.80
   5  16   2    4.00    3.80
  -5  16  -2   -0.40    4.20
  -5  16  -2    3.90    3.90
  -6 -16  -2  104.09    8.80
  -6 -16  -2  120.59    9.60
   6 -16   2   93.19    8.90
   6 -16   2  110.69    9.80
  -6  16  -2   92.09    8.90
   6  16   2   89.19    8.60
   6  16   2   96.59    9.00
  -7 -16  -2   32.80    5.40
  -7 -16  -2   42.40    5.90
   7 -16   2   37.10    6.20
   7 -16   2   35.50    5.70
   7  16   2   32.50    5.60
  -7  16  -2   37.80    6.60
  -7  16  -2   26.90    5.30
   7  16   2   41.20    5.60
  -7 -17   2    5.10    4.00
   7 -17  -2   12.40    5.60
  -7 -17   2   11.10    5.30
   7 -17  -2    5.40    4.50
   7  17  -2    8.40    4.00
  -7  17   2    0.60    4.50
   7  17  -2    4.30    4.00
  -7  17   2    9.30    5.40
   6 -17  -2   94.49    9.40
  -6 -17   2   93.49    8.70
   6 -17  -2   99.99    8.70
  -6 -17   2   69.99    7.40
  -6  17   2   80.19    8.70
  -6  17   2   80.59    7.70
   6  17  -2   72.19    7.40
   6  17  -2   89.39    8.00
  -5 -17   2    0.60    3.30
  -5 -17   2    4.10    3.80
   5 -17  -2   -3.00    3.90
   5 -17  -2   -2.60    4.20
   5  17  -2    1.80    3.40
  -5  17   2    2.00    4.60
  -5  17   2   -4.50    3.70
   5  17  -2    3.90    3.50
   4 -17  -2    9.20    4.20
  -4 -17   2    9.30    3.90
   4 -17  -2    7.00    4.20
  -4  17   2    4.80    3.90
   4  17  -2   11.80    3.60
  -4  17   2    7.50    4.30
   4  17  -2    7.20    3.60
  -3 -17   2   61.09    6.60
  -3 -17   2   51.59    5.20
   3 -17  -2   39.90    5.00
   3 -17  -2   45.30    5.70
   3  17  -2   46.20    4.80
  -3  17   2   42.10    5.40
   3  17  -2   52.09    5.00
  -3  17   2   42.80    5.20
  -2 -17   2   19.50    4.30
   2 -17  -2   28.00    4.80
  -2 -17   2   25.40    4.10
   2 -17  -2   20.00    4.40
  -2  17   2   31.70    4.80
   2  17  -2   15.90    4.10
  -2  17   2   22.60    4.50
   2  17  -2   19.50    4.00
  -1 -17   2  299.57   13.80
   1 -17  -2  329.57   14.60
   1 -17  -2  311.17   14.70
  -1 -17   2  334.97   14.30
   1  17  -2  300.17   13.80
  -1  17   2  313.27   14.50
  -1  17   2  309.97   14.30
   1  17  -2  308.07   13.90
   0 -17   2  433.96   18.10
   0 -17  -2  436.16   16.40
   0 -17  -2  434.16   18.30
   0 -17  -2  456.45   18.20
   0 -17   2  442.86   18.00
   0  17   2  416.46   18.10
   0  17   2  441.36   18.30
   0  17  -2  398.76   17.90
   0  17  -2  420.86   17.90
  -1 -17  -2   33.80    4.80
  -1 -17  -2   41.60    4.90
   1 -17   2   40.20    5.10
   1 -17   2   36.20    4.50
   1  17   2   32.20    4.70
   1  17   2   41.90    5.10
  -1  17  -2   41.80    4.80
  -1  17  -2   47.80    5.20
   2 -17   2  262.57   13.10
   2 -17   2  235.78   12.70
  -2 -17  -2  282.67   13.30
  -2 -17  -2  257.67   13.00
  -2  17  -2  271.37   12.80
  -2  17  -2  285.87   13.20
   2  17   2  265.17   12.90
   2  17   2  253.67   12.90
  -3 -17  -2   32.00    4.90
  -3 -17  -2   33.90    4.80
   3 -17   2   34.00    4.80
   3 -17   2   44.50    5.60
   3  17   2   30.60    4.70
  -3  17  -2   39.40    5.50
  -3  17  -2   38.20    5.10
   3  17   2   27.40    4.80
   4 -17   2    1.10    4.30
  -4 -17  -2   13.70    4.50
  -4 -17  -2   10.70    4.10
   4 -17   2    3.40    4.00
  -4  17  -2    0.40    4.50
   4  17   2    1.60    3.70
  -4  17  -2    2.40    3.90
   5 -17   2  205.58   12.20
  -5 -17  -2  199.28   11.40
  -5 -17  -2  217.08   11.80
   5 -17   2  196.78   11.60
   5  17   2  181.38   11.20
  -5  17  -2  179.58   11.50
   5  17   2  195.88   11.60
  -6 -17  -2   29.70    5.40
   6 -17   2   27.60    5.30
  -6 -17  -2   37.30    5.50
   6 -17   2   35.90    7.00
  -6  17  -2   31.30    5.30
  -6  17  -2   32.00    6.20
   6  17   2   37.70    5.80
   6  17   2   32.20    5.20
  -6 -18   2   47.40    6.40
   6 -18  -2   56.09    6.50
   6 -18  -2   63.39    7.00
  -6 -18   2   53.59    5.80
   6  18  -2   57.09    5.70
  -6  18   2   64.79    7.30
   6  18  -2   56.69    5.90
  -6  18   2   44.40    6.00
  -5 -18   2   33.50    4.90
   5 -18  -2   32.60    5.40
   5 -18  -2   31.10    6.10
  -5 -18   2   23.90    4.40
   5  18  -2   37.30    4.70
  -5  18   2   27.30    4.90
   5  18  -2   28.10    4.70
  -5  18   2   35.30    6.00
   4 -18  -2   -4.00    4.00
  -4 -18   2   -0.10    3.60
   4 -18  -2    3.30    4.00
  -4  18   2   -0.90    4.20
   4  18  -2   -3.70    3.10
  -4  18   2   -2.90    3.60
   4  18  -2   -1.70    3.30
  -3 -18   2   -1.90    3.60
  -3 -18   2   -0.20    3.50
   3 -18  -2    3.20    4.20
   3 -18  -2   -6.30    3.40
   3  18  -2    9.90    3.50
   3  18  -2   -1.90    4.30
  -3  18   2    4.80    4.30
  -3  18   2    2.40    3.80
  -2 -18   2   18.20    4.10
  -2 -18   2   17.30    4.40
   2 -18  -2   16.80    4.70
   2 -18  -2   17.30    4.30
   2  18  -2   18.10    4.30
   2  18  -2    9.40    3.70
  -2  18   2   15.80    4.60
  -1 -18   2  295.97   14.10
   1 -18  -2  326.47   15.20
  -1 -18   2  323.87   14.80
   1 -18  -2  333.07   15.00
   1  18  -2  299.87   14.30
   1  18  -2  312.27   14.20
  -1  18   2  322.77   14.70
  -1  18   2  327.97   14.80
   0 -18  -2  117.59    6.30
   0 -18   2  117.79    9.10
   0 -18  -2  107.29    8.50
   0 -18   2  116.19    8.30
   0 -18  -2  100.89    9.00
   0 -18   2  126.19    6.00
   0  18   2  123.49    8.50
   0  18   2  124.79    9.30
   0  18  -2  122.29    8.80
   0  18  -2  103.79    8.20
  -1 -18  -2   66.69    6.20
  -1 -18  -2   45.10    5.60
   1 -18   2   64.39    6.90
   1 -18   2   68.49    6.40
   1  18   2   54.19    5.80
  -1  18  -2   64.59    5.80
   1  18   2   57.39    5.80
  -1  18  -2   71.69    6.90
  -2 -18  -2  279.17   13.80
   2 -18   2  281.87   13.90
   2 -18   2  290.07   13.60
  -2 -18  -2  259.87   13.50
  -2  18  -2  288.67   13.40
  -2  18  -2  268.07   13.60
   2  18   2  284.17   13.50
   2  18   2  272.77   13.60
  -3 -18  -2   45.50    5.70
   3 -18   2   27.40    4.80
  -3 -18  -2   30.90    5.00
   3 -18   2   46.90    6.00
   3  18   2   39.60    5.20
  -3  18  -2   36.00    5.30
  -3  18  -2   43.70    5.80
   4 -18   2    4.90    4.60
  -4 -18  -2   -0.50    3.90
  -4 -18  -2   -4.30    4.00
   4 -18   2    1.20    4.00
  -4  18  -2   -4.30    3.80
   4  18   2   -0.30    3.90
   4  18   2   -2.70    3.70
  -5 -18  -2    5.80    4.60
  -5 -18  -2    6.90    4.60
   5 -18   2    3.30    4.20
   5 -18   2    9.40    5.10
  -5  18  -2    4.90    4.20
   5  18   2    5.60    4.20
   5  18   2   16.90    4.80
  -5  18  -2    1.60    4.60
   6 -18   2   10.60    4.80
  -6 -18  -2   20.90    5.30
  -6 -18  -2   10.60    4.80
   6 -18   2   17.00    5.60
  -6  18  -2   16.80    5.80
  -6  18  -2   12.70    4.80
   6  18   2   17.10    5.00
   6  18   2    7.60    4.60
   6 -19  -2   20.10   11.40
   6 -19  -2   21.50    5.00
  -6 -19   2   13.90    4.20
  -6 -19   2   27.60    5.10
  -6  19   2   14.30    5.00
  -6  19   2   22.50    6.20
   6  19  -2   12.20    4.10
   6  19  -2   11.20    4.30
   5 -19  -2   17.40    5.30
  -5 -19   2   21.50    4.60
   5 -19  -2   17.10    4.60
  -5  19   2   21.20    4.80
   5  19  -2   22.30    4.50
  -5  19   2   20.20    5.70
   4 -19  -2   -2.70    4.00
   4 -19  -2   -3.70    4.30
  -4 -19   2    3.40    3.90
   4  19  -2   -0.50    3.70
   4  19  -2   -2.60    3.30
  -4  19   2    4.30    3.90
  -4  19   2   -1.30    4.50
  -3 -19   2   -2.90    3.50
   3 -19  -2    1.60    3.90
  -3 -19   2    0.50    3.90
   3 -19  -2   -0.40    4.40
   3  19  -2    4.40    3.50
  -3  19   2   -1.30    3.70
  -3  19   2    4.90    4.40
   3  19  -2    4.20    3.70
   2 -19  -2   19.00    4.80
   2 -19  -2   17.50    4.60
  -2 -19   2   17.90    4.30
  -2 -19   2   14.70    4.60
  -2  19   2   23.90    4.70
   2  19  -2   16.70    4.50
  -2  19   2   10.40    4.60
   2  19  -2   11.30    3.80
  -1 -19   2   35.50    5.30
   1 -19  -2   45.50    6.20
  -1 -19   2   24.80    4.20
   1 -19  -2   22.60    4.60
   1  19  -2   25.90    4.30
  -1  19   2   34.10    4.90
  -1  19   2   28.20    4.90
   0 -19   2  158.58    7.20
   0 -19  -2  139.69    9.70
   0 -19   2  153.18    9.80
   0 -19  -2  160.78    7.50
   0 -19   2  155.48   10.40
   0 -19  -2  170.18   10.70
   0  19   2  167.88   10.60
   0  19  -2  167.08   11.30
   0  19   2  141.39   10.00
   0  19  -2  161.08    9.60
  -1 -19  -2   48.50    5.70
   1 -19   2   58.49    6.30
  -1 -19  -2   65.39    6.30
   1 -19   2   50.09    5.40
   1  19   2   54.19    5.90
   1  19   2   54.89    5.90
  -1  19  -2   53.79    6.50
  -1  19  -2   62.99    5.90
  -2 -19  -2   33.60    5.20
  -2 -19  -2   35.80    5.30
   2 -19   2   40.40    5.60
   2 -19   2   46.70    5.40
  -2  19  -2   34.40    5.20
   2  19   2   39.10    5.20
   3 -19   2   -1.00    5.30
  -3 -19  -2    9.40    4.50
   3 -19   2    4.10    4.20
  -3 -19  -2    1.00    4.00
   3  19   2    5.70    4.00
  -3  19  -2   -1.80    4.40
   3  19   2    1.80    4.10
  -3  19  -2    6.30    4.20
   4 -19   2   22.20    4.90
   4 -19   2   10.60    5.10
  -4 -19  -2   18.50    5.10
  -4 -19  -2   13.80    4.50
  -4  19  -2    6.80    5.10
  -4  19  -2   14.50    4.50
   4  19   2   27.90    5.10
   4  19   2   18.90    4.70
   5 -19   2   14.10    6.10
  -5 -19  -2   14.30    4.80
  -5 -19  -2   21.60    5.20
   5 -19   2   14.90    4.60
   5  19   2   16.10    4.60
  -5  19  -2   14.20    5.40
   5  19   2   12.10    4.90
  -5  19  -2    9.60    4.40
  -5 -20   2   -0.30    4.10
   5 -20  -2   -6.60    4.70
  -5 -20   2   -2.50    3.80
   5 -20  -2   -7.70    4.10
   5  20  -2    5.60    4.10
  -5  20   2    3.60    5.40
  -5  20   2   -4.60    3.90
   5  20  -2    1.50    3.90
  -4 -20   2   16.10    4.70
   4 -20  -2   19.10    5.30
   4 -20  -2   14.00    4.70
   4  20  -2   13.90    4.00
  -4  20   2   13.50    6.70
  -4  20   2   17.10    4.70
  -3 -20   2  205.98   11.70
   3 -20  -2  242.08   13.50
   3 -20  -2  212.58   12.40
  -3 -20   2  220.48   12.30
   3  20  -2  217.48   11.50
  -3  20   2  251.47   18.70
   3  20  -2  222.78   12.10
  -3  20   2  224.38   12.50
   2 -20  -2  178.98   11.70
  -2 -20   2  179.48   11.20
  -2 -20   2  178.18   10.40
   2 -20  -2  156.68   10.90
   2  20  -2  172.78   10.60
  -2  20   2  173.48   12.40
  -2  20   2  164.08   10.70
   2  20  -2  167.98   10.20
   1 -20  -2    0.70    4.50
  -1 -20   2   -2.90    4.30
   1 -20  -2    6.50    2.90
   1 -20  -2    5.40    4.10
  -1 -20   2    0.10    3.70
   1  20  -2   -1.20    3.60
  -1  20   2   -3.00    4.60
  -1  20   2   -1.40    3.70
   1  20  -2    4.80    4.20
   0 -20  -2    6.80    4.20
   0 -20   2    5.10    4.60
   0 -20   2   -2.10    3.80
   0 -20  -2    5.10    4.60
   0 -20  -2    9.70    2.80
   0  20  -2    9.70    4.50
   0  20  -2    7.80    4.00
   0  20   2    0.40    3.90
   1 -20   2  227.98   12.20
  -1 -20  -2  230.08   12.70
   1 -20   2  225.68   13.00
  -1 -20  -2  217.28   14.80
  -1  20  -2  231.48   12.90
   1  20   2  236.38   15.10
   1  20   2  255.17   13.20
  -1  20  -2  232.98   12.30
   2 -20   2    5.70    4.70
   2 -20   2    4.70    4.20
  -2 -20  -2    9.20    4.70
  -2 -20  -2    2.00    4.20
  -2  20  -2   -1.80    4.30
   2  20   2    0.90    4.30
   2  20   2    5.50    4.40
   3 -20   2   -2.80    4.10
   3 -20   2   -8.50    4.60
  -3 -20  -2   -3.20    4.20
  -3 -20  -2   -5.60    4.20
   3  20   2   -1.90    4.10
  -3  20  -2   -6.50    3.60
   3  20   2   -4.70    4.10
  -3  20  -2   -5.80    4.60
  -4 -20  -2   22.20    5.60
   4 -20   2   12.90    5.10
  -4 -20  -2   24.70    5.00
   4 -20   2   25.90    5.80
  -4  20  -2   19.60    4.90
  -4  20  -2   28.70    6.00
   4  20   2   24.10    5.20
   4  20   2   23.50    7.80
  -5 -20  -2   26.80    5.90
   5 -20   2   19.10    5.20
   5 -20   2   20.00    5.80
  -5 -20  -2   12.80    5.00
  -5  20  -2   22.60    6.30
   5  20   2   17.60    6.00
  -5  20  -2   19.00    5.00
   5  20   2    9.50    4.90
   4 -21  -2    2.00    5.20
   4 -21  -2   11.30    4.50
  -4 -21   2    5.70    4.60
   4  21  -2    3.20    4.50
  -4  21   2   12.30    5.40
   4  21  -2    3.00    4.00
  -4  21   2   11.40    4.70
  -3 -21   2    3.30    4.20
   3 -21  -2    7.20    4.40
  -3 -21   2    3.50    4.50
   3  21  -2    3.00    3.80
  -3  21   2    8.00    5.10
  -3  21   2    6.80    4.20
   3  21  -2    8.00    4.50
  -2 -21   2  105.49    9.80
   2 -21  -2   89.99    9.20
  -2 -21   2   95.79    9.10
   2 -21  -2  116.29   10.70
  -2  21   2   97.99    9.00
  -2  21   2  103.19   10.20
   2  21  -2   92.49    9.30
   2  21  -2   99.09    8.60
   1 -21  -2   59.09    5.70
   1 -21  -2   52.79    6.20
   1 -21  -2   55.99    6.70
  -1 -21   2   51.49    5.90
  -1 -21   2   62.69    6.80
  -1  21   2   55.49    6.30
   1  21  -2   57.69    6.30
  -1  21   2   71.99    7.00
   1  21  -2   55.99    5.90
   0 -21   2   85.49    8.60
   0 -21  -2  108.19   10.40
   0 -21  -2   77.79    8.70
   0 -21  -2   99.49    5.90
   0 -21   2   99.19    8.10
   0  21   2  106.29    9.90
   0  21  -2   89.79    9.50
   0  21  -2   96.49    8.50
   0  21   2  106.19    9.00
   1 -21   2  105.19    9.80
   1 -21   2   68.69    7.00
  -1 -21  -2  104.89    9.40
  -1 -21  -2  102.49   10.20
   1  21   2  105.19   10.10
   1  21   2  106.09    9.20
  -1  21  -2   87.09    7.80
  -1  21  -2   90.79    8.70
   2 -21   2  106.39    9.20
  -2 -21  -2  110.69    9.70
   2 -21   2  127.89   10.80
  -2 -21  -2  123.69   12.10
   2  21   2  107.49    9.40
  -2  21  -2  107.59    9.30
  -2  21  -2  106.09   10.20
   2  21   2  124.89   10.20
  -3 -21  -2   14.10    8.50
  -3 -21  -2   15.00    4.90
   3 -21   2   14.60    8.10
   3 -21   2   -0.30    5.20
   3  21   2   13.40    4.90
  -3  21  -2    7.00    8.20
   3  21   2    8.10    4.50
  -3  21  -2    5.00    4.40
  -4 -21  -2   16.50    4.90
  -4 -21  -2   24.50   10.10
   4 -21   2   20.90    5.20
   4 -21   2   22.40    5.90
  -4  21  -2   19.60    5.00
  -4  21  -2   25.90    6.20
   4  21   2   16.30    4.90
   4  21   2   17.30    5.40
   3 -22  -2    6.50    5.40
   3 -22  -2   -1.50    7.40
  -3 -22   2   -4.00    4.60
  -3 -22   2   -2.30    3.90
  -3  22   2    0.60    4.90
  -3  22   2   -3.10    4.10
   3  22  -2   -3.60    3.70
   3  22  -2   -4.40    4.10
  -2 -22   2   13.60    5.30
   2 -22  -2    7.80    8.50
  -2 -22   2    4.80    4.40
   2 -22  -2   11.40    4.80
  -2  22   2   11.70    5.30
  -2  22   2   10.30    4.50
   2  22  -2    7.50    4.30
   2  22  -2    1.80    4.30
   1 -22  -2   22.30    5.10
  -1 -22   2   19.30    5.50
   1 -22  -2   26.10    5.90
   1 -22  -2   21.40    3.70
  -1 -22   2   22.20    4.90
   1  22  -2   22.10    4.60
  -1  22   2   36.40    6.20
   1  22  -2   22.00    5.40
  -1  22   2   19.20    5.00
   0 -22   2   13.90    4.70
   0 -22  -2   24.90    6.00
   0 -22   2   23.70    5.70
   0 -22  -2   20.30    3.10
   0 -22  -2   29.00    7.40
   0  22   2   19.40    5.30
   0  22   2   21.10    4.90
   0  22  -2   28.80    5.20
   0  22  -2   16.40    5.50
   1 -22   2  189.08   11.50
  -1 -22  -2  172.08   13.70
  -1 -22  -2  197.88   12.70
   1 -22   2  170.58    8.80
   1 -22   2  185.58   16.00
  -1  22  -2  182.88   12.30
  -1  22  -2  175.28   11.40
   1  22   2  170.28   11.50
  -2 -22  -2   22.00    5.60
  -2 -22  -2   16.20    5.10
   2 -22   2    9.00    5.40
   2 -22   2    8.60    4.80
  -2  22  -2   20.90    5.70
   2  22   2   19.90    5.40
  -2  22  -2   17.00    4.90
   2  22   2   17.60    5.00
   3 -22   2    0.20    4.20
  -3 -22  -2   -5.60    4.80
   3 -22   2  -14.50    4.70
  -3 -22  -2   -4.30    4.40
  -3  22  -2    2.60    5.20
   3  22   2    0.20    4.20
   3  22   2   -4.10    4.40
  -3  22  -2    2.90    4.10
  -1 -23   2    6.80    4.40
   1 -23  -2   -3.80    4.10
   1 -23  -2    1.40    3.10
  -1 -23   2   -8.50    4.90
  -1  23   2   -8.00    5.00
   1  23  -2   11.10    5.20
  -1  23   2    7.10    4.40
   1  23  -2    1.80    4.10
   0 -23   2    4.90    4.50
   0 -23  -2    3.80    5.40
   0 -23   2   10.70    5.40
   0 -23  -2    7.60    4.90
   0  23  -2    8.90    5.10
   0  23   2   14.10    5.40
   0  23  -2    9.00    5.50
   0  23   2    5.50    4.60
   1 -23   2  104.09    6.90
   1 -23   2  108.39   11.30
  -1 -23  -2  111.29   10.20
  -1 -23  -2  121.29   11.70
   1 -23   2  104.19    9.70
  -1  23  -2   90.59    9.20
   1  23   2  111.49   11.40
  -1  23  -2  115.99   11.00
   1  23   2  113.99    9.90
 -10   0   3   -2.70    4.10
  10   0  -3    1.80    3.70
 -10   0   3    0.00    4.00
  -9   0   3  133.19    8.80
   9   0  -3  148.89   10.90
   9   0  -3  132.29    9.10
  -9   0   3  140.69    8.70
   8   0  -3   -1.40    2.90
   8   0  -3    1.00    3.00
  -8   0   3    1.00    3.30
  -8   0   3   -5.40    2.90
   7   0  -3    1.00    2.80
  -7   0   3    0.90    2.80
   7   0  -3    4.70    2.90
  -7   0   3    1.40    2.90
   6   0  -3    0.10    2.10
  -6   0   3    0.10    2.10
  -6   0   3   -0.20    2.20
   6   0  -3   -4.20    2.00
  -5   0   3 5254.97  179.88
  -5   0   3 5173.58  179.78
   5   0  -3 5017.80  179.78
   5   0  -3 5253.37  179.88
  -4   0   3   -0.40    1.60
   4   0  -3    4.00    1.60
   4   0  -3    1.00    1.60
   3   0  -3 1505.75   51.99
  -3   0   3 1462.35   51.99
   3   0  -3 1500.85   51.99
  -2   0   3    1.20    0.80
   2   0  -3    0.80    0.90
  -2   0   3    1.60    0.90
   1   0  -3   18.20    1.80
   1   0  -3   10.80    1.00
   1   0  -3   12.70    1.00
  -1   0   3   12.80    1.40
   0   0  -3    2.90    1.10
   0   0   3    1.40    1.10
   0   0   3    2.80    1.30
   0   0   3    1.50    1.10
   0   0  -3    0.90    1.30
   2   0   3   -1.70    1.60
  -2   0  -3   -0.60    1.60
   2   0   3   -0.80    1.60
  -2   0  -3    0.50    1.60
  -3   0  -3 1608.04   58.99
   3   0   3 1609.24   58.99
  -3   0  -3 1731.73   59.09
   3   0   3 1738.83   59.09
   4   0   3   -4.50    2.10
  -4   0  -3   -0.90    2.40
  -4   0  -3   -2.50    2.10
   4   0   3   -0.60    2.20
   5   0   3   40.80    3.90
  -5   0  -3   40.40    3.80
   5   0   3   34.60    3.90
  -5   0  -3   35.80    3.80
  -6   0  -3    2.40    3.20
   6   0   3    0.70    3.10
  -6   0  -3    0.20    3.00
   6   0   3    3.50    3.10
  -7   0  -3  119.09    8.90
   7   0   3  143.69    9.10
  -7   0  -3  142.09    9.20
   7   0   3  138.69    8.90
   8   0   3   -5.40    3.70
   8   0   3   -6.50    3.50
  -8   0  -3   -4.40    3.80
  -8   0  -3   -5.30    4.10
  -9   0  -3    3.00    4.20
   9   0   3    9.80    4.50
  -9   0  -3    5.70    4.70
  10   0   3   -8.20    3.90
  10   0   3   -3.00    4.40
 -10   0  -3   -7.50    4.70
 -10   0  -3   -3.80    4.30
 -10  -1   3   24.60    7.40
  10  -1  -3   22.30    4.60
 -10  -1   3   19.60    4.80
 -10   1   3   24.20    7.00
 -10   1   3   23.80    4.60
  10   1  -3   20.00    4.40
  10   1  -3   27.70    7.20
  -9  -1   3   22.20    4.30
   9  -1  -3   35.30    4.50
  -9  -1   3   29.20    4.40
   9  -1  -3   36.60    5.20
   9   1  -3   36.10    5.10
  -9   1   3   27.20    4.90
   9   1  -3   28.50    6.60
  -9   1   3   28.00    4.40
  -8  -1   3   10.00    3.40
   8  -1  -3   14.40    3.60
  -8  -1   3   14.50    3.50
   8  -1  -3   17.80    3.60
  -8   1   3   12.90    3.60
   8   1  -3   13.30    3.30
   8   1  -3   11.20    3.20
  -8   1   3    4.60    3.20
   7  -1  -3   25.10    3.70
   7  -1  -3   19.40    3.50
  -7  -1   3   19.60    3.30
  -7  -1   3   24.50    3.50
   7   1  -3   23.40    3.30
  -7   1   3   23.90    3.50
  -7   1   3   18.60    3.50
   7   1  -3   21.70    3.20
   6  -1  -3  186.98    8.60
   6  -1  -3  195.18    8.60
  -6  -1   3  195.78    8.50
  -6  -1   3  186.18    8.40
  -6   1   3  185.68    8.50
   6   1  -3  188.58    8.30
  -6   1   3  197.08    8.60
   6   1  -3  191.98    8.50
   5  -1  -3   14.70    2.30
  -5  -1   3    8.30    2.20
  -5  -1   3    2.90    2.20
   5  -1  -3   13.80    2.30
   5   1  -3    7.30    2.20
  -5   1   3   17.20    2.40
  -5   1   3   15.00    2.30
   5   1  -3    8.90    2.30
   4  -1  -3   60.49    4.00
   4  -1  -3   58.49    4.00
  -4  -1   3   70.09    3.80
  -4   1   3   55.99    4.00
   4   1  -3   67.49    3.70
  -4   1   3   61.89    4.00
   4   1  -3   66.99    3.70
   3  -1  -3  600.44   21.30
  -3  -1   3  556.24   21.00
   3  -1  -3  621.04   21.30
   3   1  -3  626.64   21.10
   3   1  -3  586.54   21.10
  -3   1   3  588.84   21.30
   2  -1  -3 4477.95  155.08
   0  -1  -3  668.43   23.60
   0  -1  -3  677.83   23.60
   0  -1   3  648.54   23.40
   0  -1  -3  669.13   23.70
   0  -1   3  682.33   23.70
   0   1   3  690.33   23.70
   0   1  -3  675.23   23.50
   0   1  -3  652.33   23.70
   0   1  -3  699.43   23.50
   0   1   3  686.43   23.60
   0   1   3  582.04   23.50
  -2  -1  -3  215.48    8.80
   2  -1   3  217.18    8.90
   2  -1   3  224.68    8.80
  -2  -1  -3  228.58    8.90
  -2   1  -3  220.68    8.80
   2   1   3  212.88    8.80
   2   1   3  222.78    8.70
  -2   1  -3  202.58    8.80
   3  -1   3  844.52   30.60
  -3  -1  -3  865.51   30.60
  -3  -1  -3  846.72   30.50
   3  -1   3  819.32   30.50
   3   1   3  840.22   30.50
   3   1   3  868.31   30.50
  -3   1  -3  794.52   30.50
  -3   1  -3  880.11   30.60
   3   1   3  851.41   30.50
  -4  -1  -3  304.07   12.60
   4  -1   3  305.27   12.60
  -4  -1  -3  298.07   12.50
   4  -1   3  331.67   12.60
  -4   1  -3  308.17   12.50
   4   1   3  294.97   12.40
  -4   1  -3  303.47   12.50
   4   1   3  320.77   12.60
   5  -1   3    8.90    2.90
  -5  -1  -3   15.60    3.00
   5  -1   3   13.60    3.10
  -5  -1  -3   15.60    3.10
   5   1   3   14.50    2.80
   5   1   3   16.10    3.10
  -5   1  -3    8.40    2.90
  -5   1  -3   14.20    3.00
   6  -1   3 1770.42   59.29
   6  -1   3 1579.84   58.99
  -6  -1  -3 1583.44   58.99
  -6  -1  -3 1639.14   58.99
   6   1   3 1699.93   59.09
  -6   1  -3 1647.24   59.09
  -6   1  -3 1617.94   59.09
   6   1   3 1620.54   58.99
   7  -1   3  369.46   16.60
   7  -1   3  380.06   16.70
  -7  -1  -3  390.76   16.90
  -7  -1  -3  394.46   16.70
   7   1   3  406.16   16.70
  -7   1  -3  364.06   16.50
   7   1   3  400.76   16.70
  -7   1  -3  393.66   16.90
  -8  -1  -3  248.48   13.20
  -8  -1  -3  238.48   12.90
   8  -1   3  235.58   12.80
   8  -1   3  258.87   13.00
  -8   1  -3  263.87   13.00
  -8   1  -3  284.47   13.40
   8   1   3  253.67   13.10
   8   1   3  245.38   12.90
   9  -1   3  100.69    8.60
   9  -1   3  113.29    9.00
  -9  -1  -3  101.79    9.70
  -9  -1  -3   96.79    8.70
  -9   1  -3   98.49    9.00
   9   1   3   82.09    8.50
   9   1   3   95.39    9.00
  -9   1  -3  106.79   10.20
  10  -1   3    3.00    4.50
  10  -1   3    1.40    4.40
 -10  -1  -3    0.80    4.90
 -10  -1  -3    2.90    4.40
  10   1   3    3.80    4.70
 -10   1  -3   -3.40    4.60
 -10   1  -3   -0.70    4.30
  10   1   3   -2.00    4.50
  10  -2  -3    5.00    6.70
 -10  -2   3    5.20    4.30
  10  -2  -3    4.60    3.80
 -10  -2   3    3.80    4.10
  10   2  -3    1.60    6.10
 -10   2   3    0.00    4.20
  10   2  -3    1.90    3.70
  -9  -2   3  141.89    8.80
   9  -2  -3  142.79    8.80
  -9  -2   3  144.29    8.70
   9  -2  -3  148.99    9.00
  -9   2   3  137.89    8.80
  -9   2   3  140.19    9.10
   9   2  -3  131.19   10.30
   9   2  -3  135.99    8.50
  -8  -2   3    9.50    3.40
  -8  -2   3    5.40    3.30
   8  -2  -3   10.20    3.50
  -8   2   3    7.40    4.20
   8   2  -3    6.70    3.00
   8   2  -3    8.00    3.20
  -8   2   3    3.20    3.30
   7  -2  -3  610.94   22.80
   7  -2  -3  601.64   24.40
  -7  -2   3  588.84   22.50
  -7  -2   3  607.94   22.50
   7   2  -3  581.04   22.50
  -7   2   3  590.54   22.70
   7   2  -3  608.64   22.50
  -7   2   3  589.64   22.70
   6  -2  -3   59.09    4.80
   6  -2  -3   58.09    4.70
  -6  -2   3   63.19    4.50
  -6  -2   3   58.79    4.60
  -6   2   3   53.29    5.00
   6   2  -3   54.89    4.40
   6   2  -3   54.09    4.40
  -6   2   3   49.99    4.80
   5  -2  -3   79.49    4.90
  -5  -2   3   82.09    4.70
   5  -2  -3   83.59    4.90
  -5   2   3   85.89    5.00
   5   2  -3   74.29    4.60
  -5   2   3   82.09    5.00
   5   2  -3   75.19    4.60
  -4  -2   3   30.30    2.90
   4  -2  -3   30.70    3.30
   4  -2  -3   20.50    2.40
  -4   2   3   22.20    2.50
  -4   2   3   23.20    2.50
   4   2  -3   31.70    2.90
   4   2  -3   29.90    2.90
  -3  -2   3  986.10   34.70
   3  -2  -3 1024.40   35.00
   3  -2  -3  980.00   35.00
  -3   2   3  956.90   34.90
  -3   2   3  973.10   35.00
   3   2  -3 1010.50   34.70
   3   2  -3 1008.20   34.70
   2  -2  -3 1717.73   64.39
  -2   2   3 1841.42   64.39
  -2   2   3 1989.60   64.69
   0  -2   3  306.17   11.30
   0  -2   3  304.27   11.00
   0  -2  -3  325.27   11.30
   0  -2  -3  291.37   11.40
   0  -2  -3  312.67   11.30
   0   2  -3  309.07   11.30
   0   2   3  310.97   11.30
   0   2  -3  312.47   11.10
   0   2  -3  293.67   11.00
   0   2   3  283.97   11.20
  -1  -2  -3  471.15   16.60
   1  -2   3  422.46   16.90
   1  -2   3  472.95   16.50
  -1  -2  -3  431.16   16.50
   1  -2   3  461.15   16.50
  -1  -2  -3  478.15   16.50
   1   2   3  454.75   16.60
  -1   2  -3  427.46   16.40
   1   2   3  457.95   16.60
   1   2   3  434.26   16.50
  -1   2  -3  470.25   16.80
  -2  -2  -3 1961.50   67.29
  -2  -2  -3 1897.31   67.29
   2  -2   3 1935.71   67.29
   2  -2   3 1806.02   67.19
  -2   2  -3 1940.81   67.29
   2   2   3 1969.40   67.19
  -2   2  -3 1917.11   67.29
  -3  -2  -3   29.80    3.00
  -3  -2  -3   26.00    2.90
   3  -2   3   26.40    2.80
   3  -2   3   26.20    2.90
   3   2   3   28.20    2.90
  -3   2  -3   22.70    2.70
   3   2   3   24.10    2.60
   3   2   3   25.70    2.80
  -3   2  -3   28.00    3.00
   4  -2   3  108.59    6.30
   4  -2   3  108.49    6.20
  -4  -2  -3  122.69    6.30
  -4  -2  -3  105.09    6.20
  -4   2  -3   98.19    6.20
  -4   2  -3  101.09    6.20
   4   2   3  111.59    6.10
   4   2   3  104.39    6.10
   4   2   3  107.29    5.80
  -5  -2  -3    7.30    2.70
   5  -2   3    0.80    2.60
   5  -2   3    5.50    2.70
  -5  -2  -3    3.00    2.70
   5   2   3    5.60    2.60
  -5   2  -3    2.60    2.60
  -5   2  -3   -1.30    2.60
   5   2   3    3.20    2.50
   6  -2   3  207.08    9.80
   6  -2   3  193.48    9.80
  -6  -2  -3  177.98    9.60
  -6  -2  -3  193.48    9.90
  -6   2  -3  190.88    9.70
  -6   2  -3  174.28    9.80
   6   2   3  180.18    9.70
   6   2   3  189.48    9.80
  -7  -2  -3  437.56   18.40
   7  -2   3  390.76   18.10
  -7  -2  -3  455.75   18.30
   7  -2   3  421.06   18.30
   7   2   3  441.76   18.40
  -7   2  -3  452.55   18.50
  -7   2  -3  453.95   18.30
   7   2   3  435.76   18.30
  -8  -2  -3  267.77   14.00
   8  -2   3  284.97   14.00
   8  -2   3  275.17   13.60
  -8  -2  -3  284.97   13.90
   8   2   3  285.47   14.00
  -8   2  -3  267.47   13.70
   8   2   3  292.77   14.00
  -8   2  -3  308.37   14.40
  -9  -2  -3    3.30    4.10
   9  -2   3   -1.40    4.00
  -9  -2  -3   -1.00    4.50
   9  -2   3    7.70    4.10
   9   2   3   -2.20    4.10
  -9   2  -3    3.40    5.30
  -9   2  -3    4.80    4.30
   9   2   3    4.60    4.30
  10  -2   3    3.10    4.60
  10   2   3    5.30    4.60
  10  -3  -3   47.40    5.30
 -10  -3   3   45.10    6.10
  10  -3  -3   46.60    5.80
 -10  -3   3   45.80    5.10
 -10   3   3   39.80    6.00
 -10   3   3   42.20    5.50
  10   3  -3   41.40    6.00
  -9  -3   3   -0.70    3.50
   9  -3  -3   -4.90    3.20
  -9  -3   3   -3.10    3.30
   9  -3  -3   -2.30    3.40
   9   3  -3    0.80    3.70
  -9   3   3   -5.40    3.40
   9   3  -3    6.50    3.40
  -9   3   3    4.30    3.90
  -8  -3   3  424.16   16.80
  -8  -3   3  398.36   16.60
   8  -3  -3  401.16   17.00
   8  -3  -3  434.16   17.00
   8   3  -3  382.86   16.60
   8   3  -3  420.56   16.80
  -8   3   3  417.26   17.00
  -8   3   3  429.76   17.10
   7  -3  -3  246.68   10.80
  -7  -3   3  257.87   10.70
  -7  -3   3  225.48   10.50
   7  -3  -3  219.48   12.30
  -7   3   3  247.28   12.70
   7   3  -3  233.68   10.60
  -7   3   3  244.88   11.10
   7   3  -3  230.28   10.50
  -6  -3   3    3.00    2.20
  -6  -3   3   -1.80    2.10
   6  -3  -3    0.50    2.30
   6  -3  -3    2.80    2.40
  -6   3   3   -0.40    2.50
  -6   3   3    2.60    2.50
   6   3  -3    3.00    2.20
   6   3  -3    0.70    2.00
   5  -3  -3   55.59    4.40
   5  -3  -3   42.70    4.30
  -5  -3   3   51.59    4.00
  -5   3   3   57.99    4.50
   5   3  -3   53.49    3.80
  -5   3   3   54.59    4.40
   5   3  -3   48.60    3.80
   4  -3  -3  789.92   28.40
  -4  -3   3  817.52   28.00
   4  -3  -3  856.51   28.40
  -4   3   3  751.72   28.30
  -4   3   3  737.33   28.30
   4   3  -3  816.42   28.10
   4   3  -3  752.12   28.00
  -3  -3   3  354.96   12.40
   3  -3  -3  328.17   12.70
   3  -3  -3  337.47   12.70
  -3  -3   3  345.27   12.20
   3   3  -3  341.67   12.20
   3   3  -3  339.57   12.30
  -3   3   3  336.17   12.70
  -3   3   3  334.47   12.70
   2  -3  -3 3920.71  128.99
   2  -3  -3 3766.42  128.99
  -2   3   3 3503.25  129.29
  -2   3   3 3667.53  128.99
  -1  -3   3  584.14   21.30
  -1  -3   3  583.74   21.30
  -1  -3   3  624.74   21.70
   1  -3  -3  588.64   21.70
   1   3  -3  619.44   21.40
  -1   3   3  629.54   21.80
  -1   3   3  603.14   21.80
   1   3  -3  641.04   21.40
   1   3  -3  621.64   21.60
   0  -3   3   12.60    1.50
   0  -3   3   16.10    1.50
   0  -3   3   13.70    1.60
   0  -3  -3   13.00    1.70
   0  -3  -3   10.80    1.70
   0  -3  -3   12.10    1.70
   0   3  -3   13.90    1.60
   0   3  -3   15.30    1.50
   0   3  -3   14.50    1.50
   0   3   3   14.50    1.80
  -1  -3  -3  181.68    7.20
   1  -3   3  166.28    7.40
   1  -3   3  167.98    7.00
  -1  -3  -3  183.18    7.00
  -1   3  -3  178.88    7.10
   1   3   3  142.39    7.00
   1   3   3  184.78    7.00
  -1   3  -3  181.08    7.10
  -3  -3  -3  276.97   11.40
  -3  -3  -3  306.37   11.50
   3  -3   3  288.67   11.50
   3  -3   3  260.27   11.40
  -3   3  -3  279.47   11.50
   3   3   3  286.87   11.10
   3   3   3  282.87   11.40
   3   3   3  273.87   11.40
  -3   3  -3  285.27   11.40
  -4  -3  -3  680.63   25.10
   4  -3   3  671.23   25.20
   4  -3   3  699.63   25.20
  -4  -3  -3  689.63   25.20
   4   3   3  666.43   24.80
   4   3   3  685.53   25.10
  -4   3  -3  629.94   25.10
   4   3   3  686.63   25.20
  -4   3  -3  695.83   25.20
   5  -3   3  524.55   22.30
  -5  -3  -3  619.94   22.60
  -5  -3  -3  581.94   22.50
   5  -3   3  610.74   22.60
  -5   3  -3  581.94   22.50
  -5   3  -3  600.54   22.50
   5   3   3  661.53   22.60
   5   3   3  556.34   22.40
   5   3   3  569.84   22.10
  -6  -3  -3  499.25   19.70
   6  -3   3  493.95   19.60
   6  -3   3  520.75   19.60
  -6  -3  -3  492.85   19.60
  -6   3  -3  491.45   19.60
   6   3   3  472.65   19.50
  -6   3  -3  494.15   19.60
   6   3   3  444.36   19.30
   7  -3   3  281.87   13.30
  -7  -3  -3  280.27   13.40
  -7  -3  -3  267.27   13.50
   7  -3   3  292.97   13.50
  -7   3  -3  289.07   13.60
   7   3   3  293.17   13.50
  -7   3  -3  302.87   13.50
   7   3   3  272.97   13.30
   8  -3   3  141.79    9.40
   8  -3   3  128.89    9.60
  -8  -3  -3  115.29    9.30
  -8  -3  -3  119.09    9.50
   8   3   3  141.29    9.50
  -8   3  -3  126.89    9.30
  -8   3  -3  145.89   10.00
   8   3   3  137.79    9.30
   9  -3   3   12.80    4.60
  -9  -3  -3    7.90    4.40
  -9  -3  -3    8.10    4.50
   9  -3   3   15.10    4.90
   9   3   3   10.80    5.50
   9   3   3   18.90    4.80
  -9   3  -3   12.80    4.50
   9   3   3    6.20    4.40
  -9   3  -3    8.50    4.90
  10  -4  -3   12.80    4.50
  10  -4  -3   19.60    4.40
 -10  -4   3   15.30    4.20
 -10   4   3   14.20    4.80
 -10   4   3   14.60    4.40
  10   4  -3   17.50    6.80
  -9  -4   3   13.30    3.80
   9  -4  -3   22.50    4.10
   9  -4  -3   25.50    4.50
  -9  -4   3   18.50    3.90
  -9   4   3   16.60    4.40
   9   4  -3   17.30    3.80
  -9   4   3   22.40    4.30
   9   4  -3   16.70    3.90
  -8  -4   3   98.39    7.20
   8  -4  -3  117.39    7.60
   8  -4  -3  106.79    7.80
  -8  -4   3  109.89    7.20
  -8   4   3  113.79    8.10
  -8   4   3  119.69    7.80
   8   4  -3  114.39    7.30
   8   4  -3  109.39    7.20
   7  -4  -3  173.08    9.60
  -7  -4   3  153.18    8.10
   7  -4  -3  154.68    8.60
  -7  -4   3  150.68    8.00
  -7   4   3  166.98    9.60
  -7   4   3  183.98    9.90
   7   4  -3  159.48    9.00
   7   4  -3  148.89    8.10
  -6  -4   3    3.60    2.30
  -6  -4   3    5.50    2.20
   6  -4  -3    2.40    2.50
   6  -4  -3    4.00    2.50
  -6   4   3    6.70    2.70
  -6   4   3    5.70    2.70
   6   4  -3    5.60    2.20
   6   4  -3    4.00    2.20
   5  -4  -3   82.69    5.40
  -5  -4   3   93.69    4.80
   5  -4  -3   85.59    5.40
  -5   4   3   91.59    5.50
   5   4  -3   83.49    4.70
  -5   4   3   82.59    5.50
   5   4  -3   94.19    4.80
  -4  -4   3   61.09    3.90
   4  -4  -3   72.49    4.50
   4  -4  -3   70.69    4.60
   4   4  -3   62.99    3.80
  -4   4   3   71.69    4.60
  -4   4   3   75.89    4.50
   4   4  -3   65.69    3.80
   3  -4  -3  502.05   19.50
  -3  -4   3  548.35   19.00
  -3  -4   3  544.75   19.00
   3  -4  -3  509.95   19.50
  -3   4   3  546.05   19.50
   3   4  -3  542.55   19.00
   3   4  -3  551.04   19.00
  -3   4   3  526.65   19.50
   2  -4  -3 3295.07  117.79
  -2  -4   3 3424.26  117.39
  -2  -4   3 3291.67  117.39
   2  -4  -3 3579.14  117.89
  -2   4   3 3258.27  117.79
   2   4  -3 3412.66  117.59
   2   4  -3 3397.26  117.39
  -2   4   3 3446.86  117.89
   1  -4  -3 1847.92   67.49
  -1  -4   3 2062.99   67.19
  -1  -4   3 1974.30   67.29
   1  -4  -3 2009.80   67.49
   1   4  -3 1874.91   67.09
  -1   4   3 1903.41   67.49
   1   4  -3 1952.90   67.09
  -1   4   3 1765.22   68.49
   1   4  -3 1992.20   67.29
   0  -4  -3 4006.50  136.89
   0  -4   3 3943.31  136.69
   0   4   3 3941.51  136.99
   0   4   3 3873.71  136.89
  -1  -4  -3 2610.44   90.39
   1  -4   3 2580.14   90.39
   1  -4   3 2647.83   90.49
   1  -4   3 2572.14   90.39
  -1  -4  -3 2500.65   90.49
  -1  -4  -3 2598.24   90.59
  -1   4  -3 2503.45   90.39
   1   4   3 2702.83   90.59
   1   4   3 2623.24   90.89
   1   4   3 2595.84   90.39
  -1   4  -3 2599.14   90.39
   2  -4   3 1043.80   35.20
  -2  -4  -3 1003.20   35.30
  -2  -4  -3  972.40   35.00
  -2  -4  -3  987.50   35.20
   2  -4   3  995.40   35.20
   2   4   3 1005.60   34.90
   2   4   3  884.41   35.10
  -2   4  -3  978.50   35.10
   2   4   3 1012.30   35.20
  -2   4  -3  967.10   35.10
   3  -4   3    4.30    2.30
  -3  -4  -3   10.30    2.40
   3  -4   3    7.00    2.20
  -3  -4  -3    2.40    2.10
   3   4   3    6.00    2.30
  -3   4  -3    7.00    2.40
  -3   4  -3    8.10    2.40
   3   4   3   10.80    2.40
   3   4   3    4.80    2.10
   4  -4   3  356.36   13.20
   4  -4   3  301.97   13.10
  -4  -4  -3  321.37   13.10
  -4  -4  -3  325.57   13.10
   4   4   3  335.97   13.10
  -4   4  -3  302.17   13.10
   4   4   3  319.67   13.00
   4   4   3  315.87   12.60
  -4   4  -3  311.67   13.10
  -5  -4  -3  173.48    8.90
  -5  -4  -3  183.28    8.90
   5  -4   3  187.28    9.00
   5  -4   3  177.38    9.20
   5   4   3  190.08    9.00
   5   4   3  175.08    8.90
  -5   4  -3  191.08    9.10
   5   4   3  173.48    8.50
  -5   4  -3  180.68    9.10
   6  -4   3  437.96   17.60
   6  -4   3  418.66   17.40
  -6  -4  -3  426.86   17.50
  -6  -4  -3  434.06   17.50
   6   4   3  404.56   17.40
   6   4   3  438.46   17.50
  -6   4  -3  413.86   17.50
   6   4   3  421.26   16.90
  -6   4  -3  434.96   17.50
   7  -4   3   -0.90    3.60
  -7  -4  -3    1.80    3.70
   7  -4   3   -5.10    3.50
  -7  -4  -3   -3.20    3.60
  -7   4  -3   -1.30    3.90
   7   4   3    3.60    3.30
   7   4   3    0.40    3.60
  -7   4  -3    1.60    3.70
   7   4   3   -0.20    3.60
  -8  -4  -3  202.08   11.50
   8  -4   3  208.18   11.50
  -8  -4  -3  196.08   11.00
   8  -4   3  209.88   11.50
  -8   4  -3  185.68   11.30
  -8   4  -3  214.38   11.70
   8   4   3  188.28   12.20
   8   4   3  176.08   11.10
   8   4   3  195.68   10.60
  -9  -4  -3   -3.70    4.10
   9  -4   3   -1.60    3.90
  -9  -4  -3    2.80    4.20
   9  -4   3    1.00    4.30
   9   4   3   -3.80    3.70
  -9   4  -3    0.40    4.30
   9   4   3   -1.30    4.10
  -9   4  -3   -3.10    4.60
   9   4   3   -1.50    4.10
 -10  -5   3    9.20    4.00
  10  -5  -3   17.20    4.50
  10  -5  -3   22.00    4.80
  10   5  -3   18.00    4.60
  10   5  -3   17.10    4.10
 -10   5   3   12.90    4.40
 -10   5   3    6.80    4.70
  -9  -5   3    3.40    3.40
  -9  -5   3    0.00    3.50
   9  -5  -3   -3.30    3.50
   9  -5  -3   -2.00    3.50
   9   5  -3    1.40    3.40
  -9   5   3   -0.70    3.80
  -9   5   3    1.20    3.50
   9   5  -3    0.30    3.20
   8  -5  -3   18.20    3.90
  -8  -5   3   23.10    3.60
   8  -5  -3   13.10    3.80
  -8  -5   3   21.30    3.60
   8   5  -3   15.30    3.40
  -8   5   3   21.40    3.90
  -8   5   3   25.60    4.30
   8   5  -3   20.70    3.60
   7  -5  -3  214.38   10.50
  -7  -5   3  211.48    9.80
   7  -5  -3  215.48   10.50
  -7  -5   3  213.68   10.00
  -7   5   3  227.68   10.60
  -7   5   3  206.48   10.50
   7   5  -3  230.18    9.90
  -6  -5   3  151.48    7.00
  -6  -5   3  142.49    6.90
   6  -5  -3  140.99    7.70
  -6   5   3  140.29    7.70
   6   5  -3  131.69    6.90
   6   5  -3  142.89    6.90
   5  -5  -3   14.80    2.70
  -5  -5   3   17.70    2.30
   5  -5  -3   14.60    2.60
   5   5  -3   15.10    2.20
  -5   5   3   11.20    2.60
  -5   5   3   10.70    2.80
  -4  -5   3 1165.98   41.20
   4  -5  -3 1172.98   41.70
   4  -5  -3 1152.38   41.70
  -4   5   3 1214.68   41.70
   4   5  -3 1156.68   41.20
  -4   5   3 1186.48   41.70
   4   5  -3 1141.79   41.20
   3  -5  -3  768.62   28.60
  -3  -5   3  806.82   28.10
   3  -5  -3  778.52   28.60
  -3  -5   3  787.72   28.00
  -3   5   3  784.72   28.60
   3   5  -3  798.62   28.10
  -3   5   3  818.12   28.60
   3   5  -3  817.52   28.10
  -2   5   3 5960.40  206.88
  -1  -5   3  424.36   15.10
   1  -5  -3  415.76   15.30
  -1  -5   3  425.56   14.80
   1  -5  -3  414.56   15.30
   1   5  -3  405.96   14.80
  -1   5   3  386.16   15.20
   1   5  -3  420.66   14.80
  -1   5   3  409.16   15.20
   1   5  -3  403.66   14.80
   1  -5   3  207.58    8.70
  -1  -5  -3  240.08    9.10
  -1  -5  -3  208.78    8.50
  -1  -5  -3  222.58    8.90
   1  -5   3  222.18    8.70
   1   5   3  216.08    8.50
  -1   5  -3  212.38    8.70
   1   5   3  205.28    8.90
  -1   5  -3  221.98    8.70
   2  -5   3  379.26   13.90
  -2  -5  -3  342.57   13.40
  -2  -5  -3  366.76   13.90
   2  -5   3  357.16   13.90
  -2  -5  -3  355.06   13.90
   2   5   3  346.67   13.80
  -2   5  -3  376.26   13.90
  -2   5  -3  359.56   13.80
   2   5   3  335.07   13.80
   2   5   3  371.46   13.40
  -3  -5  -3  385.66   15.40
   3  -5   3  402.96   15.40
   3  -5   3  394.96   15.40
  -3  -5  -3  403.06   15.40
   3   5   3  399.46   15.40
  -3   5  -3  418.56   15.50
  -3   5  -3  392.06   15.50
   3   5   3  387.46   14.90
  -4  -5  -3 1710.83   58.69
   4  -5   3 1625.74   58.69
   4  -5   3 1598.04   58.69
  -4  -5  -3 1654.63   58.69
  -4   5  -3 1641.14   58.69
  -4   5  -3 1760.22   58.89
   4   5   3 1632.14   58.69
   4   5   3 1603.64   58.19
   4   5   3 1619.04   58.69
  -5  -5  -3  152.68    8.20
  -5  -5  -3  157.98    8.30
   5  -5   3  155.48    8.40
   5  -5   3  160.58    8.40
   5   5   3  147.19    7.50
   5   5   3  148.79    8.10
  -5   5  -3  165.18    8.40
  -5   5  -3  147.19    8.40
   5   5   3  165.48    8.20
   6  -5   3    6.20    3.40
  -6  -5  -3    3.60    3.40
   6  -5   3    3.70    3.50
  -6  -5  -3    8.50    3.50
   6   5   3    8.40    3.30
  -6   5  -3    4.50    3.40
  -6   5  -3    8.70    3.60
   6   5   3    3.70    3.00
   6   5   3    3.70    3.20
  -7  -5  -3  621.64   25.30
   7  -5   3  643.24   25.50
  -7  -5  -3  632.14   25.40
   7  -5   3  648.34   25.40
   7   5   3  625.24   24.80
   7   5   3  662.63   25.40
  -7   5  -3  639.34   25.60
  -7   5  -3  677.33   25.70
   7   5   3  664.63   25.40
   8  -5   3   68.69    6.60
  -8  -5  -3   60.59    6.20
  -8  -5  -3   56.89    5.90
   8  -5   3   59.39    9.30
   8   5   3   50.19    5.80
  -8   5  -3   88.29    9.10
   8   5   3   63.09    5.70
  -8   5  -3   58.39    6.20
   9  -5   3    3.10    4.10
   9  -5   3    2.80    4.50
  -9  -5  -3   -1.00    4.30
  -9  -5  -3   -5.50    6.30
   9   5   3    0.60    4.10
   9   5   3    1.90    4.30
   9   5   3    0.30    3.90
  -9   5  -3    2.90    4.90
  -9   5  -3    2.50    4.30
 -10  -6   3    2.00    4.00
 -10  -6   3   10.90    4.00
  10  -6  -3   10.70    4.40
  10  -6  -3    4.50    4.20
 -10   6   3    4.80    4.40
  10   6  -3    8.90    3.90
 -10   6   3   13.90    5.10
   9  -6  -3    0.00    3.70
   9  -6  -3    4.70    3.80
  -9  -6   3    4.90    3.50
  -9  -6   3   -0.10    3.30
  -9   6   3    7.20    4.30
  -9   6   3    4.00    3.70
   9   6  -3   -0.90    3.20
  -8  -6   3   31.30    3.90
   8  -6  -3   30.90    4.30
  -8  -6   3   24.60    3.70
   8  -6  -3   31.40    4.50
  -8   6   3   27.90    4.60
  -8   6   3   25.00    4.20
   8   6  -3   30.00    3.90
   7  -6  -3   11.20    3.50
  -7  -6   3   15.20    3.20
   7  -6  -3   15.70    3.70
  -7   6   3   12.40    3.70
   7   6  -3   11.50    3.00
  -7   6   3   14.00    3.60
   6  -6  -3   -2.00    2.60
   6  -6  -3    2.60    2.80
  -6  -6   3    8.20    2.50
  -6  -6   3    2.60    2.30
  -6   6   3    1.80    3.00
   6   6  -3    1.60    2.30
  -6   6   3    3.30    2.80
  -5  -6   3  199.78    8.30
   5  -6  -3  184.68    9.60
   5  -6  -3  195.48    9.10
   5   6  -3  196.18    8.30
  -5   6   3  193.58    9.00
   5   6  -3  210.18    8.30
   4  -6  -3  257.17   10.30
   4  -6  -3  247.28   10.30
  -4  -6   3  245.68    9.60
  -4   6   3  238.48   10.20
   4   6  -3  254.37    9.60
  -4   6   3  242.98   10.40
   4   6  -3  238.68    9.60
  -3  -6   3  665.13   23.20
   3  -6  -3  649.04   23.90
   3  -6  -3  632.74   23.80
   3   6  -3  651.93   23.10
  -3   6   3  661.23   23.80
   3   6  -3  652.53   23.30
  -3   6   3  659.93   23.80
   3   6  -3  641.14   23.20
   2  -6  -3 5633.14  196.38
   2  -6  -3 5700.63  196.38
  -2  -6   3 5898.11  195.98
  -2   6   3 5433.06  196.38
   2   6  -3 5602.34  195.78
  -1  -6   3 2521.15   85.99
  -1  -6   3 2512.95   85.89
   1  -6  -3 2415.46   86.39
   1  -6  -3 2492.85   86.39
  -1   6   3 2489.85   86.39
   1   6  -3 2491.35   85.89
  -1   6   3 2337.27   86.29
   1   6  -3 2433.26   85.99
   1   6  -3 2540.95   85.99
   0  -6  -3 2316.07   82.39
   0  -6   3 2362.56   82.29
   0  -6  -3 2458.15   82.59
   0  -6  -3 2262.07   82.59
   0  -6   3 2285.77   82.29
   0  -6   3 2398.86   82.29
   0   6  -3 2279.67   82.29
   0   6   3 2473.45   82.99
   0   6  -3 2307.17   82.29
   0   6   3 2467.95   82.69
   1  -6   3 1661.43   56.59
  -1  -6  -3 1590.34   56.69
  -1  -6  -3 1595.94   56.69
   1  -6   3 1554.34   56.59
  -1  -6  -3 1656.03   56.39
   1   6   3 1582.84   56.69
  -1   6  -3 1554.74   56.59
  -1   6  -3 1634.74   56.59
   1   6   3 1613.44   56.69
   1   6   3 1648.64   56.49
  -2  -6  -3  133.39    5.90
   2  -6   3  115.89    7.10
  -2  -6  -3  133.19    6.60
   2  -6   3  129.59    6.50
   2   6   3  139.29    6.60
  -2   6  -3  146.19    6.60
   2   6   3  136.39    6.70
   2   6   3  128.59    5.90
  -2   6  -3  136.19    6.60
   3  -6   3  353.66   13.90
   3  -6   3  349.67   13.80
  -3  -6  -3  339.57   13.70
  -3  -6  -3  348.57   13.80
   3   6   3  351.76   13.80
   3   6   3  343.37   13.20
  -3   6  -3  353.26   13.90
   3   6   3  338.67   13.70
  -3   6  -3  341.77   13.80
   4  -6   3  156.78    8.20
   4  -6   3  161.38    8.30
  -4  -6  -3  164.48    8.10
  -4  -6  -3  166.78    8.20
  -4   6  -3  170.48    8.40
   4   6   3  127.79    8.00
   4   6   3  150.08    7.30
  -4   6  -3  171.68    8.40
   4   6   3  173.78    8.10
   5  -6   3   45.40    4.40
  -5  -6  -3   52.09    5.60
   5  -6   3   52.69    4.70
  -5  -6  -3   45.20    4.40
  -5   6  -3   45.80    4.50
  -5   6  -3   51.79    5.70
   5   6   3   46.00    4.60
   5   6   3   56.19    5.50
   6  -6   3  185.58   10.00
  -6  -6  -3  190.78   10.00
   6  -6   3  191.88   10.20
  -6   6  -3  196.78   10.40
   6   6   3  179.58    9.80
   6   6   3  182.48    9.10
  -6   6  -3  186.78   10.10
  -7  -6  -3  425.16   18.60
   7  -6   3  474.75   19.00
   7  -6   3  443.56   18.70
  -7  -6  -3  435.46   18.60
  -7   6  -3  445.66   18.90
  -7   6  -3  442.06   18.70
   7   6   3  423.26   17.80
   7   6   3  447.76   18.70
   7   6   3  429.06   18.60
   8  -6   3    4.20    4.00
  -8  -6  -3    5.30    4.00
   8  -6   3    4.90    4.10
  -8  -6  -3    3.10    4.10
  -8   6  -3    2.80    4.00
  -8   6  -3    7.60    4.60
   8   6   3    7.00    4.00
   8   6   3   -1.60    3.70
   8   6   3    2.30    3.50
  -9  -6  -3   54.39    7.40
   9  -6   3   73.19    7.00
   9  -6   3   59.39    6.50
  -9  -6  -3   60.69    6.50
  -9   6  -3   71.09    7.20
  -9   6  -3   68.49    6.90
   9   6   3   61.79    6.50
   9   6   3   67.19    6.30
 -10  -7   3  163.58    9.80
  10  -7  -3  169.68   11.30
  10  -7  -3  157.28   10.60
 -10  -7   3  156.98    9.70
  10   7  -3  134.89    9.50
 -10   7   3  182.08   11.60
 -10   7   3  161.38   10.40
  10   7  -3  183.98   10.00
  -9  -7   3   87.29    7.30
  -9  -7   3  106.99    7.30
   9  -7  -3   94.39    8.30
   9  -7  -3   87.39    8.10
  -9   7   3   93.99    9.00
  -9   7   3   80.49    7.90
   9   7  -3   89.19    7.30
   9   7  -3   90.29    7.30
  -8  -7   3    5.30    3.30
   8  -7  -3   14.30    3.80
  -8  -7   3    8.50    3.20
   8  -7  -3    8.70    3.80
   8   7  -3   13.90    3.50
  -8   7   3   14.30    4.20
   8   7  -3   12.00    3.20
  -8   7   3   12.40    3.80
   7  -7  -3  189.18   10.20
  -7  -7   3  180.78    9.20
   7  -7  -3  171.38   10.00
  -7  -7   3  208.98    9.30
  -7   7   3  188.28   10.00
  -7   7   3  200.78   10.40
   7   7  -3  198.98    9.20
   7   7  -3  202.18    9.20
  -6  -7   3    4.90    2.40
   6  -7  -3    1.20    2.90
   6  -7  -3    2.90    2.90
  -6  -7   3   -1.10    2.40
   6   7  -3    7.10    2.40
  -6   7   3   -3.10    3.00
   6   7  -3    5.00    2.40
  -6   7   3    2.30    2.90
   5  -7  -3  411.16   15.40
   5  -7  -3  390.16   15.50
  -5  -7   3  382.96   14.70
  -5   7   3  395.06   15.40
  -5   7   3  376.96   15.40
   5   7  -3  375.06   14.70
   5   7  -3  375.86   14.70
   4  -7  -3   27.60    3.10
  -4  -7   3   24.20    2.40
   4   7  -3   32.30    3.10
   4   7  -3   30.60    3.20
  -4   7   3   22.50    3.00
  -4   7   3   28.50    3.30
  -3  -7   3  209.78    8.40
   3  -7  -3  209.88    9.10
   3  -7  -3  204.68    9.10
   3   7  -3  215.28    8.40
  -3   7   3  206.08    9.10
   3   7  -3  212.98    8.40
  -3   7   3  215.18   12.00
   3   7  -3  217.48    7.90
   2  -7  -3  904.61   32.60
  -2  -7   3  885.51   32.00
   2  -7  -3  902.91   32.60
  -2   7   3  929.41   33.20
   2   7  -3  886.31   32.00
   2   7  -3  902.51   32.00
  -2   7   3  961.90   32.60
   2   7  -3  871.41   31.60
   1  -7  -3  303.37   11.30
  -1  -7   3  277.57   10.70
   1  -7  -3  278.17   11.30
  -1  -7   3  277.97   10.70
  -1  -7   3  275.37   10.30
  -1   7   3  279.87   13.30
   1   7  -3  282.97   10.70
   1   7  -3  277.97   10.70
   0  -7  -3 2985.90  103.29
   0  -7   3 3010.20  103.29
   0  -7   3 3037.40  103.09
   0  -7   3 2912.11  103.29
   0  -7  -3 2975.00  103.59
   0   7   3 2858.11  103.49
   0   7   3 2955.30  103.49
   0   7  -3 2940.11  103.29
   0   7  -3 2998.10  103.29
  -1  -7  -3  153.38    7.30
   1  -7   3  151.38    7.10
   1  -7   3  159.48    7.30
  -1  -7  -3  176.28    7.50
  -1  -7  -3  158.18    6.60
  -1   7  -3  163.28    7.20
   1   7   3  171.18    7.40
   1   7   3  153.18    7.30
  -1   7  -3  149.09    7.10
   1   7   3  158.28    8.30
   2  -7   3  141.09    7.10
  -2  -7  -3  140.89    7.10
  -2  -7  -3  146.69    7.10
  -2  -7  -3  147.09    6.30
   2  -7   3  137.29    7.10
  -2   7  -3  149.79    7.90
   2   7   3  145.99    6.30
   2   7   3  141.29    7.10
  -2   7  -3  146.19    7.10
   2   7   3  144.59    7.20
  -3  -7  -3   79.69    5.40
   3  -7   3   71.99    5.40
   3  -7   3   71.59    5.60
  -3  -7  -3   78.29    5.40
  -3   7  -3   71.19    5.40
  -3   7  -3   70.89    5.50
   3   7   3   77.89    5.40
   3   7   3   72.69    4.30
   3   7   3   81.89    5.30
  -4  -7  -3  966.10   37.00
  -4  -7  -3 1070.59   37.20
   4  -7   3 1031.20   37.20
   4  -7   3  958.90   37.10
   4   7   3 1003.50   36.40
  -4   7  -3 1044.60   37.20
   4   7   3 1005.20   37.10
  -4   7  -3 1070.09   37.30
   4   7   3 1021.00   37.10
  -5  -7  -3    0.50    2.90
   5  -7   3    2.80    3.10
  -5  -7  -3    1.10    2.90
   5  -7   3    5.30    3.10
  -5   7  -3    2.00    3.20
   5   7   3    2.10    3.10
  -5   7  -3   -1.00    2.90
   5   7   3   -5.20    2.70
   5   7   3   -1.10    2.30
   6  -7   3  353.16   15.50
  -6  -7  -3  350.36   15.30
  -6  -7  -3  338.17   15.10
   6  -7   3  341.37   15.40
  -6   7  -3  397.96   15.80
   6   7   3  367.26   15.30
  -6   7  -3  342.57   15.30
   6   7   3  334.57   14.40
  -7  -7  -3  239.28   12.30
  -7  -7  -3  216.38   12.00
   7  -7   3  226.88   12.00
   7  -7   3  236.28   12.30
  -7   7  -3  237.28   12.60
   7   7   3  224.58   10.90
   7   7   3  236.68   12.00
  -7   7  -3  243.28   12.10
   8  -7   3    2.10    5.30
  -8  -7  -3    2.10    4.10
  -8  -7  -3   -2.80    3.90
   8  -7   3   -2.40    3.80
  -8   7  -3   -4.10    4.20
   8   7   3   -0.90    3.90
  -8   7  -3    7.00    4.00
   8   7   3    2.00    3.50
  -9  -7  -3   13.10    4.60
   9  -7   3   23.10    5.10
   9  -7   3   20.10    5.70
  -9  -7  -3   26.60    5.30
   9   7   3   25.60    4.70
  -9   7  -3   29.90    6.10
   9   7   3   22.90    5.20
  10  -8  -3   94.39    9.40
  10  -8  -3   62.09    6.60
 -10  -8   3   82.59    7.90
 -10  -8   3   75.49    7.40
 -10   8   3   95.09    9.90
  10   8  -3   71.59    7.70
 -10   8   3   78.69    8.40
  10   8  -3   80.49    7.50
   9  -8  -3   64.59    6.20
  -9  -8   3   63.29    6.80
  -9  -8   3   55.49    5.20
   9  -8  -3   69.79    7.60
   9   8  -3   63.99    6.80
  -9   8   3   83.39    8.50
  -9   8   3   73.29    7.50
   9   8  -3   55.09    5.30
  -8  -8   3   27.60    3.90
  -8  -8   3   37.90    4.10
   8  -8  -3   26.30    4.50
   8   8  -3   31.30    4.10
  -8   8   3   35.60    5.10
   8   8  -3   30.80    3.90
  -8   8   3   25.40    4.30
  -7  -8   3  245.88   10.80
  -7  -8   3  249.38   10.80
   7  -8  -3  243.88   11.90
   7  -8  -3  244.48   11.60
   7   8  -3  239.08   10.80
  -7   8   3  228.38   11.50
   7   8  -3  246.78   10.80
  -7   8   3  221.38   11.90
   6  -8  -3    1.90    3.10
  -6  -8   3    8.70    2.60
  -6  -8   3    7.20    2.60
  -6   8   3    4.40    3.70
  -6   8   3   12.20    3.90
   6   8  -3   12.50    2.70
   6   8  -3   11.80    2.70
   5  -8  -3   47.20    4.30
  -5  -8   3   48.80    4.20
   5  -8  -3   42.70    4.10
   5   8  -3   43.30    4.00
  -5   8   3   36.40    3.90
   5   8  -3   48.60    4.10
  -5   8   3   41.40    4.20
  -4  -8   3 4481.65  153.28
   4  -8  -3 4556.54  153.88
   4  -8  -3 4348.27  153.78
   4   8  -3 4451.15  153.28
   4   8  -3 4347.86  153.28
  -4   8   3 4412.36  153.88
  -4   8   3 4174.08  153.78
   4   8  -3 4480.75  152.78
   3  -8  -3 1943.61   66.09
   3  -8  -3 1924.01   66.09
  -3   8   3 1791.62   65.99
  -3   8   3 1809.52   65.99
   3   8  -3 1850.31   65.49
   3   8  -3 1896.61   65.49
   2  -8  -3 1515.75   54.59
  -2  -8   3 1466.75   54.09
   2  -8  -3 1611.14   54.69
  -2  -8   3 1530.45   54.09
   2   8  -3 1504.65   54.09
   2   8  -3 1512.05   54.09
  -2   8   3 1624.94   54.69
  -2   8   3 1562.44   54.59
  -1  -8   3 1832.02   64.39
  -1  -8   3 1809.62   64.39
  -1  -8   3 1804.82   63.99
   1  -8  -3 1852.71   64.79
   1   8  -3 1799.12   64.39
  -1   8   3 1928.51   64.79
   1   8  -3 1835.32   64.39
   0  -8  -3  318.57   13.00
   0  -8  -3  337.87   13.10
   0  -8   3  342.47   12.80
   0  -8   3  341.07   12.40
   0  -8   3  332.67   12.80
   0   8   3  344.27   13.10
   0   8   3  335.77   13.10
   0   8  -3  314.97   12.70
   0   8  -3  323.87   12.70
  -1  -8  -3  159.08    7.50
  -1  -8  -3  154.48    7.40
   1  -8   3  154.68    7.20
  -1  -8  -3  150.98    6.60
   1  -8   3  149.39    7.30
   1   8   3  151.98    7.50
  -1   8  -3  151.88    7.20
   1   8   3  164.48    7.60
  -1   8  -3  182.58    7.50
   2  -8   3   26.70    3.10
  -2  -8  -3   29.60    3.10
  -2  -8  -3   30.50    3.30
   2  -8   3   31.50    3.30
   2   8   3   23.40    3.00
   2   8   3   35.60    3.40
   2   8   3   26.70    3.00
  -2   8  -3   30.60    3.30
  -2   8  -3   28.30    3.20
  -3  -8  -3 4083.99  151.98
  -3  -8  -3 4435.16  152.18
   3  -8   3 4286.77  152.08
   3  -8   3 4014.70  151.98
   3   8   3 4489.45  152.08
   3   8   3 4590.24  152.28
  -3   8  -3 4600.04  152.28
   3   8   3 4202.38  151.38
  -3   8  -3 4491.85  152.18
   4  -8   3  806.92   28.30
  -4  -8  -3  769.32   28.10
   4  -8   3  767.92   28.10
  -4  -8  -3  756.52   28.10
   4   8   3  723.13   28.00
   4   8   3  699.23   27.20
   4   8   3  775.92   28.10
  -4   8  -3  728.03   28.10
  -4   8  -3  746.43   28.10
   5  -8   3 1417.46   51.19
   5  -8   3 1381.66   51.19
  -5  -8  -3 1462.65   51.19
  -5  -8  -3 1410.66   51.19
  -5   8  -3 1390.06   51.19
   5   8   3 1372.16   51.09
   5   8   3 1436.56   51.29
   5   8   3 1443.76   50.39
  -5   8  -3 1427.66   51.29
   6  -8   3    9.80    3.90
  -6  -8  -3   12.00    3.80
  -6  -8  -3   11.60    3.80
   6  -8   3   17.80    4.10
   6   8   3    7.40    3.10
   6   8   3   16.70    3.90
  -6   8  -3   19.40    4.30
  -6   8  -3   11.50    3.70
   6   8   3   12.20    3.70
   7  -8   3   10.00    4.70
  -7  -8  -3    5.80    3.80
  -7  -8  -3    5.10    4.00
   7  -8   3   14.10    4.30
   7   8   3    7.00    3.20
   7   8   3    6.40    3.80
   7   8   3    6.10    3.70
  -7   8  -3   11.90    4.10
   8  -8   3    4.40    6.70
   8  -8   3    0.60    4.00
  -8  -8  -3    0.20    4.20
  -8  -8  -3    5.00    4.10
   8   8   3   -3.70    3.70
   8   8   3    6.40    4.20
  -8   8  -3   -1.10    3.80
  -8   8  -3   -0.20    4.30
  -9  -8  -3   16.00    4.90
   9  -8   3   11.40    8.10
   9  -8   3   20.30    4.80
  -9  -8  -3   20.90    5.10
  -9   8  -3   12.40    5.20
   9   8   3    6.20    4.90
   9   8   3   11.70    4.40
  -9   8  -3   13.70    5.30
   9   8   3   14.00    4.70
   9  -9  -3   12.60    4.40
  -9  -9   3   12.90    3.90
   9  -9  -3   17.70    7.30
  -9  -9   3   20.40    4.10
  -9   9   3   24.00    5.10
   9   9  -3   14.70    4.00
   9   9  -3   15.70    3.80
   8  -9  -3    4.00    3.70
   8  -9  -3    7.40    3.90
  -8  -9   3    7.30    3.30
  -8  -9   3    2.20    3.20
  -8   9   3    9.40    4.30
  -8   9   3    3.70    3.60
   8   9  -3    6.40    3.20
   8   9  -3    5.20    3.30
  -7  -9   3  182.18    9.10
  -7  -9   3  182.88    9.10
   7  -9  -3  183.58   10.20
   7  -9  -3  205.78   10.10
   7   9  -3  185.08    8.90
  -7   9   3  156.08    9.90
   7   9  -3  196.18    9.10
  -7   9   3  165.98   10.50
   6  -9  -3   69.79    6.60
  -6  -9   3   79.99    5.50
   6  -9  -3   60.89    6.40
  -6  -9   3   78.49    5.50
  -6   9   3   65.79    7.10
   6   9  -3   80.79    6.20
   6   9  -3   73.39    5.50
  -6   9   3   62.89    6.50
   5  -9  -3  307.67   13.40
   5  -9  -3  303.67   13.40
  -5  -9   3  309.57   12.60
  -5  -9   3  319.17   12.50
   5   9  -3  309.07   12.50
  -5   9   3  309.77   13.40
  -5   9   3  344.37   13.60
   5   9  -3  308.07   12.50
  -4  -9   3  563.84   20.40
  -4  -9   3  540.95   21.20
   4  -9  -3  556.64   21.10
   4  -9  -3  531.55   21.00
   4   9  -3  554.74   20.40
  -4   9   3  542.95   21.00
   4   9  -3  563.24   20.40
  -4   9   3  561.94   21.10
   3  -9  -3  949.80   34.60
   3  -9  -3  974.90   34.70
  -3  -9   3  962.60   34.10
  -3  -9   3  935.31   34.00
  -3   9   3 1042.40   34.80
   3   9  -3  947.61   34.10
   3   9  -3  909.61   34.00
  -3   9   3  914.21   34.60
   2  -9  -3  219.98    9.80
  -2  -9   3  234.08    9.10
  -2  -9   3  220.48    9.10
   2  -9  -3  212.88    9.70
  -2   9   3  235.78    9.80
   2   9  -3  220.98    9.00
  -2   9   3  231.78    9.80
   2   9  -3  222.18    9.10
   1  -9  -3 2977.80  103.39
  -1  -9   3 3014.60  102.99
   1  -9  -3 2848.31  103.29
  -1  -9   3 2944.41  102.89
  -1  -9   3 3021.50  102.39
  -1   9   3 2959.30  103.39
   1   9  -3 2906.81  102.89
   1   9  -3 2977.20  102.99
  -1   9   3 2895.81  103.29
   0  -9  -3 3385.86  112.79
   0  -9   3 3140.49  112.89
   0  -9   3 3303.37  112.99
   0  -9   3 3272.57  112.89
   0  -9  -3 3212.38  113.19
   0  -9  -3 2990.50  113.09
   0   9   3 3373.16  113.29
   0   9  -3 3220.28  112.99
   0   9  -3 3283.57  112.99
   0   9   3 3178.08  113.19
  -1  -9  -3    7.20    2.50
  -1  -9  -3    2.40    1.70
   1  -9   3    7.70    2.30
  -1  -9  -3    4.00    2.30
   1  -9   3    3.10    2.30
   1   9   3    1.60    2.30
  -1   9  -3    3.30    2.10
   1   9   3    4.10    2.20
  -1   9  -3    3.40    2.30
   2  -9   3  848.52   29.20
  -2  -9  -3  808.12   29.20
   2  -9   3  750.22   29.10
  -2  -9  -3  791.32   29.30
  -2  -9  -3  806.02   28.40
   2   9   3  798.52   29.20
   2   9   3  792.12   28.40
  -2   9  -3  768.82   29.10
   2   9   3  787.72   29.20
  -2   9  -3  793.32   29.20
   3  -9   3   34.10    3.70
   3  -9   3   31.70    3.70
  -3  -9  -3   24.70    3.50
  -3  -9  -3   25.20    3.50
  -3   9  -3   31.80    3.70
  -3   9  -3   33.40    3.70
   3   9   3   38.50    3.40
   3   9   3   26.70    3.50
   3   9   3   24.70    3.50
   4  -9   3  217.18   10.30
  -4  -9  -3  220.28   10.20
   4  -9   3  210.08   10.50
  -4  -9  -3  219.88   10.30
  -4   9  -3  220.48   10.30
   4   9   3  208.58   10.10
   4   9   3  221.28    8.90
   4   9   3  204.28   10.20
  -4   9  -3  202.28   10.40
  -5  -9  -3  190.08   10.00
   5  -9   3  182.88   10.20
  -5  -9  -3  194.68   10.00
   5  -9   3  178.18   10.00
   5   9   3  195.08    9.90
   5   9   3  191.78    9.80
  -5   9  -3  187.18   10.30
  -5   9  -3  186.98   10.10
   5   9   3  189.98    8.60
  -6  -9  -3   30.40    4.50
   6  -9   3   31.50    4.70
  -6  -9  -3   22.70    4.40
   6  -9   3   37.40    6.50
   6   9   3   31.80    4.40
  -6   9  -3   34.70    4.90
   6   9   3   28.30    3.60
   6   9   3   41.00    4.80
  -7  -9  -3   39.10    5.20
   7  -9   3   42.10    5.50
   7  -9   3   39.70    5.20
  -7  -9  -3   42.20    5.10
  -7   9  -3   41.00    5.30
  -7   9  -3   46.00    5.70
   7   9   3   43.60    5.20
   7   9   3   38.90    4.20
   7   9   3   35.70    5.10
  -8  -9  -3    9.10    4.30
  -8  -9  -3    7.80    4.40
   8  -9   3   13.70    4.40
   8  -9   3   17.10    4.90
  -8   9  -3   11.40    4.40
   8   9   3    7.00    4.40
   8   9   3   13.60    4.50
  -8   9  -3   18.30    5.30
   8   9   3    6.80    3.50
  -9  -9  -3   13.10    4.80
   9  -9   3   25.10    6.20
  -9  -9  -3   19.00    5.20
   9  -9   3   18.60    5.00
  -9   9  -3   23.50    5.20
   9   9   3   19.80    4.90
   9   9   3   18.60    4.20
  -9   9  -3   19.90    6.60
  -9 -10   3   11.70    3.80
   9 -10  -3    5.60    4.60
  -9 -10   3    8.30    3.70
   9 -10  -3    5.30    4.20
   9  10  -3   -1.80    3.40
  -9  10   3    2.10    4.70
  -9  10   3    2.90    4.10
   9  10  -3    4.10    3.60
   8 -10  -3   44.30    5.40
  -8 -10   3   67.89    6.40
   8 -10  -3   61.59    6.00
  -8 -10   3   52.79    4.90
  -8  10   3   43.30    5.40
   8  10  -3   52.79    4.90
   8  10  -3   54.39    5.80
  -8  10   3   62.69    6.10
   7 -10  -3   15.40    4.10
  -7 -10   3   17.40    3.40
   7 -10  -3   17.20    4.20
  -7 -10   3   18.00    3.40
   7  10  -3   19.40    3.40
  -7  10   3   13.60    4.00
   7  10  -3   19.60    3.40
  -7  10   3   21.90    4.70
  -6 -10   3   80.49    5.90
   6 -10  -3   87.89    7.20
   6 -10  -3   74.59    7.20
  -6  10   3   82.09    7.60
   6  10  -3   95.09    6.00
  -6  10   3   80.59    7.10
   6  10  -3   93.29    6.10
  -5 -10   3   79.79    5.50
   5 -10  -3   81.09    6.70
   5 -10  -3   67.79    6.50
  -5 -10   3   78.49    5.40
  -5  10   3   77.99    6.60
   5  10  -3   69.59    5.40
   5  10  -3   83.39    5.60
  -5  10   3   90.09    7.10
   4 -10  -3  394.76   15.60
   4 -10  -3  374.96   15.50
  -4 -10   3  372.36   14.60
  -4 -10   3  389.96   14.70
   4  10  -3  377.26   14.70
  -4  10   3  391.86   15.50
   4  10  -3  367.56   14.60
  -4  10   3  379.76   15.50
   3 -10  -3 2442.96   87.19
  -3 -10   3 2516.35   86.59
  -3 -10   3 2496.75   86.59
   3 -10  -3 2561.54   87.19
   3  10  -3 2447.26   86.59
  -3  10   3 2415.76   87.09
  -3  10   3 2448.66   87.19
   3  10  -3 2444.76   86.49
   2 -10  -3  779.32   28.10
   2 -10  -3  762.92   28.10
  -2 -10   3  773.02   27.60
  -2 -10   3  768.52   27.50
   2  10  -3  748.23   27.60
   2  10  -3  754.02   27.50
  -2  10   3  749.92   28.10
  -2  10   3  762.02   28.10
   1 -10  -3   34.10    3.50
   1 -10  -3   31.80    3.30
  -1 -10   3   36.00    2.60
  -1 -10   3   34.80    3.10
  -1 -10   3   36.00    3.70
  -1  10   3   29.30    3.30
   1  10  -3   33.90    3.00
  -1  10   3   30.50    3.30
   1  10  -3   38.00    3.10
   0 -10  -3   63.09    5.20
   0 -10  -3   75.29    5.20
   0 -10   3   78.59    5.10
   0 -10   3   73.19    4.90
   0 -10   3   72.19    4.90
   0 -10  -3   72.39    4.30
   0  10   3   66.49    5.20
   0  10  -3   70.59    4.70
   0  10  -3   72.69    5.00
   0  10   3   72.39    5.20
   1 -10   3  586.74   22.30
  -1 -10  -3  576.84   22.60
   1 -10   3  627.64   23.10
  -1 -10  -3  631.04   23.00
  -1 -10  -3  596.74   22.60
   1  10   3  617.04   22.60
  -1  10  -3  583.94   22.30
   1  10   3  588.54   22.50
  -2 -10  -3   21.40    2.30
   2 -10   3   22.70    3.00
  -2 -10  -3   15.20    2.90
  -2 -10  -3   27.80    3.40
   2 -10   3   12.80    3.10
  -2  10  -3   18.70    2.90
   2  10   3   25.60    3.30
   2  10   3    9.60    2.90
  -2  10  -3   17.90    3.20
   3 -10   3  404.56   15.70
   3 -10   3  392.86   15.80
  -3 -10  -3  390.86   15.70
  -3 -10  -3  387.26   15.70
   3  10   3  399.96   14.50
  -3  10  -3  389.66   15.60
   3  10   3  370.96   15.60
  -3  10  -3  355.56   15.60
   3  10   3  393.76   15.70
  -4 -10  -3  308.27   13.90
   4 -10   3  349.57   14.10
   4 -10   3  334.37   14.10
  -4 -10  -3  335.87   14.10
  -4  10  -3  293.57   14.00
   4  10   3  318.37   12.60
  -4  10  -3  331.07   14.10
   4  10   3  330.07   14.00
   4  10   3  331.57   14.00
  -5 -10  -3    7.40    4.40
   5 -10   3   -0.90    3.50
   5 -10   3    3.30    3.70
  -5 -10  -3    1.40    3.30
   5  10   3    3.90    3.30
  -5  10  -3    2.00    3.80
   5  10   3   -2.00    3.20
  -5  10  -3   -0.70    3.20
   5  10   3   -0.90    2.40
  -6 -10  -3    0.50    3.70
   6 -10   3   -0.60    3.70
   6 -10   3   -1.90    4.50
  -6 -10  -3   -6.20    3.40
   6  10   3   -3.70    2.60
  -6  10  -3   -3.20    3.50
   6  10   3   -6.60    3.40
   6  10   3    0.00    3.20
   7 -10   3   63.79    6.40
  -7 -10  -3   42.10    5.30
  -7 -10  -3   64.39    5.90
   7 -10   3   53.39    5.90
   7  10   3   48.10    4.50
  -7  10  -3   53.59    5.70
  -7  10  -3   54.99    6.10
   7  10   3   51.19    5.50
   8 -10   3   -4.00    4.10
  -8 -10  -3   -2.90    4.20
   8 -10   3   -1.10    4.10
  -8 -10  -3    2.90    4.10
   8  10   3   -3.50    3.80
  -8  10  -3   -3.40    3.80
  -8  10  -3   -3.80    4.60
   8  10   3   -0.60    3.90
   8  10   3   -0.60    3.30
   9 -10   3    1.00    4.40
  -9 -10  -3    0.80    4.50
   9 -10   3   -1.90    4.80
  -9 -10  -3    0.00    4.60
  -9  10  -3    5.10    4.40
  -9  10  -3    5.40    5.20
   9  10   3   -2.50    5.40
   9  10   3    2.50    4.30
   9  10   3   -0.50    3.70
   9 -11  -3   -3.30    4.10
  -9 -11   3    0.80    3.60
   9 -11  -3    2.00    4.30
  -9 -11   3    6.60    6.80
  -9  11   3   -5.30    4.60
   9  11  -3    4.00    4.00
  -9  11   3   -2.90    3.90
   9  11  -3   -4.20    3.50
  -8 -11   3   17.10    3.80
  -8 -11   3   11.70    3.50
   8 -11  -3    9.00    4.10
   8 -11  -3   12.30    4.40
   8  11  -3    7.90    3.40
  -8  11   3    7.00    4.00
   8  11  -3    6.70    3.30
  -8  11   3    5.50    4.70
  -7 -11   3   32.20    3.90
   7 -11  -3   32.60    4.90
   7 -11  -3   29.90    4.70
  -7 -11   3   34.80    4.10
   7  11  -3   39.70    4.20
  -7  11   3   45.60    5.50
   7  11  -3   36.40    4.00
  -7  11   3   30.90    4.70
  -6 -11   3    4.00    2.80
   6 -11  -3   10.60    3.90
  -6 -11   3    8.30    3.00
   6 -11  -3    0.60    3.50
  -6  11   3    5.50    4.00
   6  11  -3    4.40    2.80
   6  11  -3    5.70    2.80
  -6  11   3    3.00    3.50
  -5 -11   3   49.99    5.20
   5 -11  -3   51.39    5.00
   5 -11  -3   42.70    5.90
  -5 -11   3   53.79    5.10
   5  11  -3   39.10    3.90
  -5  11   3   49.50    5.20
  -5  11   3   44.00    5.10
   5  11  -3   54.79    5.10
  -4 -11   3  196.08    8.60
   4 -11  -3  186.08    9.40
  -4 -11   3  194.18    8.60
   4 -11  -3  189.98    9.60
   4  11  -3  186.98    8.60
  -4  11   3  195.08    9.60
   4  11  -3  192.28    8.60
  -4  11   3  180.98    9.40
   3 -11  -3  929.01   33.00
  -3 -11   3  936.11   32.30
  -3 -11   3  921.91   32.30
   3 -11  -3  873.21   32.90
   3  11  -3  906.41   32.20
  -3  11   3  912.21   32.90
  -3  11   3  765.42   32.70
   3  11  -3  900.81   32.30
   2 -11  -3   -0.90    2.50
  -2 -11   3   -1.20    2.10
   2 -11  -3   -1.90    2.40
  -2 -11   3    2.00    2.10
  -2  11   3    0.10    2.50
   2  11  -3    1.90    2.00
   2  11  -3   -0.40    2.10
  -2  11   3    1.40    2.40
  -1 -11   3  342.37   13.70
   1 -11  -3  373.56   14.30
   1 -11  -3  390.26   14.40
  -1 -11   3  347.47   13.80
  -1 -11   3  348.67   12.80
  -1  11   3  327.47   14.20
  -1  11   3  338.87   14.20
   1  11  -3  348.37   13.70
   1  11  -3  354.66   13.70
   0 -11   3  243.98   10.70
   0 -11  -3  274.37   10.10
   0 -11   3  247.18   10.60
   0 -11  -3  248.38   11.00
   0 -11   3  255.07    9.80
   0 -11  -3  250.77   10.90
   0  11   3  259.87   11.00
   0  11  -3  248.08   10.50
   0  11  -3  248.88   10.60
   0  11   3  249.28   10.90
   1 -11   3   18.70    2.90
  -1 -11  -3   23.70    2.70
   1 -11   3   30.20    3.30
  -1 -11  -3   26.10    3.30
  -1 -11  -3   17.40    3.20
   1  11   3   16.20    3.00
  -1  11  -3   24.90    3.00
   1  11   3   20.60    3.10
  -1  11  -3   20.70    3.00
  -2 -11  -3  410.96   15.30
   2 -11   3  416.26   16.40
  -2 -11  -3  378.66   16.30
  -2 -11  -3  418.26   16.40
   2 -11   3  398.06   16.20
   2  11   3  386.96   16.30
  -2  11  -3  431.06   16.40
  -2  11  -3  420.36   16.30
   2  11   3  421.56   16.40
  -3 -11  -3  565.14   21.10
   3 -11   3  530.25   21.00
  -3 -11  -3  542.95   21.10
   3 -11   3  523.45   20.90
  -3  11  -3  532.45   21.00
   3  11   3  543.55   21.10
  -3  11  -3  525.95   21.00
   3  11   3  550.14   19.80
   3  11   3  567.94   21.10
  -4 -11  -3   -1.00    3.20
   4 -11   3    5.40    3.50
   4 -11   3   -1.70    3.20
  -4 -11  -3    0.60    3.10
  -4  11  -3    2.10    3.50
  -4  11  -3    0.80    3.00
   4  11   3    1.90    3.10
   4  11   3   -0.80    2.00
   4  11   3    2.10    3.10
   5 -11   3  337.07   15.00
   5 -11   3  352.96   14.90
  -5 -11  -3  335.17   14.70
  -5 -11  -3  326.07   14.50
  -5  11  -3  337.77   14.80
  -5  11  -3  346.17   15.10
   5  11   3  313.37   14.50
   5  11   3  320.17   14.50
   5  11   3  299.87   12.90
  -6 -11  -3    6.80    4.10
  -6 -11  -3    5.10    3.80
   6 -11   3    5.00    4.00
   6 -11   3    7.90    4.00
  -6  11  -3   12.90    4.40
   6  11   3    7.10    3.80
  -6  11  -3    7.40    3.90
   6  11   3   11.10    4.00
   6  11   3    7.10    2.70
   7 -11   3   -4.40    4.00
  -7 -11  -3   -2.90    3.90
  -7 -11  -3   -0.50    3.90
   7 -11   3   -2.10    3.90
   7  11   3   -9.10    3.60
  -7  11  -3    2.00    4.30
   7  11   3   -0.20    2.90
  -7  11  -3   -5.90    3.70
   7  11   3    1.20    3.70
  -8 -11  -3    7.00    4.60
   8 -11   3   11.10    4.60
  -8 -11  -3    6.60    5.40
   8 -11   3   11.90    4.90
  -8  11  -3   15.90    4.70
   8  11   3   18.20    4.80
   8  11   3    9.40    3.60
  -8  11  -3   16.00    5.40
   9 -12  -3   54.79    6.40
  -9 -12   3   73.69    7.30
  -9 -12   3   49.99    5.20
  -9  12   3   41.00    5.80
   9  12  -3   58.29    5.50
  -9  12   3   53.19    6.80
   9  12  -3   49.30    5.30
   8 -12  -3    0.10    4.00
   8 -12  -3    4.40    4.30
  -8 -12   3    0.50    3.30
  -8 -12   3    2.00    3.40
   8  12  -3    3.30    3.30
   8  12  -3    4.70    3.30
  -8  12   3    1.00    4.60
  -8  12   3    0.70    3.90
   7 -12  -3   -1.30    3.60
  -7 -12   3    5.30    3.10
  -7 -12   3   -0.60    3.00
  -7  12   3    5.00    3.80
   7  12  -3    1.40    3.00
  -7  12   3   -3.10    4.30
   7  12  -3   -2.60    2.90
  -6 -12   3   74.39    6.20
  -6 -12   3   80.29    6.30
   6 -12  -3   72.59    7.70
   6 -12  -3   64.19    6.10
   6  12  -3   84.59    6.30
  -6  12   3   80.79    7.20
   6  12  -3   72.69    6.00
  -6  12   3   66.09    6.30
  -5 -12   3 2069.19   71.99
   5 -12  -3 2070.39   72.89
   5 -12  -3 2027.40   72.79
   5  12  -3 1995.70   71.99
  -5  12   3 2059.29   72.89
   5  12  -3 1963.70   71.89
  -5  12   3 2062.29   72.79
  -4 -12   3   15.90    3.10
   4 -12  -3   18.10    3.70
   4 -12  -3   19.30    3.60
  -4 -12   3   20.70    3.10
  -4  12   3   24.40    3.90
  -4  12   3   22.10    3.70
   4  12  -3   22.00    3.20
   4  12  -3   20.60    3.20
   3 -12  -3  107.39    7.00
  -3 -12   3   96.59    6.00
   3 -12  -3  110.19    7.10
  -3 -12   3  102.99    6.00
  -3  12   3   91.39    7.00
  -3  12   3  103.09    6.80
   3  12  -3  102.49    5.90
   3  12  -3  104.29    6.00
  -2 -12   3  332.37   13.30
   2 -12  -3  352.96   14.10
   2 -12  -3  341.27   13.90
  -2 -12   3  318.47   13.20
   2  12  -3  341.47   13.40
   2  12  -3  322.77   13.20
  -2  12   3  345.27   14.00
  -2  12   3  316.07   13.80
   1 -12  -3   12.00    2.90
   1 -12  -3   10.10    2.80
  -1 -12   3    6.50    2.50
  -1 -12   3    6.90    2.40
  -1  12   3   10.80    3.00
   1  12  -3   10.00    2.50
  -1  12   3    7.60    2.80
   1  12  -3   10.00    2.40
   0 -12   3    8.80    2.00
   0 -12   3   10.10    2.60
   0 -12   3    9.20    3.20
   0 -12  -3    7.70    2.80
   0 -12  -3    8.00    2.70
   0 -12  -3   11.10    2.20
   0  12  -3   12.10    2.60
   0  12   3    8.10    2.70
   0  12  -3   10.90    2.70
   0  12   3    5.40    2.60
  -1 -12  -3  321.27   13.30
   1 -12   3  303.37   13.00
   1 -12   3  301.07   13.00
  -1 -12  -3  321.27   13.40
  -1 -12  -3  330.47   12.10
  -1  12  -3  318.27   12.90
   1  12   3  298.47   13.20
  -1  12  -3  320.27   13.00
   1  12   3  314.87   13.30
  -2 -12  -3   61.69    4.50
  -2 -12  -3   59.79    5.80
   2 -12   3   57.79    4.80
   2 -12   3   66.69    5.50
  -2 -12  -3   57.09    5.90
  -2  12  -3   60.79    5.50
   2  12   3   59.59    5.60
  -2  12  -3   60.39    5.80
   2  12   3   65.49    5.80
   3 -12   3  131.79    7.60
  -3 -12  -3  114.79    7.70
  -3 -12  -3  113.69    7.70
   3 -12   3  111.29    7.80
  -3  12  -3  123.39    7.90
   3  12   3  114.99    7.60
  -3  12  -3  124.09    7.60
   3  12   3  107.89    7.60
   4 -12   3    3.10    3.50
   4 -12   3    2.00    3.50
  -4 -12  -3    0.70    3.30
  -4  12  -3    3.70    3.30
   4  12   3    1.40    3.30
   4  12   3    5.80    2.10
  -4  12  -3   -3.70    3.50
   5 -12   3   12.70    3.90
  -5 -12  -3   10.80    3.90
  -5 -12  -3    6.60    3.70
   5 -12   3   11.40    4.30
  -5  12  -3    5.50    3.90
   5  12   3    9.50    3.80
   5  12   3   14.10    3.90
  -5  12  -3   14.80    4.50
   5  12   3    9.90    2.50
   6 -12   3  379.96   16.90
  -6 -12  -3  360.36   16.50
  -6 -12  -3  347.37   16.20
   6 -12   3  381.06   16.70
   6  12   3  351.86   14.40
  -6  12  -3  364.46   16.50
  -6  12  -3  387.36   17.00
   6  12   3  375.66   16.50
   6  12   3  379.56   16.30
  -7 -12  -3   58.19    6.20
   7 -12   3   56.99    6.40
  -7 -12  -3   90.79    8.60
   7 -12   3   80.49    8.70
  -7  12  -3   76.19    7.20
   7  12   3   77.79    5.60
   7  12   3   77.09    8.00
   7  12   3   76.49    8.20
  -7  12  -3   72.29    8.00
  -8 -12  -3   38.80    5.80
   8 -12   3   33.10    5.80
  -8 -12  -3   22.10    5.00
   8 -12   3   22.60    5.30
   8  12   3   33.20    5.70
   8  12   3   36.60    5.50
   8  12   3   35.30    4.10
  -8  12  -3   33.00    7.20
  -8  12  -3   28.20    5.20
   8 -13  -3   44.40    7.00
  -8 -13   3   48.60    5.00
   8 -13  -3   41.40    7.40
  -8 -13   3   62.49    6.50
   8  13  -3   47.00    5.00
   8  13  -3   54.99    5.20
  -8  13   3   55.69    6.60
  -7 -13   3   44.60    4.50
  -7 -13   3   50.19    4.70
   7 -13  -3   39.10    5.40
   7 -13  -3   54.89    5.90
   7  13  -3   41.00    4.60
  -7  13   3   47.30    6.00
   7  13  -3   59.29    5.80
  -7  13   3   41.60    5.30
   6 -13  -3   99.19    8.30
  -6 -13   3  101.49    6.90
   6 -13  -3   95.99    8.40
  -6 -13   3   98.99    7.00
  -6  13   3   86.99    9.00
   6  13  -3   93.29    6.80
   6  13  -3  107.99    6.90
  -6  13   3   87.29    7.90
   5 -13  -3   10.40    3.80
   5 -13  -3   11.10    3.90
  -5 -13   3    8.40    3.10
  -5 -13   3    8.40    3.10
  -5  13   3   13.10    3.90
   5  13  -3   10.30    3.10
   5  13  -3    8.20    3.10
  -5  13   3   12.30    4.20
   4 -13  -3   59.69    5.50
  -4 -13   3   48.10    4.30
   4 -13  -3   40.20    4.70
  -4 -13   3   50.29    4.40
  -4  13   3   42.80    4.90
  -4  13   3   59.09    6.40
   4  13  -3   57.39    5.40
  -3 -13   3   28.60    3.40
  -3 -13   3   22.30    3.30
   3 -13  -3   36.00    4.20
   3 -13  -3   20.80    3.70
   3  13  -3   33.60    3.50
  -3  13   3   25.40    4.00
   3  13  -3   35.90    3.60
  -3  13   3   28.00    4.00
  -2 -13   3  158.78    7.90
  -2 -13   3  146.99    7.70
   2 -13  -3  155.08    8.60
   2 -13  -3  174.38    8.50
  -2  13   3  148.49    8.40
   2  13  -3  150.88    7.80
  -2  13   3  151.68    8.30
   2  13  -3  150.28    7.60
   1 -13  -3  131.39    7.70
  -1 -13   3  122.99    7.00
  -1 -13   3  133.39    7.30
   1 -13  -3  115.19    7.60
   1  13  -3  138.09    7.00
  -1  13   3  144.59    7.70
  -1  13   3  121.29    7.60
   1  13  -3  141.29    7.00
   0 -13  -3    8.40    3.10
   0 -13   3    9.00    2.70
   0 -13   3    9.90    3.00
   0 -13  -3    7.20    2.20
   0 -13  -3    7.70    3.00
   0 -13   3   12.00    2.10
   0  13  -3   11.80    2.80
   0  13  -3   10.60    2.90
   0  13   3   10.10    3.00
   0  13   3    6.20    2.80
  -1 -13  -3   29.60    3.70
  -1 -13  -3   29.70    3.80
  -1 -13  -3   32.40    3.50
   1 -13   3   31.90    3.60
   1 -13   3   26.20    3.60
   1  13   3   27.90    3.80
  -1  13  -3   26.60    3.50
   1  13   3   32.10    4.00
  -1  13  -3   36.70    3.80
   2 -13   3  196.38    9.70
  -2 -13  -3  196.58    9.90
  -2 -13  -3  185.98    8.70
  -2 -13  -3  197.78    9.80
   2 -13   3  207.88    9.90
   2  13   3  203.08    9.80
  -2  13  -3  191.68    9.50
  -2  13  -3  188.68    9.70
   2  13   3  165.68    9.60
  -3 -13  -3  726.13   27.30
   3 -13   3  717.63   27.20
   3 -13   3  706.93   27.20
  -3 -13  -3  723.13   27.30
  -3  13  -3  724.23   27.20
   3  13   3  709.33   27.20
  -3  13  -3  702.93   27.30
   3  13   3  678.03   27.20
   4 -13   3 2342.07   83.09
  -4 -13  -3 2280.47   82.49
   4 -13   3 2339.07   82.69
  -4 -13  -3 2357.36   82.59
   4  13   3 2302.07   82.49
  -4  13  -3 2330.37   82.89
  -4  13  -3 2332.37   82.69
   4  13   3 2253.77   82.49
  -5 -13  -3  100.99    8.20
  -5 -13  -3   86.09    7.80
   5 -13   3   95.79    8.60
   5 -13   3   93.39    7.80
  -5  13  -3   94.79    7.90
   5  13   3   90.39    7.90
   5  13   3   81.29    5.20
   5  13   3  116.19    8.10
  -5  13  -3   99.89    8.90
   6 -13   3  140.39    9.90
   6 -13   3  130.79    9.10
  -6 -13  -3  125.79    9.10
  -6 -13  -3  120.89    9.40
   6  13   3  124.39    6.40
  -6  13  -3  126.99   10.00
  -6  13  -3  117.19    9.00
   6  13   3  126.29    9.00
   7 -13   3   58.69    6.10
  -7 -13  -3   51.19    6.00
  -7 -13  -3   62.09    6.30
  -7  13  -3   61.99    6.80
   7  13   3   58.59    5.10
  -7  13  -3   55.89    6.10
   7  13   3   53.59    6.10
   7  13   3   56.19    6.10
  -8 -13  -3    4.90    4.30
   8 -13   3    9.20    5.00
  -8 -13  -3   -0.70    4.80
   8 -13   3    0.80    4.30
   8  13   3    0.60    4.30
  -8  13  -3    5.70    5.40
   8  13   3    0.20    4.90
   8  13   3   -0.40    3.00
  -8 -14   3   17.80    4.10
  -8 -14   3    9.10    4.20
   8 -14  -3   20.60    5.10
   8 -14  -3   18.70    5.10
   8  14  -3   16.70    4.10
  -8  14   3    9.90    4.50
  -8  14   3   17.40    5.70
   7 -14  -3  113.89    9.50
  -7 -14   3  122.89    7.90
  -7 -14   3  117.29    8.10
   7 -14  -3  123.59    9.60
  -7  14   3  119.59   10.10
   7  14  -3  117.29    7.90
   7  14  -3  114.69    7.90
  -7  14   3  116.69    9.10
  -6 -14   3  406.06   16.40
  -6 -14   3  399.36   16.20
   6 -14  -3  378.56   17.30
   6 -14  -3  393.26   17.70
   6  14  -3  407.56   16.30
   6  14  -3  389.16   16.20
  -6  14   3  383.76   17.70
  -6  14   3  401.86   17.50
   5 -14  -3   19.60    4.30
   5 -14  -3   10.60    3.90
  -5 -14   3   12.50    3.50
  -5 -14   3   10.90    3.30
  -5  14   3   11.70    4.00
   5  14  -3   12.70    3.20
  -5  14   3   14.20    4.50
   5  14  -3   21.60    3.60
   4 -14  -3  141.19    8.90
   4 -14  -3  141.29    9.10
  -4 -14   3  137.29    8.00
  -4  14   3  136.79    9.10
   4  14  -3  136.99    7.80
  -4  14   3  135.99    8.80
   4  14  -3  142.89    7.80
  -3 -14   3  601.64   22.80
   3 -14  -3  629.24   23.60
  -3 -14   3  607.04   22.70
   3 -14  -3  600.04   23.40
   3  14  -3  607.54   22.70
  -3  14   3  608.44   23.40
  -3  14   3  529.55   23.30
   2 -14  -3  904.31   33.50
  -2 -14   3  877.41   32.80
  -2 -14   3  891.81   32.90
   2 -14  -3  916.61   33.50
   2  14  -3  874.21   32.80
  -2  14   3  905.71   33.40
   2  14  -3  900.01   32.90
  -1 -14   3   -0.10    2.70
  -1 -14   3   -8.00    5.10
   1 -14  -3    1.40    3.10
   1 -14  -3    3.80    3.00
  -1  14   3    0.90    3.00
   1  14  -3    2.10    2.70
  -1  14   3   -1.60    2.70
   0 -14   3  472.75   17.50
   0 -14  -3  464.85   18.90
   0 -14  -3  463.55   17.70
   0 -14   3  473.55   18.60
   0 -14  -3  487.45   19.00
   0 -14   3  497.55   18.80
   0  14   3  487.35   18.90
   0  14  -3  464.65   18.50
   0  14  -3  478.55   18.60
   0  14   3  441.46   18.80
   1 -14   3  186.58    9.60
  -1 -14  -3  192.88    9.90
   1 -14   3  189.48    9.40
  -1 -14  -3  182.68    7.90
  -1 -14  -3  175.88    9.70
  -1  14  -3  186.58    9.30
   1  14   3  187.78    9.70
  -1  14  -3  186.88    9.40
   1  14   3  188.78    9.80
  -2 -14  -3   15.30    3.80
  -2 -14  -3   25.30    3.10
   2 -14   3   27.50    4.20
   2 -14   3   28.60    4.10
  -2 -14  -3   22.50    4.00
   2  14   3   28.50    4.30
  -2  14  -3   27.50    4.20
  -2  14  -3   24.90    3.90
   2  14   3   25.50    4.20
   3 -14   3 1145.59   42.70
   3 -14   3 1201.38   42.70
  -3 -14  -3 1131.39   42.60
  -3  14  -3 1202.28   42.60
  -3  14  -3 1142.39   42.70
   3  14   3 1102.39   42.50
   3  14   3 1164.68   42.60
  -4 -14  -3   69.09    7.10
  -4 -14  -3   74.09    7.60
   4 -14   3   84.79    8.00
   4 -14   3   51.29    5.40
  -4  14  -3   55.19    5.70
   4  14   3   52.49    5.40
   4  14   3   68.99    7.50
  -4  14  -3   49.40    5.30
   5 -14   3  277.47   17.40
  -5 -14  -3  254.37   12.90
   5 -14   3  221.08   12.40
  -5 -14  -3  254.37   12.70
  -5  14  -3  250.07   13.20
   5  14   3  268.87   12.70
  -5  14  -3  248.38   12.70
   5  14   3  238.28   12.60
   6 -14   3   23.10    4.70
  -6 -14  -3   24.60    4.80
  -6 -14  -3   37.70    5.30
   6 -14   3   28.40    5.30
  -6  14  -3   29.60    4.90
   6  14   3   34.80    4.90
   6  14   3   32.10    3.10
  -6  14  -3   35.70    5.80
   6  14   3   22.70    4.70
   7 -14   3   97.49    9.70
  -7 -14  -3   92.69    9.40
   7 -14   3   80.99    8.60
  -7 -14  -3   74.89    9.90
   7  14   3   80.49    5.60
   7  14   3   93.19    8.60
  -7  14  -3   93.29    8.80
  -7  14  -3   88.59    8.50
  -8 -15   3  150.78    9.30
   8 -15  -3  127.49   10.80
   8 -15  -3  135.69   10.70
  -8 -15   3  121.69    8.60
   8  15  -3  134.19    9.20
  -8  15   3  150.98   10.50
   8  15  -3  144.09    9.10
  -8  15   3  164.38   12.10
   7 -15  -3  122.79    9.80
  -7 -15   3  116.69    8.00
   7 -15  -3  111.29    9.50
  -7 -15   3  132.69    8.60
   7  15  -3  125.19    8.10
  -7  15   3  126.79   10.70
   7  15  -3  118.49    8.40
  -7  15   3  117.59    9.50
  -6 -15   3   -0.70    3.40
  -6 -15   3    3.30    3.40
   6 -15  -3   -1.00    3.80
   6  15  -3    7.40    3.50
  -6  15   3    8.00    4.00
   6  15  -3    7.90    3.80
  -6  15   3   -1.80    4.40
  -5 -15   3   -3.10    3.00
   5 -15  -3   -0.90    3.80
  -5 -15   3    2.20    3.40
   5 -15  -3   -0.90    3.70
  -5  15   3   -2.90    3.70
   5  15  -3   -0.90    2.90
   5  15  -3    3.20    3.10
  -5  15   3    2.20    4.20
   4 -15  -3    5.60    3.80
  -4 -15   3    2.00    3.20
   4 -15  -3   -1.30    3.30
  -4  15   3    5.40    3.70
   4  15  -3    0.90    2.90
   4  15  -3    1.70    2.90
  -4  15   3    0.90    3.80
   3 -15  -3    9.70    4.40
  -3 -15   3    8.60    3.40
  -3 -15   3    9.80    3.20
   3 -15  -3   12.90    3.70
   3  15  -3   11.60    3.20
  -3  15   3   17.90    4.10
  -3  15   3   11.90    4.10
   3  15  -3   14.80    3.50
  -2 -15   3   84.29    6.80
   2 -15  -3   83.09    7.20
   2 -15  -3   81.49    7.50
  -2 -15   3   73.59    7.20
  -2  15   3   76.19    7.00
   2  15  -3   80.29    6.50
  -2  15   3   72.39    7.20
   2  15  -3   76.39    5.90
   1 -15  -3  214.28   11.10
   1 -15  -3  226.78   11.20
  -1 -15   3  231.88   10.80
  -1  15   3  220.28   10.90
  -1  15   3  229.68   11.20
   1  15  -3  209.78   10.30
   1  15  -3  225.48   13.40
   0 -15   3  146.39    9.00
   0 -15  -3  162.18    9.10
   0 -15  -3  147.99    8.80
   0 -15   3  164.68    7.00
   0 -15  -3  152.48    7.40
   0  15   3  154.28    9.00
   0  15  -3  157.78    8.40
   0  15   3  152.18    8.80
  -1 -15  -3  738.43   27.40
   1 -15   3  762.02   28.80
  -1 -15  -3  797.22   29.20
  -1 -15  -3  740.83   29.00
   1 -15   3  802.22   30.70
  -1  15  -3  753.42   28.70
  -1  15  -3  763.12   28.80
   1  15   3  729.93   28.90
   1  15   3  762.12   29.00
  -2 -15  -3  648.74   24.90
   2 -15   3  696.13   26.00
  -2 -15  -3  686.93   26.30
  -2 -15  -3  683.13   29.50
   2 -15   3  660.53   26.10
   2  15   3  639.14   26.10
  -2  15  -3  695.03   26.20
   2  15   3  674.63   27.40
  -2  15  -3  699.63   26.10
   3 -15   3  147.79    9.40
   3 -15   3  160.78    9.80
  -3 -15  -3  137.99    9.60
   3  15   3  136.99    9.30
   3  15   3  144.49    9.40
  -3  15  -3  161.18    9.70
  -3  15  -3  152.98    9.20
   4 -15   3  112.59    8.80
   4 -15   3  104.09    8.30
  -4 -15  -3  100.89    8.30
  -4 -15  -3  117.69    8.90
   4  15   3  110.19    8.40
   4  15   3   92.59    8.20
  -4  15  -3   98.39    8.10
  -4  15  -3  115.59    9.00
   5 -15   3   -2.00    4.10
  -5 -15  -3    2.20    4.20
   5 -15   3   -1.20    3.80
  -5 -15  -3    8.00    4.30
  -5  15  -3    5.80    4.50
   5  15   3   10.30    4.00
  -5  15  -3    8.50    4.00
   6 -15   3   40.70    6.00
  -6 -15  -3   44.30    5.70
  -6 -15  -3   32.10    5.10
   6 -15   3   33.20    5.30
   6  15   3   38.30    5.40
  -6  15  -3   33.20    5.10
   6  15   3   38.00    5.30
  -7 -15  -3   97.89    9.30
   7 -15   3  105.29    9.20
  -7 -15  -3   90.89    9.80
   7 -15   3   96.19   10.30
   7  15   3   96.49    9.10
  -7  15  -3   85.29    8.90
  -7  15  -3  119.29   10.90
   7  15   3   94.69    9.60
   7 -16  -3   79.69    8.60
  -7 -16   3   94.19    8.10
   7 -16  -3  101.89   12.10
  -7 -16   3   74.29    7.20
  -7  16   3  101.29   10.30
  -7  16   3   74.29   10.80
   7  16  -3   95.79    7.50
   6 -16  -3    3.20    4.40
   6 -16  -3   -2.50    3.90
  -6 -16   3   -2.20    3.50
  -6 -16   3    3.00    3.40
   6  16  -3    3.60    3.40
  -6  16   3    0.60    4.00
  -6  16   3   10.10    4.80
   6  16  -3    1.60    3.30
   5 -16  -3   24.40    7.90
  -5 -16   3   11.10    3.70
   5 -16  -3   10.50    4.40
  -5 -16   3    8.10    3.40
  -5  16   3    3.90    7.20
   5  16  -3   14.50    4.20
  -5  16   3    2.30    3.90
   5  16  -3    9.50    3.40
  -4 -16   3  192.58    9.70
   4 -16  -3  180.38   11.00
   4 -16  -3  167.48   10.50
   4  16  -3  180.98    9.50
  -4  16   3  190.08   11.00
   4  16  -3  178.88    9.40
  -4  16   3  173.18   10.40
  -3 -16   3  110.69    7.80
   3 -16  -3  117.59    8.40
   3 -16  -3  117.89    8.80
  -3 -16   3  111.79    7.40
   3  16  -3  102.29    7.40
   3  16  -3  104.89    7.60
  -3  16   3  105.89    8.20
  -3  16   3  114.79    8.80
   2 -16  -3  323.97   14.80
  -2 -16   3  319.87   13.90
  -2 -16   3  319.67   14.30
   2 -16  -3  349.96   15.00
   2  16  -3  313.07   14.00
  -2  16   3  323.67   14.60
   2  16  -3  330.67   13.90
  -2  16   3  331.97   14.80
   1 -16  -3   47.00    5.10
   1 -16  -3   58.89    5.60
  -1 -16   3   56.49    6.20
  -1 -16   3   61.69    6.70
   1  16  -3   53.59    5.10
   1  16  -3   66.99    6.10
  -1  16   3   61.59    5.60
  -1  16   3   55.29    5.60
   0 -16  -3  219.08    9.70
   0 -16   3  225.28   10.90
   0 -16   3  231.18    9.40
   0 -16  -3  242.18   11.60
   0 -16  -3  233.88   11.70
   0 -16   3  219.38   11.40
   0  16   3  240.08   11.90
   0  16  -3  229.58   11.00
   0  16  -3  218.58   11.10
   0  16   3  219.38   11.20
  -1 -16  -3   49.00    5.30
  -1 -16  -3   56.99    4.40
   1 -16   3   52.99    5.30
   1 -16   3   58.49    5.20
  -1 -16  -3   59.69    5.70
  -1  16  -3   61.19    5.40
   1  16   3   45.50    5.20
  -1  16  -3   63.89    5.40
   1  16   3   61.69    5.70
   2 -16   3   46.00    5.40
  -2 -16  -3   32.40    4.90
   2 -16   3   45.80    4.90
  -2 -16  -3   39.10    4.90
  -2 -16  -3   38.70    3.90
  -2  16  -3   43.10    5.20
  -2  16  -3   41.90    4.70
   2  16   3   42.10    5.30
   2  16   3   48.70    5.30
   3 -16   3   93.69    7.90
  -3 -16  -3   94.69    8.40
   3 -16   3  107.69    8.80
   3  16   3   95.39    8.20
  -3  16  -3   90.79    7.70
  -3  16  -3   98.69    8.50
   3  16   3   85.69    7.90
  -4 -16  -3    7.00    4.00
  -4 -16  -3   -3.70    3.80
   4 -16   3   -0.90    3.70
   4 -16   3   -0.90    4.00
   4  16   3   -1.60    3.80
  -4  16  -3    6.10    4.20
   4  16   3    0.80    3.80
  -4  16  -3   -2.50    3.50
   5 -16   3   29.90    5.20
  -5 -16  -3   23.10    4.70
  -5 -16  -3   15.30    4.70
   5 -16   3   18.20    5.10
   5  16   3   26.30    4.80
   5  16   3   20.80    4.70
  -5  16  -3   25.80    6.30
  -5  16  -3   25.30    4.70
  -6 -16  -3  128.09   10.30
   6 -16   3  119.69    9.70
   6 -16   3  123.39   10.80
  -6 -16  -3  139.69   12.90
  -6  16  -3  127.29   11.10
   6  16   3  131.99   11.00
   6  16   3  129.39    9.50
  -6  16  -3  120.89    9.70
  -7 -16  -3   12.20    5.00
   7 -16   3    9.60    5.30
   7 -16   3    5.50    5.50
  -7 -16  -3   19.60    5.60
  -7  16  -3   12.70    4.80
   7  16   3    8.20    4.90
  -7  16  -3   14.30    5.60
   7  16   3    8.70    4.90
   7 -17  -3    4.70    4.40
   7 -17  -3    0.40    4.60
  -7 -17   3    9.90    4.30
  -7 -17   3   -4.00    3.70
   7  17  -3   -1.30    3.50
   7  17  -3    0.50    3.60
  -7  17   3   -0.30    5.10
  -7  17   3   -2.90    4.30
  -6 -17   3    5.00    3.70
   6 -17  -3    7.30    4.80
  -6 -17   3    6.40    3.90
   6 -17  -3    4.10    4.30
  -6  17   3   10.00    4.50
   6  17  -3    1.00    3.50
  -6  17   3    7.90    5.10
   6  17  -3    5.80    3.60
  -5 -17   3   12.30    3.90
   5 -17  -3   20.80    4.80
  -5 -17   3   17.00    3.80
  -5  17   3   19.20    5.10
  -5  17   3   13.40    4.30
   5  17  -3   15.70    3.80
   5  17  -3   20.00    3.90
  -4 -17   3    0.00    3.30
   4 -17  -3   -4.20    3.90
   4 -17  -3   -3.30    3.70
   4  17  -3   -0.90    3.30
  -4  17   3    0.60    3.60
  -4  17   3    0.00    4.10
  -3 -17   3  121.49   11.60
   3 -17  -3  118.99    8.50
  -3 -17   3  100.69    7.50
   3 -17  -3  100.29    8.80
   3  17  -3   96.89    7.30
  -3  17   3  104.59    9.30
  -3  17   3  109.99    8.30
   3  17  -3   97.89    7.60
   2 -17  -3   24.40    4.60
   2 -17  -3   24.30    4.70
  -2 -17   3   23.40    3.90
  -2 -17   3   21.70    4.30
   2  17  -3   23.30    4.00
  -2  17   3   20.60    4.90
  -2  17   3   23.40    4.50
   2  17  -3   20.20    3.80
   1 -17  -3    4.60    3.60
  -1 -17   3    3.00    3.30
  -1 -17   3    2.00    3.70
   1 -17  -3    7.00    2.90
   1 -17  -3    7.40    4.00
   1  17  -3    4.90    3.30
  -1  17   3    5.20    3.90
   1  17  -3    3.40    3.40
  -1  17   3    4.10    3.50
   0 -17  -3   27.50    4.80
   0 -17  -3   28.70    3.30
   0 -17   3   26.70    4.10
   0 -17  -3   21.60    4.20
   0 -17   3   40.00    5.00
   0 -17   3   27.70    2.90
   0  17  -3   28.30    4.20
   0  17  -3   35.10    4.60
   0  17   3   26.50    4.40
   0  17   3   26.00    4.60
  -1 -17  -3    1.50    2.30
   1 -17   3   -0.20    3.50
   1 -17   3    5.70    3.90
  -1 -17  -3    2.90    3.90
  -1 -17  -3   -1.70    3.80
  -1  17  -3    0.50    3.50
   1  17   3    1.50    3.70
   1  17   3   -5.40    3.60
  -1  17  -3   -1.90    3.10
   2 -17   3  809.32   30.90
  -2 -17  -3  793.52   31.20
   2 -17   3  807.22   31.00
  -2 -17  -3  803.62   31.10
  -2  17  -3  785.62   30.90
  -2  17  -3  790.72   30.90
   2  17   3  863.61   31.30
   2  17   3  798.52   30.90
  -3 -17  -3   23.30    4.70
   3 -17   3   21.90    4.80
   3 -17   3   20.90    4.40
  -3  17  -3   16.80    4.30
   3  17   3   23.90    4.70
  -3  17  -3   19.80    4.80
   3  17   3   15.00    4.40
  -4 -17  -3  120.69    9.00
  -4 -17  -3  125.69    9.70
   4 -17   3  139.69   14.20
   4 -17   3  113.19    9.10
   4  17   3  105.99    8.90
  -4  17  -3  117.29    9.10
  -4  17  -3  107.59   10.70
   4  17   3  117.29    9.10
   5 -17   3  123.29   10.50
  -5 -17  -3  134.29   10.40
   5 -17   3  141.99    9.80
  -5 -17  -3  129.19    9.80
   5  17   3  148.19   10.20
  -5  17  -3  123.39   10.80
  -5  17  -3  135.49    9.70
   5  17   3  119.89    9.60
  -6 -17  -3   44.20    5.90
  -6 -17  -3   59.89    6.50
   6 -17   3   44.20    6.10
  -6  17  -3   49.30    6.10
  -6  17  -3   44.00    6.70
   6  17   3   54.49    6.30
   6 -18  -3    8.00    5.00
  -6 -18   3   -4.70    3.70
   6 -18  -3    3.70    4.30
  -6  18   3   -4.10    4.90
   6  18  -3    0.90    4.10
   5 -18  -3  292.97   14.80
   5 -18  -3  303.97   15.30
  -5 -18   3  292.87   13.50
  -5 -18   3  303.27   13.80
  -5  18   3  301.57   15.60
  -5  18   3  285.17   14.60
   5  18  -3  304.87   13.70
   5  18  -3  288.37   14.00
   4 -18  -3   -0.10    4.40
   4 -18  -3    3.70    4.10
   4  18  -3    1.90    3.50
  -4  18   3    5.30    4.00
   4  18  -3    8.40    3.50
  -4  18   3   -1.70    4.30
   3 -18  -3    9.00    4.50
  -3 -18   3    2.30    3.40
  -3 -18   3    4.60    3.80
   3 -18  -3    6.60    4.20
   3  18  -3    3.70    3.30
  -3  18   3   -0.40    4.10
  -3  18   3    3.20    3.90
  -2 -18   3  141.69    8.80
  -2 -18   3  157.18    9.70
   2 -18  -3  140.79    9.80
   2 -18  -3  155.98   10.20
  -2  18   3  142.79   10.10
   2  18  -3  155.88    9.00
   2  18  -3  148.99    8.80
  -2  18   3  133.79    9.40
   1 -18  -3  176.68   11.00
   1 -18  -3  167.68   10.20
  -1 -18   3  175.98    9.70
  -1 -18   3  176.88   10.30
   1 -18  -3  188.58    8.70
  -1  18   3  175.18   10.20
   1  18  -3  170.98    9.70
  -1  18   3  183.78   10.80
   1  18  -3  162.38   10.00
   0 -18   3   25.50    4.80
   0 -18  -3   18.80    3.10
   0 -18   3   18.50    4.10
   0 -18  -3   24.10    4.80
   0 -18   3   24.80    2.80
   0 -18  -3   18.30    4.40
   0  18   3   17.20    5.00
   0  18   3   21.80    4.70
   0  18  -3   22.20    4.10
   0  18  -3   22.30    4.40
   1 -18   3  108.09    9.00
  -1 -18  -3   98.59    8.80
  -1 -18  -3  109.09    9.10
   1 -18   3  106.79    8.10
  -1 -18  -3  104.19    5.80
  -1  18  -3  109.09    8.60
   1  18   3  110.79    8.60
  -1  18  -3  108.59    8.10
   1  18   3  107.99    8.80
  -2 -18  -3  279.07   13.70
  -2 -18  -3  292.17   14.20
   2 -18   3  239.38   13.20
   2 -18   3  277.07   13.90
  -2  18  -3  289.07   13.90
  -2  18  -3  277.27   13.40
   2  18   3  274.47   13.50
   2  18   3  273.37   13.80
   3 -18   3   75.39    7.80
  -3 -18  -3   70.39    6.80
   3 -18   3   84.49    9.10
   3  18   3   62.69    6.40
  -3  18  -3   69.29    6.40
   4 -18   3   22.10    4.70
   4 -18   3   22.40    5.30
  -4 -18  -3   10.20    4.40
  -4 -18  -3   18.60    5.10
  -4  18  -3   17.20    4.60
   4  18   3    9.10    4.30
  -4  18  -3   28.00    5.30
   4  18   3   21.90    4.80
   5 -18   3    7.40    5.00
   5 -18   3    3.40    4.50
  -5 -18  -3    8.40    5.00
  -5  18  -3   -2.30    4.10
  -5  18  -3    6.70    5.20
   6 -18   3  118.39   10.10
   6 -18   3  107.39   11.60
  -6  18  -3  122.99    9.80
   6  18   3  122.49   10.60
   6  18   3   87.99    9.50
   6 -19  -3   19.00    5.70
  -6 -19   3   10.40    4.30
  -6 -19   3   15.00    4.30
   6 -19  -3   10.50    4.70
   6  19  -3    5.70    3.80
  -6  19   3   11.30    4.80
   6  19  -3   12.00    4.40
  -5 -19   3   21.80    6.50
   5 -19  -3   12.30    4.90
   5 -19  -3   13.60    4.70
  -5  19   3   11.90    4.50
  -5  19   3   15.60    5.50
   5  19  -3   15.70    4.10
   4 -19  -3   10.60    6.10
  -4 -19   3    9.10    4.10
   4 -19  -3    5.10    4.20
   4  19  -3    3.50    3.80
  -4  19   3   14.70    5.00
   4  19  -3    5.40    3.60
  -4  19   3    1.60    4.00
   3 -19  -3    2.50    4.00
  -3 -19   3    4.10    3.70
  -3 -19   3    8.10    4.10
   3 -19  -3   -4.90    4.30
   3  19  -3   -5.00    3.20
  -3  19   3    7.40    4.10
  -3  19   3   -4.60    4.30
   3  19  -3   -0.40    3.60
   2 -19  -3   17.90    4.90
  -2 -19   3   18.90    4.50
   2 -19  -3    9.00    4.20
  -2 -19   3   19.00    4.10
   2  19  -3   16.00    3.90
   2  19  -3   18.00    4.20
  -2  19   3   12.90    4.90
  -2  19   3   12.40    4.20
   1 -19  -3   32.90    4.80
   1 -19  -3   49.99    6.10
  -1 -19   3   37.90    4.70
  -1 -19   3   33.10    5.20
   1 -19  -3   36.10    3.90
   1  19  -3   40.70    4.80
  -1  19   3   35.20    5.40
  -1  19   3   41.40    5.30
   1  19  -3   51.99    8.30
   0 -19   3   81.59    7.60
   0 -19   3   81.79    5.10
   0 -19  -3   93.99    5.80
   0 -19  -3   93.79    8.80
   0 -19   3   91.49    8.50
   0 -19  -3   86.29    8.20
   0  19   3   67.09    6.70
   0  19   3   88.39    8.00
   0  19  -3   86.19    7.60
   1 -19   3   -0.60    4.00
   1 -19   3    2.60    2.80
  -1 -19  -3    2.90    2.40
   1 -19   3   -2.50    3.50
  -1 -19  -3    3.30    4.20
  -1  19  -3    9.20    3.80
  -1  19  -3   -1.90    4.40
   1  19   3   -2.40    4.20
   1  19   3    0.90    4.10
  -2 -19  -3   48.10    5.80
   2 -19   3   61.79    6.60
  -2 -19  -3   61.29    6.90
   2 -19   3   47.60    5.60
  -2  19  -3   64.39    6.40
  -2  19  -3   65.69    6.10
   3 -19   3   67.49    8.20
   3 -19   3   58.89    6.10
  -3 -19  -3   55.29    6.70
  -3  19  -3   44.70    7.40
   3  19   3   48.40    6.10
  -3  19  -3   57.79    6.60
  -4 -19  -3    4.60    4.60
   4 -19   3   -3.00    3.90
   4 -19   3   -8.00    4.40
  -4 -19  -3    7.20    5.60
   4  19   3   -0.50    4.20
   4  19   3   -1.60    4.30
  -4  19  -3    0.80    4.00
  -4  19  -3   -3.10    4.70
  -5 -19  -3   89.29   10.20
   5 -19   3  104.99   10.70
  -5 -19  -3   65.49    7.00
   5 -19   3   88.39    9.70
  -5  19  -3   97.69    9.00
   5  19   3   93.59   10.10
   5  19   3   83.99    9.10
  -5 -20   3   -2.40    4.00
  -5 -20   3    3.60    3.90
   5 -20  -3    3.20    4.50
   5 -20  -3   -5.00    5.50
  -5  20   3    0.80    5.50
   5  20  -3    7.30    4.20
   5  20  -3    7.90    4.00
  -4 -20   3    7.10    4.40
   4 -20  -3    5.80    4.30
   4 -20  -3   14.10    5.10
  -4  20   3   10.80    4.50
   4  20  -3   12.10    4.00
   3 -20  -3   -3.90    7.70
  -3 -20   3    5.20    3.80
  -3 -20   3    1.10    4.30
   3 -20  -3    9.70    4.50
   3  20  -3    8.60    4.00
   3  20  -3    6.00    3.70
  -3  20   3    2.80    4.80
  -3  20   3    2.60    4.00
   2 -20  -3    4.30    4.30
  -2 -20   3    6.00    3.90
  -2 -20   3    4.90    4.40
   2 -20  -3    3.20    4.50
  -2  20   3    1.00    4.10
   2  20  -3    4.30    3.70
   2  20  -3    1.40    3.50
  -2  20   3    4.90    4.70
   1 -20  -3    6.50    3.90
  -1 -20   3   -0.70    3.60
  -1 -20   3    3.70    4.30
   1 -20  -3    5.00    4.70
   1 -20  -3    1.70    2.90
   1  20  -3    3.30    3.50
   1  20  -3    3.40    4.10
  -1  20   3    4.90    4.50
  -1  20   3    3.90    4.10
   0 -20  -3  133.09    9.70
   0 -20   3  131.89    6.40
   0 -20  -3  125.09    7.00
   0 -20   3  143.09   10.00
   0 -20  -3  133.49   10.40
   0 -20   3  138.79    9.20
   0  20  -3  137.39    9.10
   0  20  -3  123.89    9.70
   0  20   3  110.89    9.40
   1 -20   3  139.49    9.60
   1 -20   3  157.08   10.70
   1 -20   3  149.09    7.90
  -1 -20  -3  137.49   10.30
  -1 -20  -3  162.98   11.20
   1  20   3  162.68   10.80
  -1  20  -3  156.08   10.30
  -1  20  -3  149.39    9.90
   1  20   3  147.89   10.10
   2 -20   3    6.90    4.30
   2 -20   3    2.10    4.80
  -2 -20  -3    3.00    4.40
  -2 -20  -3    5.50    4.70
   2  20   3   -3.90    4.20
   2  20   3   -4.90    3.70
  -2  20  -3    0.20    3.90
  -2  20  -3   11.40    4.80
   3 -20   3    2.30    4.30
  -3 -20  -3   -6.90    4.60
   3 -20   3   -2.00    4.90
   3  20   3    7.90    4.50
  -3  20  -3   -2.40    4.70
   3  20   3   -7.30    4.20
  -3  20  -3    1.70    4.20
  -4 -20  -3   -0.20    4.40
   4 -20   3   -2.60    4.60
  -4 -20  -3    0.50    5.10
   4 -20   3    1.80    4.40
  -4  20  -3   -2.20    4.20
   4  20   3    0.30    4.40
  -4  20  -3   -1.70    8.10
   4  20   3   -1.10    4.40
   4 -21  -3  127.99   10.30
  -4 -21   3  143.29   10.30
   4 -21  -3  130.09   11.50
   4  21  -3  116.89    9.10
   4  21  -3  121.39    9.90
  -4  21   3  117.09   10.10
  -4  21   3  121.59   11.50
  -3 -21   3   -2.90    3.80
  -3 -21   3   -2.50    4.50
   3 -21  -3    6.30    5.10
   3 -21  -3    5.20    4.50
  -3  21   3    3.80    4.20
   3  21  -3   -3.30    3.60
  -3  21   3   -3.50    4.60
   3  21  -3    2.00    4.00
  -2 -21   3    4.60    6.60
  -2 -21   3   -2.30    4.40
   2 -21  -3   -6.50    4.70
   2 -21  -3    1.80    4.10
   2  21  -3   -0.30    3.60
   2  21  -3   -3.10    6.50
  -2  21   3   -2.70    4.80
  -2  21   3   -0.60    4.00
  -1 -21   3   14.70    5.10
   1 -21  -3   11.10    5.10
   1 -21  -3    8.20    4.20
   1 -21  -3   11.40    3.30
  -1 -21   3    9.40    4.10
   1  21  -3   14.10    4.70
  -1  21   3    9.60    4.90
   1  21  -3    9.20    3.90
  -1  21   3   14.20    4.40
   0 -21  -3   -0.10    2.80
   0 -21  -3    0.40    4.30
   0 -21   3    4.60    4.20
   0 -21   3    3.10    4.50
   0 -21  -3    5.40    4.90
   0  21   3   -2.40    3.80
   0  21  -3    4.20    4.40
   0  21   3    4.90    4.90
   0  21  -3    5.80    4.10
   1 -21   3   -1.30    4.70
  -1 -21  -3   15.80    4.90
   1 -21   3    3.00    2.80
  -1 -21  -3    0.80    4.70
   1 -21   3   -4.80    4.50
   1  21   3   -0.10    4.00
   1  21   3    4.40    4.80
  -1  21  -3    0.60    3.80
  -1  21  -3   -5.90    4.30
   2 -21   3   40.50    7.60
  -2 -21  -3   23.30    6.90
   2 -21   3   25.50    7.90
  -2 -21  -3   27.20    5.60
  -2  21  -3   34.50    5.30
   2  21   3   31.50    5.30
   2  21   3   36.30    6.00
   3 -21   3   -5.70    4.10
  -3 -21  -3   -7.10    4.70
   3 -21   3   -8.10    4.80
  -3  21  -3   -5.50    4.90
  -3  21  -3   -5.20    3.80
   3  21   3   -6.80    4.30
   3  21   3    2.20    4.50
   3 -22  -3   46.70    6.70
  -3 -22   3   50.89    6.50
   3 -22  -3   42.40    6.90
  -3 -22   3   48.10    5.60
  -3  22   3   64.29    7.50
  -3  22   3   48.00    6.20
   3  22  -3   51.59    6.00
   3  22  -3   55.19    6.00
   2 -22  -3   26.70    6.00
   2 -22  -3   12.70    3.70
  -2 -22   3   23.90    5.30
  -2 -22   3   17.00    4.70
   2 -22  -3   23.10    5.10
   2  22  -3   23.00    4.50
  -2  22   3   21.60    5.80
   2  22  -3   25.50    5.10
  -2  22   3   24.80    5.00
   1 -22  -3    1.50    3.10
   1 -22  -3   -2.00    4.00
   1 -22  -3    3.70    6.20
  -1 -22   3   -2.80    3.70
  -1 -22   3   -0.70    4.90
  -1  22   3    4.70    4.90
   1  22  -3   -3.70    3.70
   1  22  -3   -1.30    4.30
  -1  22   3    0.00    4.10
   0 -22  -3    3.20    2.90
   0 -22   3    1.90    4.20
   0 -22   3    2.10    4.70
   0 -22  -3    6.50    6.30
   0 -22  -3    6.40    5.10
   0  22   3   -0.60    4.90
   0  22   3    3.50    4.40
   0  22  -3   -0.60    4.50
   0  22  -3    6.30    4.20
  -1 -22  -3   10.00    5.20
   1 -22   3    4.80    4.60
   1 -22   3   11.80    3.20
  -1 -22  -3   11.50    5.20
   1 -22   3   15.90    5.20
  -1  22  -3    9.10    4.90
  -1  22  -3   11.80    5.10
   1  22   3   12.20    4.70
   2 -22   3   -2.10    4.90
   2 -22   3    6.20    3.60
  -2 -22  -3   -4.10    4.30
  -2 -22  -3   -5.40    5.00
   2 -22   3   -2.50    4.10
   2  22   3   -1.30    4.30
  -2  22  -3   -5.20    4.00
   2  22   3   -3.30    4.90
  -2  22  -3   -1.10    4.90
   1 -23  -3    9.90    5.70
   1 -23  -3    2.50    4.50
   1 -23  -3    8.10    3.30
  -1 -23   3    5.20    4.60
  -1 -23   3    6.40    5.10
   1  23  -3   10.10    4.90
  -1  23   3    9.20    5.40
  -1  23   3   12.00    4.80
   1  23  -3    8.70    4.10
   0 -23  -3   60.59    5.30
   0 -23   3   50.49    6.30
   0 -23   3   56.19    7.00
   0 -23  -3   43.70    6.30
   0  23  -3   56.49    6.20
   0  23  -3   53.99    6.70
   0  23   3   60.29    7.20
   0  23   3   39.30    6.20
  10   0  -4   61.09    6.30
 -10   0   4   53.79    5.40
 -10   0   4   63.49    5.70
  10   0  -4   54.69    5.80
   9   0  -4    3.00    3.20
  -9   0   4    5.30    3.50
  -9   0   4    0.70    3.40
   8   0  -4    0.60    3.10
  -8   0   4    1.40    3.10
  -8   0   4   -4.20    3.20
   8   0  -4    4.10    3.00
   7   0  -4   -6.80    2.60
  -7   0   4   -7.80    2.60
  -7   0   4   -5.10    2.60
   7   0  -4   -8.80    2.50
  -6   0   4  147.19    7.00
   6   0  -4  139.69    6.90
   6   0  -4  153.78    7.00
  -6   0   4  149.19    6.90
   5   0  -4    1.20    1.70
  -5   0   4   -0.10    1.70
   5   0  -4    0.80    1.70
  -4   0   4   10.20    1.50
   4   0  -4   16.80    1.80
  -4   0   4   19.00    1.90
   4   0  -4   16.60    1.80
   3   0  -4    1.80    1.20
  -3   0   4    1.40    1.20
   3   0  -4    1.30    1.10
  -3   0   4   -0.40    1.10
   2   0  -4  378.46   13.80
  -2   0   4  367.86   13.70
  -2   0   4  421.96   13.80
   2   0  -4  390.16   13.80
   1   0  -4    0.30    1.00
  -1   0   4    0.50    0.70
   1   0  -4    1.40    1.00
  -1   0   4    1.60    1.00
   1   0  -4    2.70    1.50
   0   0   4    2.10    1.40
   0   0   4    2.00    1.30
   0   0  -4   10.40    2.30
   0   0   4    7.70    2.10
   0   0  -4    1.70    1.40
   0   0  -4    2.40    1.60
  -1   0  -4    1.10    1.50
  -1   0  -4   -1.70    1.70
   1   0   4    1.40    1.60
   1   0   4    0.60    1.60
  -1   0  -4    2.00    1.60
  -2   0  -4    3.80    2.00
  -2   0  -4    2.90    2.00
   2   0   4    1.80    1.90
   2   0   4    3.60    1.90
   2   0   4   -0.80    1.80
  -3   0  -4   -2.30    2.20
   3   0   4   -3.00    2.20
   3   0   4   -1.40    2.30
  -3   0  -4    1.70    2.30
   3   0   4   -1.70    2.10
  -4   0  -4   54.09    5.00
   4   0   4   50.29    4.80
   4   0   4   56.59    4.60
  -4   0  -4   53.59    4.90
   4   0   4   55.19    5.00
  -5   0  -4   -0.30    2.60
  -5   0  -4    2.10    2.80
   5   0   4    0.40    2.60
   5   0   4    2.10    2.80
  -6   0  -4    2.20    3.40
   6   0   4    8.10    3.50
  -6   0  -4    0.10    3.30
   6   0   4    2.90    3.20
  -7   0  -4    3.90    3.90
  -7   0  -4    9.20    4.30
   7   0   4    3.30    3.80
   7   0   4    6.90    3.90
  -8   0  -4   -3.70    4.40
   8   0   4   -2.10    4.30
  -8   0  -4    0.20    4.10
   8   0   4   -5.50    3.90
  -9   0  -4    3.70    4.80
   9   0   4   -2.60    4.20
  -9   0  -4   -6.40    3.90
   9   0   4   -1.70    4.10
 -10  -1   4   -3.50    3.50
 -10  -1   4   -3.00    3.60
  10  -1  -4   -0.70    3.60
  10   1  -4    0.80    3.60
  10   1  -4    1.90    3.80
 -10   1   4   -1.60    3.80
 -10   1   4    1.40    3.80
   9  -1  -4    0.60    3.20
  -9  -1   4    1.60    3.40
   9  -1  -4   -4.60    3.60
  -9  -1   4    1.60    3.30
  -9   1   4    1.10    3.50
   9   1  -4   -2.30    3.10
  -9   1   4   -4.20    3.40
  -8  -1   4  254.47   11.20
   8  -1  -4  251.17   11.20
   8  -1  -4  253.17   11.40
  -8  -1   4  247.88   11.20
  -8   1   4  239.48   11.30
   8   1  -4  244.18   11.20
   8   1  -4  240.18   11.10
  -8   1   4  244.38   11.40
  -7  -1   4   -3.40    2.60
  -7  -1   4   -2.40    2.60
   7  -1  -4   -1.10    2.80
   7  -1  -4   -5.90    2.70
   7   1  -4   -0.90    2.60
   7   1  -4   -4.00    2.50
  -7   1   4   -7.90    2.70
  -7   1   4   -7.00    2.90
   6  -1  -4   32.50    3.10
  -6  -1   4   39.70    3.90
   6  -1  -4   32.50    3.10
   6   1  -4   42.20    3.90
  -6   1   4   33.80    3.20
   6   1  -4   40.90    3.80
  -6   1   4   36.80    4.00
   5  -1  -4    3.10    1.80
   5  -1  -4    2.20    1.80
  -5  -1   4    6.50    1.80
   5   1  -4    5.80    1.80
  -5   1   4    4.70    2.20
   5   1  -4    4.30    1.70
  -5   1   4    1.30    1.90
  -4  -1   4  153.28    6.10
   4  -1  -4  151.38    6.40
   4  -1  -4  140.09    6.30
  -4  -1   4  150.88    6.00
   4   1  -4  150.08    6.10
   4   1  -4  151.48    6.10
  -4   1   4  140.59    6.30
   3  -1  -4  346.17   13.10
  -3  -1   4  348.57   12.90
  -3  -1   4  358.56   12.80
   3  -1  -4  350.06   13.10
   3   1  -4  365.36   12.80
   3   1  -4  350.96   12.80
  -3   1   4  394.36   13.10
  -1  -1   4  836.72   27.90
   1  -1  -4  791.62   27.90
   1  -1  -4  779.02   27.50
  -1  -1   4  728.23   27.20
   1  -1  -4  795.42   27.50
  -1  -1   4  768.52   27.20
  -1   1   4  764.62   27.40
  -1   1   4  781.22   27.90
   1   1  -4  761.32   27.80
   1   1  -4  803.52   27.30
   1   1  -4  780.12   27.30
  -1  -1  -4  398.86   15.10
  -1  -1  -4  432.36   15.00
   1  -1   4  399.86   15.00
   1  -1   4  390.36   14.90
   1  -1   4  399.36   14.90
  -1  -1  -4  409.26   15.00
   1   1   4  373.86   14.90
  -1   1  -4  404.86   14.90
  -1   1  -4  400.26   15.10
   1   1   4  393.76   15.00
  -1   1  -4  410.66   14.90
   1   1   4  439.96   15.10
   2  -1   4 4125.99  137.69
   2  -1   4 3595.84  137.59
  -2  -1  -4 3999.60  137.69
  -2  -1  -4 4109.89  137.69
  -2   1  -4 4073.39  137.69
  -2   1  -4 3976.60  137.59
   2   1   4 3720.53  137.59
   2   1   4 4016.60  137.69
   3  -1   4 2793.12   98.09
   3  -1   4 2889.31   98.19
   3  -1   4 2872.11   98.19
  -3  -1  -4 2681.03   98.09
  -3  -1  -4 2670.03   98.09
   3   1   4 2736.43   98.09
   3   1   4 2749.23   98.09
  -3   1  -4 2775.52   98.09
  -3   1  -4 2838.92   98.19
   3   1   4 3004.60   98.19
   4  -1   4   -5.60    2.20
  -4  -1  -4    2.40    2.40
   4  -1   4   -3.90    2.30
  -4  -1  -4    4.00    2.50
   4   1   4    1.80    2.40
  -4   1  -4   -2.40    2.40
  -4   1  -4    0.00    2.30
   4   1   4    0.30    2.30
   4   1   4    0.10    2.20
   5  -1   4  100.99    6.80
   5  -1   4  115.29    6.90
  -5  -1  -4  104.69    6.90
  -5  -1  -4  108.29    6.80
  -5   1  -4  110.59    7.10
  -5   1  -4   95.39    6.70
   5   1   4  105.89    6.40
   5   1   4   96.99    6.80
   5   1   4  106.79    6.70
  -6  -1  -4    0.50    3.30
  -6  -1  -4    4.60    3.60
   6  -1   4    4.30    3.30
   6  -1   4    8.00    3.50
   6   1   4    4.80    3.30
   6   1   4    6.80    3.30
   6   1   4    1.20    3.30
  -6   1  -4   -0.60    3.40
  -6   1  -4    2.20    3.40
  -7  -1  -4  935.81   36.80
   7  -1   4 1063.39   37.00
  -7  -1  -4  937.81   36.70
   7  -1   4  954.40   36.90
  -7   1  -4  999.90   36.90
  -7   1  -4  989.50   36.80
   7   1   4  978.60   36.80
   7   1   4  980.30   36.90
  -8  -1  -4  124.99    9.90
  -8  -1  -4  130.49   10.60
   8  -1   4  138.29   10.00
  -8   1  -4  137.29    9.80
   8   1   4  143.89   10.10
  -8   1  -4  138.09   10.50
   8   1   4  131.59    9.90
   8   1   4  143.29    9.30
   9  -1   4    4.90    4.30
   9  -1   4    2.10    4.00
  -9  -1  -4   -0.80    4.00
  -9  -1  -4    0.70    4.60
   9   1   4   -5.00    4.00
   9   1   4    2.10    4.20
   9   1   4    1.70    4.40
  -9   1  -4   -2.40    4.60
  -9   1  -4   -3.90    4.10
 -10  -2   4   47.80    5.30
 -10  -2   4   69.59    6.80
  10  -2  -4   71.39    7.30
  10   2  -4   70.89    7.00
 -10   2   4   42.90    8.30
  10   2  -4   67.39    6.40
   9  -2  -4  334.07   15.10
  -9  -2   4  322.37   13.90
   9  -2  -4  322.07   14.30
  -9  -2   4  316.17   13.80
  -9   2   4  319.67   14.20
   9   2  -4  301.57   13.70
  -9   2   4  321.27   14.10
  -8  -2   4  449.26   17.30
   8  -2  -4  459.55   17.60
  -8  -2   4  426.66   17.20
   8  -2  -4  438.66   17.30
  -8   2   4  432.96   17.50
   8   2  -4  427.86   17.20
   8   2  -4  393.36   17.00
  -8   2   4  433.16   17.50
  -7  -2   4  567.74   21.20
   7  -2  -4  564.24   24.00
  -7  -2   4  576.64   21.90
   7  -2  -4  549.85   21.40
  -7   2   4  561.64   21.50
   7   2  -4  554.44   21.10
   7   2  -4  570.44   21.20
  -7   2   4  559.24   21.50
   6  -2  -4    3.40    2.30
  -6  -2   4   10.00    2.30
   6  -2  -4    7.70    2.40
   6   2  -4   10.60    2.20
  -6   2   4   12.60    2.50
   6   2  -4   10.80    2.20
  -6   2   4    8.40    2.50
   5  -2  -4  484.65   18.60
  -5  -2   4  522.65   18.40
   5  -2  -4  509.25   18.70
  -5  -2   4  501.15   18.30
   5   2  -4  526.35   18.40
  -5   2   4  505.75   18.60
   5   2  -4  527.45   18.40
  -5   2   4  451.85   18.60
   4  -2  -4 4994.20  169.98
   4  -2  -4 4898.11  169.98
  -4  -2   4 4814.12  169.58
  -4  -2   4 5003.90  169.58
  -4   2   4 4975.30  170.08
   4   2  -4 4788.02  169.58
  -4   2   4 4758.12  169.88
   4   2  -4 4921.41  169.68
   3  -2  -4   99.49    4.60
   3  -2  -4   97.19    4.60
  -3   2   4   93.79    4.50
   2  -2  -4  206.48    8.70
   2  -2  -4  234.28    8.70
   2   2  -4  255.37    9.00
  -2   2   4  232.08    8.80
   1  -2  -4  458.95   16.50
  -1  -2   4  448.66   16.10
   1  -2  -4  442.06   18.10
   1  -2  -4  459.95   16.70
  -1  -2   4  477.35   16.10
  -1  -2   4  448.26   16.60
  -1   2   4  436.46   16.50
   1   2  -4  458.15   16.10
   1   2  -4  450.65   16.10
   1   2  -4  452.35   16.60
  -1   2   4  492.35   16.50
   0  -2  -4 2852.31  104.49
   0  -2   4 3125.69  105.59
   0  -2   4 2836.82  104.39
   0  -2   4 3038.90  104.19
   0   2  -4 2983.70  104.19
   0   2   4 2907.01  104.49
   0   2   4 3259.47  104.39
   1  -2   4 1498.45   53.19
  -1  -2  -4 1533.95   53.29
   1  -2   4 1479.45   53.19
   1  -2   4 1520.25   53.29
  -1  -2  -4 1588.64   53.39
  -1  -2  -4 1507.05   53.29
  -1   2  -4 1555.94   53.29
   1   2   4 1498.15   53.29
  -1   2  -4 1504.25   53.19
  -1   2  -4 1465.35   53.09
   1   2   4 1544.75   53.29
   1   2   4 1490.55   53.29
  -2  -2  -4  409.16   14.10
   2  -2   4  360.56   13.90
   2  -2   4  375.76   14.00
   2  -2   4  362.86   14.00
  -2  -2  -4  346.87   13.80
   2   2   4  373.56   13.90
  -2   2  -4  360.36   13.90
   2   2   4  340.47   13.90
  -2   2  -4  373.16   13.90
   2   2   4  344.17   14.00
  -3  -2  -4 1538.75   52.29
   3  -2   4 1419.26   52.09
   3  -2   4 1559.14   52.19
   3  -2   4 1418.46   52.19
  -3  -2  -4 1497.95   52.19
  -3   2  -4 1536.05   52.19
   3   2   4 1503.05   52.19
   3   2   4 1324.07   52.09
   3   2   4 1443.46   52.09
  -3   2  -4 1450.45   52.19
  -4  -2  -4 1392.16   49.10
  -4  -2  -4 1378.46   49.10
   4  -2   4 1453.05   49.20
   4  -2   4 1324.87   49.10
  -4   2  -4 1329.47   49.10
   4   2   4 1372.76   49.00
  -4   2  -4 1347.37   49.10
   4   2   4 1432.86   49.20
   4   2   4 1309.27   48.90
   5  -2   4   16.10    3.30
  -5  -2  -4   16.60    3.20
   5  -2   4   13.50    3.10
  -5  -2  -4   21.70    3.50
   5   2   4   13.40    3.10
  -5   2  -4   14.20    3.20
  -5   2  -4   17.30    3.40
   5   2   4   12.00    2.90
   5   2   4   16.10    3.30
  -6  -2  -4  226.28   11.50
  -6  -2  -4  225.98   11.40
   6  -2   4  220.98   11.30
   6  -2   4  231.48   11.40
  -6   2  -4  230.08   11.20
   6   2   4  230.08   10.80
   6   2   4  226.08   11.20
  -6   2  -4  234.48   11.50
   6   2   4  230.38   11.30
  -7  -2  -4  106.89    8.50
   7  -2   4  105.39    8.40
   7  -2   4  118.99    8.50
  -7  -2  -4  108.19    9.00
   7   2   4  118.49    8.00
   7   2   4   94.29    8.50
  -7   2  -4   98.39    9.00
   7   2   4  114.79    8.40
  -7   2  -4   98.49    8.30
   8  -2   4  796.32   31.10
   8  -2   4  837.42   31.90
  -8  -2  -4  790.82   31.10
  -8  -2  -4  758.72   30.80
   8   2   4  798.22   31.00
  -8   2  -4  789.32   30.90
   8   2   4  772.82   30.50
   8   2   4  796.02   31.70
   9  -2   4   -0.90    4.20
   9  -2   4    5.70    4.20
  -9  -2  -4    1.80    4.30
  -9  -2  -4    2.50    4.60
  -9   2  -4   -5.90    3.90
   9   2   4   -2.80    4.20
   9   2   4    0.10    4.20
  -9   2  -4    1.70    4.70
   9   2   4   -7.50    4.00
 -10  -3   4  123.99    8.70
  10  -3  -4  138.69   10.40
  10  -3  -4  137.79    9.10
 -10  -3   4  132.19    8.60
 -10   3   4  130.09   12.90
 -10   3   4  141.29    9.40
  10   3  -4  153.08   10.10
  10   3  -4  121.59    8.50
  -9  -3   4   69.19    6.60
  -9  -3   4   70.19    6.60
   9  -3  -4   64.79    7.20
   9  -3  -4   66.29    6.80
  -9   3   4   69.39    7.10
   9   3  -4   71.69    6.40
   8  -3  -4  178.18    8.80
   8  -3  -4  136.99    8.20
  -8  -3   4  135.29    8.00
  -8  -3   4  130.69    7.90
  -8   3   4  149.19    8.40
   8   3  -4  140.69    7.80
   8   3  -4  130.09    7.90
  -8   3   4  149.59    8.60
   7  -3  -4  215.18   10.80
   7  -3  -4  225.98   10.00
  -7  -3   4  206.38    9.60
  -7   3   4  217.98   10.20
  -7   3   4  238.48   11.90
   7   3  -4  188.48    9.60
   7   3  -4  211.98    9.60
  -6  -3   4   76.29    4.60
   6  -3  -4   61.29    5.00
   6  -3  -4   70.89    5.20
  -6   3   4   61.99    5.20
   6   3  -4   66.89    4.50
  -6   3   4   55.79    5.10
   6   3  -4   67.79    4.50
  -5  -3   4  113.69    5.40
   5  -3  -4  111.29    6.00
  -5  -3   4  127.29    5.50
   5  -3  -4  116.19    6.00
   5   3  -4  118.09    5.40
  -5   3   4  124.09    6.00
  -5   3   4  106.09    6.00
   5   3  -4  127.69    5.50
  -4  -3   4 1452.05   47.70
   4  -3  -4 1369.16   48.20
  -4  -3   4 1354.66   47.70
   4  -3  -4 1380.66   48.20
   4   3  -4 1390.16   47.80
  -4   3   4 1339.67   48.10
  -4   3   4 1342.67   48.20
   4   3  -4 1295.97   47.70
   3  -3  -4  978.40   35.10
   3  -3  -4 1038.00   35.10
  -3   3   4  995.60   35.00
  -3   3   4  950.80   35.00
   2  -3  -4  285.47   11.50
   2  -3  -4  362.56   11.70
  -2   3   4  297.67   11.60
  -2   3   4  309.27   11.60
   2   3  -4  303.07   11.60
  -1  -3   4  405.96   15.00
   1  -3  -4  412.86   15.00
  -1  -3   4  420.26   14.50
   1  -3  -4  395.96   15.00
   1  -3  -4  389.36   15.30
  -1  -3   4  410.76   14.50
   1   3  -4  419.06   14.50
   1   3  -4  421.96   15.00
  -1   3   4  396.56   15.00
   1   3  -4  420.76   14.50
  -1   3   4  425.76   15.00
   0  -3  -4   42.20    3.20
   0  -3   4   50.19    3.90
   0  -3   4   45.90    3.10
   0  -3  -4   42.30    3.20
   0  -3  -4   56.19    5.30
   0   3   4   46.10    3.20
   0   3  -4   40.70    2.80
   0   3   4   48.10    3.30
   0   3  -4   46.10    2.90
   0   3   4   37.50    3.20
   0   3  -4   40.50    3.20
   2  -3   4 3290.97  115.29
  -2  -3  -4 3228.88  115.09
  -2  -3  -4 3097.69  115.19
  -2  -3  -4 3462.85  115.29
   2  -3   4 3426.16  115.29
   2  -3   4 3164.38  115.19
   2   3   4 3277.27  115.19
   2   3   4 3460.05  115.29
  -2   3  -4 3319.77  115.29
   2   3   4 3440.46  115.29
  -2   3  -4 3157.58  115.19
   3  -3   4   13.60    2.70
  -3  -3  -4   12.30    2.50
  -3  -3  -4    7.10    2.50
   3  -3   4   10.50    2.50
   3   3   4   16.60    2.60
   3   3   4   10.10    2.40
  -3   3  -4   13.30    2.60
  -3   3  -4    7.80    2.50
   3   3   4   17.10    2.80
  -4  -3  -4  553.84   20.20
   4  -3   4  454.85   20.00
   4  -3   4  548.35   20.30
  -4  -3  -4  507.45   20.10
   4   3   4  537.45   20.00
   4   3   4  521.75   20.10
  -4   3  -4  530.65   20.20
  -4   3  -4  519.35   20.20
   4   3   4  576.24   20.30
   5  -3   4   37.30    4.10
  -5  -3  -4   43.70    4.30
   5  -3   4   44.00    4.30
  -5  -3  -4   42.00    4.30
   5   3   4   56.09    5.40
  -5   3  -4   46.00    4.40
  -5   3  -4   36.00    4.30
   5   3   4   34.70    3.80
   5   3   4   48.20    5.20
   6  -3   4 1094.69   42.40
  -6  -3  -4 1133.89   42.50
  -6  -3  -4 1224.08   42.60
   6  -3   4 1161.48   42.60
   6   3   4 1195.68   42.60
   6   3   4 1170.38   42.50
  -6   3  -4 1147.99   42.50
   6   3   4 1126.69   42.10
  -6   3  -4 1148.59   42.50
   7  -3   4   37.80    5.00
  -7  -3  -4   41.10    5.20
  -7  -3  -4   41.60    5.30
   7  -3   4   36.70    5.20
   7   3   4   42.60    5.20
   7   3   4   42.70    5.00
  -7   3  -4   34.40    5.10
   7   3   4   37.50    5.10
  -7   3  -4   40.30    5.40
   8  -3   4  194.38   11.20
   8  -3   4  189.18   11.30
  -8  -3  -4  176.18   11.20
  -8  -3  -4  186.48   11.80
  -8   3  -4  195.48   11.30
  -8   3  -4  214.98   12.30
   8   3   4  180.58   11.30
   8   3   4  195.18   10.80
  -9  -3  -4   75.09    7.10
   9  -3   4   61.29    6.50
   9  -3   4   61.89    6.60
  -9  -3  -4   56.09    9.40
   9   3   4   57.99    6.50
   9   3   4   65.59    7.00
   9   3   4   61.49    6.30
  -9   3  -4   62.59    6.50
  -9   3  -4   54.89    6.70
 -10  -4   4    0.30    3.50
  10  -4  -4   -2.40    3.70
 -10  -4   4   -6.90    3.40
  10  -4  -4    0.30    4.00
  10   4  -4   -3.00    3.30
 -10   4   4    7.30    4.20
  10   4  -4    0.50    5.40
 -10   4   4   -2.10    3.70
  -9  -4   4   38.20    4.40
  -9  -4   4   32.50    4.10
   9  -4  -4   27.00    4.50
   9  -4  -4   36.80    4.70
   9   4  -4   35.60    4.10
  -9   4   4   27.10    4.40
  -9   4   4   42.90    4.90
   9   4  -4   37.40    6.50
  -8  -4   4   24.60    4.70
   8  -4  -4   31.80    4.20
  -8  -4   4   24.00    3.70
   8   4  -4   26.00    3.70
   8   4  -4   32.30    3.80
  -8   4   4   32.50    4.20
  -8   4   4   29.20    4.50
   7  -4  -4  729.43   27.10
  -7  -4   4  744.93   26.70
   7  -4  -4  735.63   27.20
   7   4  -4  652.23   26.50
   7   4  -4  716.73   26.70
  -7   4   4  737.73   27.20
  -7   4   4  759.82   28.10
  -6  -4   4  510.05   18.30
   6  -4  -4  482.15   18.80
   6  -4  -4  487.05   18.80
  -6   4   4  496.85   18.80
  -6   4   4  483.85   18.80
   6   4  -4  474.75   18.20
   6   4  -4  503.85   18.30
   5  -4  -4   90.59    5.40
  -5  -4   4   93.99    4.70
  -5  -4   4   95.79    4.60
   5  -4  -4   99.19    5.50
   5   4  -4   89.69    4.60
  -5   4   4   84.49    5.50
   5   4  -4   94.89    4.70
  -5   4   4   84.49    5.40
   4  -4  -4  135.29    6.50
  -4  -4   4  139.29    5.80
   4  -4  -4  142.29    6.60
  -4  -4   4  140.99    5.70
  -4   4   4  158.68    6.70
   4   4  -4  136.79    5.80
  -4   4   4  141.09    6.60
   3  -4  -4 1551.44   55.79
   3  -4  -4 1640.84   55.79
   3   4  -4 1571.04   55.69
   3   4  -4 1529.35   55.19
  -3   4   4 1616.34   55.79
   3   4  -4 1558.24   55.19
  -3   4   4 1649.13   55.79
   2  -4  -4 1556.44   54.99
  -2   4   4 1579.34   54.99
   2   4  -4 1560.14   54.79
  -2   4   4 1572.74   54.99
  -1  -4   4 1035.90   36.50
   1  -4  -4 1042.70   36.60
  -1  -4   4 1070.89   36.20
   1  -4  -4 1027.20   36.80
   1  -4  -4 1170.48   36.70
  -1  -4   4 1045.40   36.20
   1   4  -4  971.10   36.30
   1   4  -4  991.70   36.20
   1   4  -4 1036.80   36.50
  -1   4   4 1005.70   36.60
  -1   4   4  999.20   36.60
   0  -4  -4  552.14   20.40
   0  -4  -4  552.94   20.80
   0  -4   4  542.45   20.10
   0  -4  -4  572.64   20.40
   0  -4   4  546.15   20.10
   0  -4   4  573.34   20.70
   0   4  -4  553.74   20.10
   0   4  -4  556.64   20.10
   0   4   4  577.74   20.40
   0   4   4  569.84   20.40
   0   4  -4  566.34   20.30
   0   4   4  571.04   20.40
  -1  -4  -4   51.89    4.10
   1  -4   4   51.39    3.80
   1  -4   4   54.09    3.80
  -1  -4  -4   51.49    4.00
   1  -4   4   54.29    3.80
  -1  -4  -4   56.19    3.70
   1   4   4   54.89    3.90
  -1   4  -4   54.09    3.80
   1   4   4   56.19    4.10
   1   4   4   55.19    3.70
  -1   4  -4   53.59    3.70
  -2  -4  -4 2329.07   78.59
   2  -4   4 2330.37   78.69
   2  -4   4 2273.87   78.79
   2  -4   4 2232.98   78.69
  -2  -4  -4 2247.08   78.79
  -2  -4  -4 2299.77   78.89
   2   4   4 2240.58   78.59
   2   4   4 2063.29   78.79
  -2   4  -4 2287.87   78.79
  -2   4  -4 2174.08   78.69
   2   4   4 2211.78   78.79
  -3  -4  -4  381.56   14.60
   3  -4   4  375.06   14.60
   3  -4   4  368.56   14.40
  -3  -4  -4  350.06   14.40
   3   4   4  361.86   14.50
   3   4   4  350.46   14.10
  -3   4  -4  358.06   14.40
   3   4   4  388.56   14.60
  -3   4  -4  380.46   14.50
   4  -4   4   42.00    4.20
  -4  -4  -4   43.90    4.10
   4  -4   4   44.00    4.20
  -4  -4  -4   50.09    5.10
   4   4   4   47.30    4.80
  -4   4  -4   35.70    3.90
   4   4   4   53.49    4.40
   4   4   4   44.70    4.10
  -4   4  -4   35.90    4.00
  -5  -4  -4    5.90    3.00
  -5  -4  -4    5.50    2.90
   5  -4   4    6.70    3.00
   5  -4   4    4.40    3.00
   5   4   4   -1.20    2.60
   5   4   4    6.40    2.90
   5   4   4    8.70    3.00
  -5   4  -4    3.70    3.10
  -5   4  -4    9.20    3.10
  -6  -4  -4  582.24   23.20
   6  -4   4  623.94   23.20
  -6  -4  -4  571.54   23.20
   6  -4   4  577.14   23.20
   6   4   4  582.34   22.70
   6   4   4  596.34   23.30
  -6   4  -4  581.54   23.30
  -6   4  -4  591.54   23.30
   6   4   4  593.04   23.30
  -7  -4  -4   47.30    5.30
   7  -4   4   51.59    5.60
   7  -4   4   37.00    5.10
  -7  -4  -4   40.00    5.20
   7   4   4   42.00    5.10
   7   4   4   40.30    5.20
   7   4   4   49.80    7.70
  -7   4  -4   39.80    5.10
  -7   4  -4   38.70    5.50
   8  -4   4   -1.60    4.00
  -8  -4  -4  -10.00    3.80
   8  -4   4    7.90    4.10
  -8  -4  -4   -4.60    4.20
  -8   4  -4    3.80    4.00
  -8   4  -4    3.40    4.50
   8   4   4   -2.00    3.80
   8   4   4  -12.00    3.90
   8   4   4   -3.60    4.40
   9  -4   4   26.30    5.40
   9  -4   4   29.70    5.30
  -9  -4  -4   32.00    8.20
  -9  -4  -4   30.50    5.60
   9   4   4   39.10    5.60
  -9   4  -4   23.30    5.40
  -9   4  -4   32.20    6.00
   9   4   4   31.00    5.30
  10  -5  -4   -4.90    3.70
 -10  -5   4   -1.50    3.30
 -10  -5   4   -0.10    3.80
  10  -5  -4   -0.50    3.90
  10   5  -4   -6.40    3.20
 -10   5   4    3.50    4.50
 -10   5   4    0.00    3.80
   9  -5  -4   -3.10    3.40
  -9  -5   4   -3.90    3.10
   9  -5  -4    1.70    3.70
  -9  -5   4   -1.60    3.10
  -9   5   4    5.20    3.60
   9   5  -4    0.50    3.20
   9   5  -4   -1.60    3.10
  -9   5   4    5.60    3.90
   8  -5  -4   30.80    4.30
  -8  -5   4   33.30    3.90
   8  -5  -4   26.70    4.20
  -8   5   4   24.90    4.30
   8   5  -4   37.60    4.00
  -8   5   4   31.60    4.30
   8   5  -4   31.50    3.80
  -7  -5   4   25.70    3.30
   7  -5  -4   18.70    4.10
   7  -5  -4   23.90    3.70
  -7   5   4   23.70    3.70
  -7   5   4   27.80    4.20
   7   5  -4   22.10    3.30
   7   5  -4   26.70    3.90
  -6  -5   4   76.79    5.00
   6  -5  -4   86.69    5.90
   6  -5  -4   80.99    5.90
  -6  -5   4   66.29    4.60
  -6   5   4   80.79    6.00
  -6   5   4   73.39    5.80
   6   5  -4   87.39    5.00
   5  -5  -4   51.69    4.50
  -5  -5   4   55.89    3.70
  -5  -5   4   64.09    3.70
   5  -5  -4   46.10    4.70
  -5   5   4   55.49    4.80
   5   5  -4   53.19    3.70
  -5   5   4   47.70    4.70
   5   5  -4   55.49    3.70
   4  -5  -4 4710.63  158.48
  -4  -5   4 4552.04  157.78
  -4  -5   4 4355.26  157.78
   4  -5  -4 4543.85  158.38
   4   5  -4 4465.95  157.88
  -4   5   4 4557.74  158.38
  -4   5   4 4520.25  158.38
   4   5  -4 4704.83  157.88
  -3  -5   4   24.80    2.10
   3  -5  -4   28.90    2.70
   3  -5  -4   24.30    2.50
  -3   5   4   23.00    2.50
   3   5  -4   33.80    2.60
   3   5  -4   24.50    2.20
  -3   5   4   25.10    2.70
   3   5  -4   29.60    2.10
  -2  -5   4 2754.92   94.39
   2  -5  -4 2357.46   94.69
   2  -5  -4 2711.13   94.89
  -2  -5   4 2863.61   94.29
   2   5  -4 2849.01   94.29
   2   5  -4 2762.72   94.29
  -2   5   4 2716.93   94.79
  -2   5   4 2671.73   94.79
   2   5  -4 2764.92   94.59
  -1  -5   4  558.14   19.70
   1  -5  -4  560.84   20.20
  -1  -5   4  554.14   19.90
   1  -5  -4  505.65   20.20
   1  -5  -4  548.95   20.20
   1   5  -4  558.14   19.70
   1   5  -4  548.05   19.70
  -1   5   4  575.34   20.20
   1   5  -4  548.05   19.90
  -1   5   4  578.94   20.20
   0  -5  -4  214.28    8.40
   0  -5   4  205.18    8.00
   0  -5   4  202.58    8.10
   0  -5  -4  200.18    8.20
   0  -5   4  205.28    8.00
   0  -5  -4  188.18    8.30
   0   5  -4  202.18    8.00
   0   5  -4  197.78    8.00
   0   5   4  206.58    8.20
   0   5   4  200.58    8.40
   1  -5   4  858.21   30.30
   1  -5   4  819.22   30.30
  -1  -5  -4  850.71   30.30
  -1  -5  -4  825.82   30.50
   1  -5   4  850.41   30.30
   1   5   4  837.02   30.50
   1   5   4  885.61   30.30
  -1   5  -4  851.51   30.30
  -1   5  -4  817.52   30.30
   1   5   4  868.41   30.50
  -2  -5  -4   31.00    3.00
  -2  -5  -4   30.30    3.10
  -2  -5  -4   38.40    3.50
   2  -5   4   37.50    3.30
   2  -5   4   40.90    3.40
   2  -5   4   35.50    3.00
  -2   5  -4   35.10    3.10
   2   5   4   35.60    3.20
   2   5   4   32.80    3.30
   2   5   4   30.90    3.10
  -2   5  -4   36.60    4.00
  -3  -5  -4    3.50    2.30
   3  -5   4   -3.70    2.20
  -3  -5  -4    2.70    2.30
   3  -5   4   -3.80    2.20
  -3   5  -4   -2.00    2.30
   3   5   4    1.70    2.00
   3   5   4    1.10    2.20
  -3   5  -4    1.30    2.20
   3   5   4    3.40    2.30
   4  -5   4 4121.89  141.89
   4  -5   4 3829.22  141.69
  -4  -5  -4 4064.79  141.79
  -4  -5  -4 3954.50  141.69
   4   5   4 4029.20  141.79
   4   5   4 4073.79  141.39
  -4   5  -4 4163.48  141.79
   4   5   4 4162.88  141.89
  -4   5  -4 4060.99  141.79
  -5  -5  -4  409.26   16.70
   5  -5   4  396.56   16.70
  -5  -5  -4  406.66   16.60
   5  -5   4  397.06   16.60
   5   5   4  403.46   16.10
  -5   5  -4  418.86   16.70
  -5   5  -4  411.26   16.80
   5   5   4  394.86   16.60
   5   5   4  421.96   16.70
   6  -5   4  449.46   18.10
   6  -5   4  448.16   18.10
  -6  -5  -4  397.46   18.00
   6   5   4  420.06   17.90
   6   5   4  415.46   17.30
  -6   5  -4  444.86   18.10
  -6   5  -4  452.25   18.20
   7  -5   4  253.27   13.60
  -7  -5  -4  238.78   12.70
   7  -5   4  238.98   12.80
  -7  -5  -4  238.78   12.80
   7   5   4  257.77   12.60
   7   5   4  266.67   13.10
  -7   5  -4  266.57   13.10
   7   5   4  236.48   12.50
  -7   5  -4  238.28   12.60
   8  -5   4    2.50    4.10
   8  -5   4    5.00    4.00
  -8  -5  -4   -2.60    4.20
  -8  -5  -4    5.80    4.20
  -8   5  -4    3.50    4.40
   8   5   4   -4.90    3.70
   8   5   4    1.80    3.60
  -8   5  -4    2.70    4.10
   8   5   4   -0.30    4.00
  -9  -5  -4    9.60    4.50
  -9  -5  -4   -0.60    4.50
   9  -5   4   -0.40    4.20
   9  -5   4    3.10    4.60
  -9   5  -4    6.50    6.00
   9   5   4    3.60    4.40
   9   5   4    4.80    5.00
   9   5   4   14.10    7.20
  -9   5  -4    3.70    5.00
  10  -6  -4   17.40    4.80
  10  -6  -4   10.50    4.40
 -10  -6   4   31.60    4.40
 -10   6   4   22.60    4.60
  10   6  -4   21.90    4.10
 -10   6   4   21.40    5.10
   9  -6  -4   68.69    7.50
   9  -6  -4   78.79    7.40
  -9  -6   4   64.09    6.50
  -9   6   4   67.09    6.10
   9   6  -4   66.99    6.30
  -9   6   4   73.79    7.20
  -8  -6   4   10.20    3.10
   8  -6  -4   13.90    3.70
   8  -6  -4   14.60    3.70
   8   6  -4   11.00    3.10
  -8   6   4   13.10    4.10
  -8   6   4   11.00    3.60
  -7  -6   4  958.10   35.30
   7  -6  -4  933.61   35.90
   7  -6  -4  978.40   36.10
  -7   6   4  977.40   36.00
   7   6  -4 1023.80   35.30
  -7   6   4  989.90   36.00
   6  -6  -4   62.89    5.70
   6  -6  -4   52.19    5.50
  -6  -6   4   65.39    4.70
  -6  -6   4   66.59    4.50
   6   6  -4   69.29    4.70
   6   6  -4   78.99    4.70
  -6   6   4   60.79    5.00
  -6   6   4   58.69    5.60
  -5  -6   4  270.67   10.10
   5  -6  -4  234.68   10.80
   5  -6  -4  246.38   11.00
  -5  -6   4  268.97   10.10
   5   6  -4  272.87   10.10
  -5   6   4  257.27   10.90
  -5   6   4  244.28   11.00
   5   6  -4  256.87   10.10
   4  -6  -4 1172.48   40.90
   4  -6  -4 1072.59   40.80
  -4  -6   4 1209.98   40.20
  -4  -6   4 1126.29   40.10
  -4   6   4 1129.59   40.90
  -4   6   4 1138.99   40.80
   4   6  -4 1156.58   40.20
   4   6  -4 1130.39   40.20
  -3  -6   4  600.44   20.90
  -3  -6   4  615.34   20.80
   3  -6  -4  636.84   21.70
   3  -6  -4  559.04   21.60
   3   6  -4  573.34   20.80
  -3   6   4  561.24   21.60
   3   6  -4  593.54   20.90
  -3   6   4  538.45   21.60
   3   6  -4  601.64   21.00
  -2  -6   4   46.20    2.90
   2  -6  -4   47.90    3.90
   2  -6  -4   43.20    3.90
  -2  -6   4   47.60    2.90
   2   6  -4   48.60    2.80
  -2   6   4   45.80    4.10
   2   6  -4   42.80    3.00
  -2   6   4   49.50    3.90
   2   6  -4   44.70    2.80
   1  -6  -4    1.90    1.80
   1  -6  -4    5.10    1.80
  -1  -6   4    5.40    1.50
   1  -6  -4    6.50    2.00
  -1  -6   4    4.30    1.60
   1   6  -4    3.30    1.40
   1   6  -4    6.10    1.50
   1   6  -4    6.40    1.50
  -1   6   4    5.50    2.00
  -1   6   4    3.70    2.00
   0  -6   4  716.73   25.80
   0  -6   4  707.93   25.80
   0  -6  -4  702.73   26.20
   0  -6  -4  767.52   26.00
   0  -6  -4  760.72   26.20
   0  -6   4  747.13   25.90
   0   6  -4  738.93   25.80
   0   6  -4  728.43   25.90
   0   6   4  609.74   26.60
   0   6   4  734.43   26.20
  -1  -6  -4  559.64   21.70
  -1  -6  -4  599.14   21.40
  -1  -6  -4  549.95   21.70
   1  -6   4  590.04   21.50
   1  -6   4  577.14   21.40
   1  -6   4  587.64   21.50
  -1   6  -4  561.14   21.40
   1   6   4  605.04   21.40
   1   6   4  604.44   21.70
  -1   6  -4  605.84   21.50
   1   6   4  613.64   21.70
  -2  -6  -4   10.50    2.50
   2  -6   4    7.70    2.30
  -2  -6  -4   11.30    2.50
  -2  -6  -4   10.30    2.10
   2   6   4    8.10    2.30
  -2   6  -4   10.10    2.50
   2   6   4   12.70    2.40
   2   6   4   13.20    2.30
  -2   6  -4   15.80    2.60
  -3  -6  -4   48.70    4.80
  -3  -6  -4   48.40    4.70
   3  -6   4   49.90    4.10
   3  -6   4   40.50    3.70
   3   6   4   48.60    4.70
  -3   6  -4   50.59    4.10
   3   6   4   48.00    4.60
   3   6   4   44.70    4.00
  -3   6  -4   42.60    3.70
  -4  -6  -4 2586.84   91.39
   4  -6   4 2748.53   91.49
   4  -6   4 2290.87   91.19
  -4  -6  -4 2740.13   91.49
  -4   6  -4 2723.53   91.59
   4   6   4 2505.95   91.49
   4   6   4 2603.44   90.89
   4   6   4 2594.14   91.39
  -4   6  -4 2527.25   91.39
   5  -6   4 1364.56   47.30
  -5  -6  -4 1257.47   47.10
  -5  -6  -4 1302.57   47.20
   5  -6   4 1240.78   47.20
  -5   6  -4 1294.77   47.20
   5   6   4 1304.87   46.60
   5   6   4 1325.57   47.20
  -5   6  -4 1301.17   47.30
  -6  -6  -4   55.59    5.30
  -6  -6  -4   64.09    7.00
   6  -6   4   53.09    5.30
   6  -6   4   60.79    5.60
  -6   6  -4   72.69    7.30
   6   6   4   62.09    5.90
   6   6   4   59.49    5.50
  -6   6  -4   66.99    7.00
   6   6   4   64.49    6.90
   7  -6   4  789.52   30.00
   7  -6   4  784.42   30.50
  -7  -6  -4  736.43   29.80
  -7  -6  -4  748.33   29.80
  -7   6  -4  844.72   32.80
   7   6   4  733.83   29.70
   7   6   4  744.63   29.80
  -7   6  -4  784.92   29.90
   7   6   4  761.92   29.10
  -8  -6  -4   10.90    4.50
   8  -6   4    3.10    4.10
   8  -6   4    6.30    7.30
  -8  -6  -4    8.60    4.30
  -8   6  -4    9.50    4.30
  -8   6  -4    4.40    4.50
   8   6   4    9.20    4.20
   8   6   4    6.70    3.90
   8   6   4    1.10    4.00
  -9  -6  -4   19.30    4.90
   9  -6   4   30.00    5.50
   9  -6   4   33.10    6.00
  -9  -6  -4   26.30    5.50
  -9   6  -4   24.70    5.80
   9   6   4   35.90    8.40
   9   6   4   31.90    5.60
   9   6   4   25.10    5.40
 -10  -7   4    9.70    4.30
  10  -7  -4    6.50    4.40
  10  -7  -4   -1.20    3.90
  10   7  -4    9.10    3.60
  10   7  -4    3.40    3.70
 -10   7   4    1.50    4.00
 -10   7   4    4.20    4.90
   9  -7  -4   17.10    4.40
  -9  -7   4   15.10    3.70
   9  -7  -4   18.50    4.30
  -9   7   4   18.20    4.30
   9   7  -4   20.60    3.70
   9   7  -4   25.90    3.80
  -9   7   4   31.20    5.00
   8  -7  -4   13.20    3.70
  -8  -7   4   16.80    3.30
   8  -7  -4   14.00    3.80
   8   7  -4   13.60    3.20
  -8   7   4    8.70    4.00
  -8   7   4    9.50    3.70
   8   7  -4    6.80    3.10
   7  -7  -4   21.10    3.80
   7  -7  -4   14.10    3.80
  -7   7   4   21.50    4.20
   7   7  -4   16.10    3.10
  -7   7   4    8.70    3.60
   7   7  -4   21.00    3.20
  -6  -7   4    5.60    2.40
  -6  -7   4    4.10    2.30
   6  -7  -4    4.30    3.20
   6  -7  -4   -0.80    2.80
  -6   7   4    4.60    2.90
  -6   7   4    0.80    3.20
   6   7  -4    5.60    2.30
   6   7  -4    3.80    2.40
   5  -7  -4  185.98    8.90
  -5  -7   4  188.28    7.80
  -5  -7   4  185.28    7.70
   5   7  -4  190.68    7.90
   5   7  -4  190.48    7.90
  -5   7   4  175.48    8.80
  -4  -7   4   10.40    1.80
  -4  -7   4   10.30    1.90
   4  -7  -4    9.40    2.60
   4  -7  -4   10.40    2.70
   4   7  -4   16.40    1.90
   4   7  -4   14.20    1.90
  -4   7   4   10.80    2.70
  -4   7   4    9.40    2.60
   4   7  -4    8.80    1.80
  -3  -7   4  488.75   17.40
  -3  -7   4  481.85   17.30
   3  -7  -4  449.76   18.10
   3  -7  -4  461.65   18.10
  -3   7   4  493.65   18.20
   3   7  -4  494.15   17.40
   3   7  -4  485.85   17.40
  -3   7   4  487.75   18.20
   3   7  -4  487.45   17.40
   2  -7  -4 3675.03  131.19
  -2  -7   4 3746.23  130.59
   2  -7  -4 3950.20  131.29
  -2   7   4 3703.33  131.19
   2   7  -4 3918.11  130.69
  -2   7   4 3564.14  131.19
   2   7  -4 3714.73  130.59
   2   7  -4 3828.92  130.69
   1  -7  -4 1019.20   37.70
  -1  -7   4 1050.69   37.20
   1  -7  -4 1087.49   37.70
  -1  -7   4 1078.99   37.30
   1  -7  -4 1080.99   37.80
   1   7  -4 1048.50   37.20
  -1   7   4 1031.60   37.70
   1   7  -4 1042.90   37.20
   0  -7  -4 2883.71  100.79
   0  -7  -4 2974.10  101.09
   0  -7   4 2869.01  100.69
   0  -7   4 2863.31  100.69
   0  -7  -4 2869.81  101.09
   0  -7   4 2890.31  100.69
   0   7  -4 2843.12  100.69
   0   7   4 2946.31  101.09
   0   7   4 2929.01  101.09
   0   7  -4 2823.42  100.69
   1  -7   4 1402.26   51.09
  -1  -7  -4 1470.55   51.39
   1  -7   4 1444.46   51.09
   1  -7   4 1392.26   51.09
  -1  -7  -4 1489.45   50.99
  -1  -7  -4 1436.86   51.39
   1   7   4 1459.75   50.99
   1   7   4 1445.16   51.29
  -1   7  -4 1472.15   51.09
  -1   7  -4 1444.76   51.19
  -2  -7  -4 2771.32   98.79
   2  -7   4 2766.72   98.69
   2  -7   4 2735.53   98.59
  -2  -7  -4 2811.62   98.29
  -2  -7  -4 2819.32   98.79
  -2   7  -4 2714.73   98.59
   2   7   4 2818.12   98.29
   2   7   4 2938.71   98.79
   2   7   4 2965.00   98.89
   3  -7   4  496.95   19.80
  -3  -7  -4  534.65   19.90
   3  -7   4  526.55   19.80
  -3  -7  -4  505.75   19.90
   3   7   4  537.85   19.20
  -3   7  -4  533.95   19.90
   3   7   4  516.75   19.90
  -3   7  -4  518.15   19.80
   3   7   4  478.75   19.80
  -4  -7  -4  483.95   19.10
   4  -7   4  471.85   19.10
   4  -7   4  505.05   19.20
  -4  -7  -4  476.55   19.10
   4   7   4  499.15   19.10
  -4   7  -4  456.55   19.10
   4   7   4  491.85   19.10
  -4   7  -4  508.25   19.20
   4   7   4  485.35   18.40
   5  -7   4  365.66   15.40
  -5  -7  -4  349.07   15.10
   5  -7   4  353.76   15.30
  -5  -7  -4  357.66   15.20
   5   7   4  354.86   14.30
   5   7   4  354.06   15.20
   5   7   4  356.96   15.20
  -5   7  -4  365.86   15.40
  -5   7  -4  344.97   15.20
  -6  -7  -4    5.10    3.80
  -6  -7  -4    4.20    3.70
   6  -7   4   -0.20    3.60
   6  -7   4    4.50    3.70
   6   7   4   -1.40    3.50
   6   7   4    0.40    3.50
  -6   7  -4    8.70    3.80
   6   7   4   -4.40    2.90
  -6   7  -4   -0.80    3.80
  -7  -7  -4   -7.70    3.80
   7  -7   4    1.80    3.80
   7  -7   4    3.40    3.90
  -7  -7  -4   -9.20    3.70
   7   7   4  -12.40    3.60
   7   7   4    3.70    3.50
  -7   7  -4   -0.80    3.90
  -7   7  -4    5.30    3.80
  -8  -7  -4    7.40    4.40
  -8  -7  -4    3.30    4.30
   8  -7   4    9.40    4.30
   8   7   4    6.20    3.50
  -8   7  -4    9.40    4.20
  -8   7  -4    5.80    4.60
   8   7   4    7.70    4.30
   9  -7   4    2.30    4.20
  -9  -7  -4    0.10    4.20
  -9  -7  -4    3.70    4.50
   9   7   4   -0.20    4.30
   9   7   4   -1.40    3.80
  -9   7  -4   -0.80    4.80
  -9   7  -4   -2.50    5.50
  10  -8  -4   15.70    5.00
 -10  -8   4   25.60    4.20
  10  -8  -4   29.90    5.10
  10   8  -4   23.80    4.30
  10   8  -4   22.90    4.30
 -10   8   4   25.60    5.70
 -10   8   4   22.00    4.90
   9  -8  -4   84.09    7.70
  -9  -8   4   81.99    6.70
   9  -8  -4   85.39    8.10
   9   8  -4   75.79    6.80
   9   8  -4   91.79    6.90
  -9   8   4   80.09    7.70
  -9   8   4   85.59    8.80
  -8  -8   4  132.79    7.50
   8  -8  -4  131.79    8.40
   8   8  -4  115.09    7.30
  -8   8   4  118.79    8.40
   8   8  -4  131.59    7.40
  -8   8   4  124.89    9.00
  -7  -8   4   80.99    5.70
   7  -8  -4   76.09    7.00
   7  -8  -4   70.99    6.80
   7   8  -4   76.19    5.70
  -7   8   4   67.29    5.90
   7   8  -4   77.19    5.50
  -7   8   4   64.79    6.70
  -6  -8   4  136.19    7.40
  -6  -8   4  176.28    7.90
   6  -8  -4  182.58    9.10
   6  -8  -4  161.28    9.00
   6   8  -4  178.78    7.80
   6   8  -4  191.58    7.90
  -6   8   4  152.18    9.10
   5  -8  -4  687.83   24.40
  -5  -8   4  650.03   23.40
   5  -8  -4  641.64   24.30
  -5  -8   4  653.43   23.40
   5   8  -4  640.54   23.40
   5   8  -4  636.64   23.40
  -5   8   4  629.84   24.20
  -5   8   4  611.84   24.30
   4  -8  -4  705.83   25.80
  -4  -8   4  699.03   24.80
  -4  -8   4  710.83   24.90
   4  -8  -4  682.53   25.70
  -4   8   4  693.23   25.70
   4   8  -4  696.73   24.90
   4   8  -4  677.63   24.60
  -4   8   4  671.03   25.70
   4   8  -4  690.13   24.90
  -3  -8   4    7.40    1.70
   3  -8  -4    7.00    2.70
   3  -8  -4    7.00    2.40
  -3   8   4    8.90    2.40
  -3   8   4    6.30    2.40
   3   8  -4    8.50    1.80
   3   8  -4    9.60    1.70
   3   8  -4    9.40    1.50
   2  -8  -4 3047.40  112.69
  -2  -8   4 3153.88  112.19
   2  -8  -4 3277.97  113.39
  -2   8   4 3334.57  112.79
   2   8  -4 3225.28  112.19
   2   8  -4 3287.77  112.19
  -2   8   4 3239.48  112.79
   2   8  -4 3231.28  111.99
   1  -8  -4  443.76   16.90
  -1  -8   4  430.26   16.30
   1  -8  -4  419.86   16.80
   1  -8  -4  447.16   16.60
  -1  -8   4  440.16   16.30
  -1  -8   4  429.16   16.00
  -1   8   4  441.46   16.90
   1   8  -4  454.35   16.30
  -1   8   4  467.95   16.90
   1   8  -4  439.56   16.30
   0  -8   4   61.19    4.50
   0  -8   4   73.19    4.40
   0  -8  -4   72.59    5.10
   0  -8   4   72.69    4.10
   0  -8  -4   63.19    4.80
   0  -8  -4   70.69    4.40
   0   8  -4   67.19    4.30
   0   8   4   70.49    5.00
   0   8   4   80.39    5.00
   0   8  -4   69.09    4.50
   1  -8   4   52.09    4.00
   1  -8   4   46.30    4.20
  -1  -8  -4   53.39    3.70
  -1  -8  -4   49.30    4.60
   1  -8   4   50.79    4.40
  -1  -8  -4   45.20    4.40
   1   8   4   46.00    4.50
   1   8   4   51.59    3.70
   1   8   4   51.59    4.70
  -1   8  -4   47.30    4.10
  -1   8  -4   53.49    4.30
  -2  -8  -4 1707.13   60.09
  -2  -8  -4 1700.83   60.69
   2  -8   4 1738.33   60.59
   2  -8   4 1671.93   60.49
  -2  -8  -4 1780.22   60.79
   2   8   4 1756.32   60.19
   2   8   4 1774.02   60.79
  -2   8  -4 1699.03   60.59
   2   8   4 1766.12   60.69
  -2   8  -4 1499.75   60.39
  -3  -8  -4   39.70    3.90
   3  -8   4   49.40    5.00
   3  -8   4   48.80    4.30
  -3  -8  -4   38.10    3.90
   3   8   4   52.99    4.10
  -3   8  -4   47.40    4.90
   3   8   4   43.80    4.10
   3   8   4   38.00    4.10
  -3   8  -4   46.80    5.10
  -4  -8  -4  178.98    9.20
  -4  -8  -4  174.98    9.10
   4  -8   4  171.08    9.00
   4  -8   4  165.88    9.00
  -4   8  -4  179.38    9.20
   4   8   4  176.28    8.00
   4   8   4  177.18    9.20
   4   8   4  181.18    9.10
  -4   8  -4  180.28    9.00
  -5  -8  -4  333.57   14.70
   5  -8   4  315.87   14.50
   5  -8   4  334.67   14.70
  -5  -8  -4  342.97   14.60
  -5   8  -4  337.57   14.80
   5   8   4  333.67   13.50
   5   8   4  327.77   14.50
  -5   8  -4  313.07   14.40
   5   8   4  338.97   14.60
  -6  -8  -4  395.56   16.40
   6  -8   4  366.96   16.40
   6  -8   4  376.06   18.30
  -6  -8  -4  374.86   16.20
  -6   8  -4  375.56   16.30
   6   8   4  344.07   16.00
   6   8   4  360.46   15.10
  -6   8  -4  362.26   18.00
   6   8   4  372.86   16.10
  -7  -8  -4    3.60    3.90
   7  -8   4    4.50    4.00
   7  -8   4   10.50    4.30
  -7  -8  -4    5.30    4.20
   7   8   4   11.00    3.30
  -7   8  -4    5.30    4.20
   7   8   4    6.50    3.90
  -7   8  -4    8.80    4.00
   7   8   4    2.20    3.90
   8  -8   4   18.90    4.60
  -8  -8  -4   22.90    4.90
   8  -8   4   30.00    5.50
  -8  -8  -4   16.90    4.80
   8   8   4   18.60    4.10
  -8   8  -4   18.40    4.50
   8   8   4   15.10    4.60
   8   8   4   15.80    5.30
  -8   8  -4   24.60    5.50
   9  -8   4   23.60    5.10
  -9  -8  -4   28.70    5.60
  -9  -8  -4   22.10    5.30
   9  -8   4   20.10    5.90
   9   8   4   24.60    5.30
  -9   8  -4   25.40    5.30
   9   8   4   30.40    5.10
   9   8   4   15.40    5.30
  -9   8  -4   27.50    6.60
  -9  -9   4   19.90    3.80
   9  -9  -4   19.50    4.50
   9   9  -4   20.30    3.70
  -9   9   4   16.00    4.70
   9   9  -4   16.00    3.70
  -8  -9   4   18.60    3.50
   8  -9  -4   22.20    4.40
   8  -9  -4   21.80    4.40
   8   9  -4   19.80    3.60
   8   9  -4   22.40    3.70
  -8   9   4   20.80    4.60
  -8   9   4   19.10    4.10
  -7  -9   4  217.38    9.80
   7  -9  -4  208.48   11.00
   7  -9  -4  215.78   11.10
   7   9  -4  233.18    9.80
   7   9  -4  217.78    9.90
  -7   9   4  191.08   11.40
  -7   9   4  219.28   11.00
   6  -9  -4  451.25   18.90
  -6  -9   4  491.45   17.80
   6  -9  -4  444.86   18.90
  -6   9   4  436.66   18.80
   6   9  -4  482.85   17.90
   6   9  -4  490.85   17.90
  -6   9   4  481.85   19.10
  -5  -9   4  886.81   31.80
   5  -9  -4  869.61   32.70
   5  -9  -4  900.91   32.80
  -5   9   4  890.41   32.70
  -5   9   4  914.41   32.80
   5   9  -4  850.81   31.40
   5   9  -4  908.31   31.90
   5   9  -4  870.41   31.80
   4  -9  -4  303.87   12.50
   4  -9  -4  300.97   12.30
  -4  -9   4  295.87   11.40
  -4   9   4  286.47   12.40
  -4   9   4  297.17   12.50
   4   9  -4  284.07   11.40
   4   9  -4  277.47   11.30
  -3  -9   4  113.69    5.30
   3  -9  -4   97.69    6.40
   3  -9  -4  114.49    6.40
  -3   9   4  112.69    6.50
   3   9  -4  102.99    5.30
  -3   9   4  114.09    6.40
   3   9  -4  112.09    5.30
   2  -9  -4  107.09    6.60
   2  -9  -4  126.79    6.70
  -2  -9   4  126.89    5.90
   2   9  -4  132.19    5.90
  -2   9   4  128.79    6.90
   2   9  -4  137.59    6.00
  -2   9   4  144.79    7.00
   1  -9  -4    0.30    2.20
   1  -9  -4    5.30    2.40
  -1  -9   4    1.10    1.90
  -1  -9   4    1.30    1.50
  -1  -9   4    1.70    1.90
   1  -9  -4   -0.10    1.90
  -1   9   4   -2.10    2.10
  -1   9   4    4.80    2.30
   1   9  -4    0.40    1.70
   1   9  -4    4.60    1.90
   0  -9   4  340.57   13.50
   0  -9  -4  371.86   13.80
   0  -9  -4  403.66   14.50
   0  -9   4  344.47   13.90
   0  -9  -4  354.86   14.30
   0  -9   4  360.96   13.90
   0   9  -4  340.77   13.80
   0   9  -4  354.76   13.80
   0   9   4  356.56   14.40
   0   9   4  395.56   14.40
  -1  -9  -4    1.10    2.30
   1  -9   4    2.30    1.90
   1  -9   4    2.40    2.30
  -1  -9  -4    1.70    1.90
   1  -9   4    1.00    2.00
  -1  -9  -4    2.60    2.50
   1   9   4    1.80    2.30
   1   9   4    0.30    2.20
  -1   9  -4    2.00    2.10
  -1   9  -4    4.10    2.30
   2  -9   4 1274.77   46.70
  -2  -9  -4 1334.17   46.90
   2  -9   4 1294.97   46.70
  -2  -9  -4 1279.87   46.10
   2   9   4 1414.06   47.00
  -2   9  -4 1302.87   46.70
   2   9   4 1313.07   46.20
  -2   9  -4 1225.48   46.60
   2   9   4 1296.17   46.80
  -3  -9  -4  125.89    7.50
  -3  -9  -4  122.49    7.50
   3  -9   4  124.19    7.60
   3  -9   4  136.89    7.50
  -3   9  -4  130.99    7.30
   3   9   4  137.79    7.60
   3   9   4  126.09    7.50
  -3   9  -4  125.69    7.40
   3   9   4  129.99    6.30
  -4  -9  -4 1860.41   65.59
   4  -9   4 1830.92   65.49
  -4  -9  -4 1870.21   65.59
   4  -9   4 1686.23   65.39
  -4   9  -4 1872.01   65.59
   4   9   4 1866.61   65.69
   4   9   4 1783.72   64.69
   4   9   4 1943.31   65.69
  -4   9  -4 1795.62   65.49
   5  -9   4  561.54   22.50
   5  -9   4  585.74   22.60
  -5  -9  -4  535.55   25.60
  -5  -9  -4  574.64   22.60
  -5   9  -4  562.74   22.70
  -5   9  -4  547.95   22.50
   5   9   4  589.94   21.50
   5   9   4  575.94   22.40
  -6  -9  -4  368.76   15.90
   6  -9   4  355.86   15.70
  -6  -9  -4  346.37   15.80
   6   9   4  336.87   15.70
   6   9   4  338.77   15.70
  -6   9  -4  385.16   16.30
   6   9   4  354.26   14.60
  -7  -9  -4    2.10    4.00
  -7  -9  -4    1.70    3.90
   7  -9   4   -2.30    3.80
   7  -9   4   -4.40    3.50
  -7   9  -4    2.60    4.40
   7   9   4    0.30    3.00
   7   9   4   -1.20    3.80
  -7   9  -4   -2.90    3.50
  -8  -9  -4   43.00    5.60
   8  -9   4   43.00    5.90
  -8  -9  -4   35.40    5.60
   8  -9   4   35.40    5.40
   8   9   4   41.10    5.60
   8   9   4   44.30    5.00
  -8   9  -4   35.50    5.40
  -8   9  -4   43.20    6.00
  -9 -10   4   -3.20    3.20
   9 -10  -4   -1.00    4.00
   9 -10  -4   -1.70    3.90
   9  10  -4   -1.80    3.20
  -9  10   4    2.70    3.90
   9  10  -4    1.70    3.30
  -9  10   4   -4.40    4.70
   8 -10  -4  121.29    9.00
  -8 -10   4  120.29    7.40
   8 -10  -4  110.59    8.80
   8  10  -4  126.39    7.40
  -8  10   4  113.69    9.40
  -8  10   4  113.39    8.60
  -7 -10   4    9.20    3.10
   7 -10  -4   10.00    3.90
   7 -10  -4   14.10    4.00
   7  10  -4   13.70    3.00
   7  10  -4   10.90    3.00
  -7  10   4    8.10    4.20
  -7  10   4    4.80    3.90
   6 -10  -4  219.18   11.50
  -6 -10   4  232.78   10.10
   6 -10  -4  231.18   11.60
  -6  10   4  219.28   11.70
   6  10  -4  235.78   10.20
   6  10  -4  251.17   11.00
  -6  10   4  247.78   11.50
  -5 -10   4 1246.88   44.50
   5 -10  -4 1270.77   45.70
   5 -10  -4 1228.28   45.50
   5  10  -4 1283.57   44.70
  -5  10   4 1310.47   45.60
   5  10  -4 1228.58   44.60
  -5  10   4 1201.28   45.50
   4 -10  -4 1031.20   38.60
  -4 -10   4 1073.99   37.80
   4 -10  -4  993.80   38.60
   4  10  -4 1070.89   37.90
  -4  10   4 1116.29   38.80
  -4  10   4 1089.39   38.70
   4  10  -4 1047.40   37.80
   3 -10  -4  155.88    7.90
   3 -10  -4  146.09    7.80
  -3 -10   4  147.29    6.80
   3  10  -4  149.59    6.80
   3  10  -4  145.79    6.70
  -3  10   4  158.98    7.90
  -3  10   4  143.79    7.70
   2 -10  -4  151.18    7.70
  -2 -10   4  145.79    6.90
   2 -10  -4  164.58    7.80
  -2 -10   4  151.48    6.90
   2  10  -4  157.18    6.90
   2  10  -4  157.08    7.00
  -2  10   4  157.38    7.90
  -2  10   4  150.68    7.80
  -1 -10   4    2.30    2.00
   1 -10  -4    0.70    2.00
  -1 -10   4    0.10    1.80
   1 -10  -4    0.30    2.30
   1 -10  -4   -0.50    2.20
  -1 -10   4    3.70    1.50
   1  10  -4    2.30    1.90
  -1  10   4   -0.50    2.20
  -1  10   4   -0.90    2.20
   1  10  -4    0.80    1.80
   0 -10   4  497.95   18.30
   0 -10   4  492.05   18.70
   0 -10  -4  537.25   18.60
   0 -10  -4  458.65   19.00
   0 -10   4  507.35   18.70
   0 -10  -4  535.35   19.20
   0  10   4  495.45   19.10
   0  10  -4  488.65   18.60
   0  10  -4  501.75   18.70
   0  10   4  473.05   19.10
  -1 -10  -4  759.42   28.20
  -1 -10  -4  769.92   27.40
   1 -10   4  759.72   28.10
   1 -10   4  744.83   27.80
  -1 -10  -4  790.92   28.30
   1 -10   4  746.83   27.60
   1  10   4  746.13   28.10
  -1  10  -4  760.52   27.90
  -1  10  -4  771.92   27.90
   1  10   4  755.62   28.20
   2 -10   4   81.19    5.80
   2 -10   4   82.49    5.70
  -2 -10  -4   83.59    4.80
  -2 -10  -4   83.89    5.90
  -2  10  -4   77.89    5.70
   2  10   4   88.19    6.10
  -2  10  -4   78.39    5.70
   2  10   4   74.99    6.00
   2  10   4   79.69    4.60
   3 -10   4    1.00    2.80
  -3 -10  -4    1.20    2.90
  -3 -10  -4    3.50    2.90
   3 -10   4   -0.70    2.80
  -3  10  -4    3.10    3.00
  -3  10  -4    1.00    2.60
   3  10   4   -5.70    2.60
   3  10   4    2.00    2.00
   3  10   4   -2.60    2.60
   4 -10   4  412.46   17.00
   4 -10   4  389.86   16.80
  -4 -10  -4  403.06   16.90
  -4 -10  -4  445.56   17.10
  -4  10  -4  371.46   16.80
   4  10   4  398.66   16.90
   4  10   4  401.96   16.90
   4  10   4  403.36   15.60
  -4  10  -4  428.86   17.00
  -5 -10  -4 1088.19   40.20
  -5 -10  -4 1076.09   40.20
   5 -10   4 1101.89   40.30
   5  10   4 1074.79   39.00
  -5  10  -4 1118.19   44.70
   5  10   4 1070.69   40.30
  -5  10  -4 1071.69   40.30
   5  10   4 1083.09   40.10
  -6 -10  -4   -5.80    3.50
   6 -10   4    1.60    3.90
   6 -10   4   -1.50    3.60
  -6 -10  -4    1.40    3.90
   6  10   4   -2.20    2.80
  -6  10  -4    1.70    4.00
   6  10   4    0.10    3.40
   6  10   4   -7.90    3.50
  -6  10  -4   -3.30    3.60
   7 -10   4   -1.10    4.10
   7 -10   4    3.00    3.90
  -7 -10  -4   -0.20    4.10
  -7 -10  -4    2.70    4.00
  -7  10  -4    0.20    4.40
  -7  10  -4    2.80    3.90
   7  10   4    0.20    3.20
   7  10   4    2.90    3.90
   7  10   4    7.10    4.00
   8 -10   4   48.70    6.00
  -8 -10  -4   42.30    6.80
  -8 -10  -4   33.00    8.20
   8 -10   4   52.29    6.30
  -8  10  -4   47.40    6.10
   8  10   4   50.59    5.10
   8  10   4   41.70    6.10
  -9 -11   4   12.00    3.50
   9 -11  -4    0.80    4.10
   9 -11  -4   13.90    4.80
  -9  11   4    0.20    4.90
   9  11  -4    7.60    3.50
  -9  11   4    5.90    4.20
  -8 -11   4    1.90    3.20
   8 -11  -4    6.70    4.10
   8 -11  -4    4.30    4.00
  -8  11   4    1.80    3.90
   8  11  -4    1.60    2.90
   8  11  -4    2.00    3.10
  -8  11   4   -3.40    4.30
   7 -11  -4    9.20    4.00
   7 -11  -4   15.30    4.30
  -7 -11   4   15.90    3.20
   7  11  -4   11.10    3.10
   7  11  -4   17.40    2.20
  -7  11   4    8.90    4.40
  -7  11   4   10.10    4.10
   7  11  -4   16.60    3.20
   6 -11  -4   25.10    4.40
  -6 -11   4   15.20    3.10
   6 -11  -4   20.30    4.30
  -6  11   4   19.30    4.50
   6  11  -4   17.10    3.20
  -6  11   4   18.90    4.10
   6  11  -4   22.40    3.30
   5 -11  -4  252.07   12.10
  -5 -11   4  261.77   10.90
   5 -11  -4  272.57   12.10
   5  11  -4  245.08   10.90
  -5  11   4  262.87   12.50
   5  11  -4  244.08   10.80
  -5  11   4  269.57   12.70
   4 -11  -4  100.19    6.80
  -4 -11   4   85.39    5.50
   4 -11  -4   94.59    7.10
  -4  11   4   91.19    7.00
   4  11  -4   93.09    5.60
   4  11  -4   88.49    5.50
  -4  11   4   94.99    6.80
   3 -11  -4   78.19    5.90
   3 -11  -4   67.89    5.80
  -3 -11   4   63.19    4.70
  -3  11   4   76.99    6.00
  -3  11   4   75.49    5.70
   3  11  -4   58.39    4.50
   3  11  -4   68.09    4.80
  -2 -11   4   45.30    4.10
   2 -11  -4   55.39    5.10
  -2 -11   4   47.20    4.30
   2 -11  -4   59.69    5.20
   2  11  -4   42.00    4.00
   2  11  -4   46.20    4.20
  -2  11   4   52.69    5.10
  -2  11   4   49.80    5.20
  -1 -11   4  217.48    9.40
   1 -11  -4  226.28    9.50
   1 -11  -4  233.58   10.20
  -1 -11   4  218.68    8.70
  -1 -11   4  228.18    9.60
   1 -11  -4  220.48   10.10
  -1  11   4  237.68   10.20
  -1  11   4  230.28   10.10
   1  11  -4  217.38    9.40
   1  11  -4  219.78    9.50
   0 -11  -4  161.38    8.20
   0 -11   4  157.68    7.60
   0 -11   4  155.58    7.00
   0 -11   4  155.58    7.50
   0 -11  -4  164.38    8.10
   0 -11  -4  173.58    7.30
   0  11  -4  156.28    7.50
   0  11   4  166.88    8.20
   0  11   4  161.78    8.20
   0  11  -4  158.18    7.60
  -1 -11  -4    1.10    2.50
   1 -11   4    3.40    2.60
   1 -11   4    3.40    2.20
   1 -11   4    0.00    2.20
  -1 -11  -4   -3.00    2.40
  -1 -11  -4    2.10    2.00
  -1  11  -4    4.50    2.60
   1  11   4   -2.80    2.40
   1  11   4    0.20    2.60
  -1  11  -4   -2.10    2.40
   2 -11   4  774.72   27.80
  -2 -11  -4  763.62   27.00
  -2 -11  -4  739.53   28.10
   2 -11   4  744.33   27.90
  -2 -11  -4  780.12   28.10
   2  11   4  710.13   28.00
  -2  11  -4  727.23   27.80
   2  11   4  732.63   28.10
  -2  11  -4  759.42   27.90
   3 -11   4  375.76   15.50
  -3 -11  -4  361.76   15.70
   3 -11   4  401.36   15.80
  -3 -11  -4  395.26   15.80
  -3  11  -4  377.76   15.80
   3  11   4  382.26   15.80
   3  11   4  376.66   14.50
  -3  11  -4  362.86   15.50
   3  11   4  367.56   15.70
   4 -11   4    4.90    3.70
  -4 -11  -4   -2.00    3.50
  -4 -11  -4   -2.60    3.40
   4 -11   4    6.30    3.60
   4  11   4    3.70    3.40
  -4  11  -4    3.00    3.40
   4  11   4    1.10    2.30
  -4  11  -4    8.40    3.80
   4  11   4    9.70    3.70
   5 -11   4  145.59    9.30
   5 -11   4  137.89    9.30
  -5 -11  -4  143.59    9.40
  -5 -11  -4  145.19    9.10
   5  11   4  138.69    9.10
   5  11   4  128.39    7.20
   5  11   4  133.39    9.20
  -5  11  -4  139.99    9.10
  -5  11  -4  146.49    9.60
  -6 -11  -4   83.49    8.00
   6 -11   4   84.69    7.90
  -6 -11  -4   89.89    8.40
   6 -11   4   76.89    6.80
   6  11   4   81.99    5.80
   6  11   4   95.49    8.20
   6  11   4   77.09    7.90
  -6  11  -4   83.99    7.80
  -6  11  -4   79.79    8.50
   7 -11   4   10.00    4.50
   7 -11   4    1.30    4.00
  -7 -11  -4    5.00    4.20
  -7 -11  -4   -2.70    4.10
  -7  11  -4   -1.10    4.40
   7  11   4    2.40    4.10
   7  11   4   -0.20    3.90
  -7  11  -4   -3.40    3.80
   7  11   4   -4.40    2.90
   8 -11   4   12.50    5.10
   8 -11   4    4.60    4.50
  -8 -11  -4   15.60    4.70
  -8 -11  -4   11.00    9.20
  -8  11  -4   14.90    4.70
   8  11   4   17.60    5.00
  -8  11  -4   23.20    5.80
   8  11   4   11.50    4.60
   9 -12  -4   -6.70    4.20
  -9 -12   4    2.40    1.50
   9 -12  -4    1.60    4.40
  -9  12   4    1.30    5.10
   9  12  -4    4.20    3.40
  -9  12   4    2.50    4.20
   9  12  -4    0.90    3.50
   8 -12  -4   16.70    4.70
   8 -12  -4   28.20    5.10
  -8 -12   4   35.20    4.20
  -8  12   4   25.30    4.80
   8  12  -4   33.70    4.20
  -8  12   4   31.10    5.60
   8  12  -4   31.20    4.00
   7 -12  -4    8.30    4.00
   7 -12  -4    7.20    4.20
  -7 -12   4    7.80    3.00
   7  12  -4   15.50    3.40
  -7  12   4    4.50    4.30
  -7  12   4    6.60    3.90
   7  12  -4    9.60    3.10
   6 -12  -4  404.16   16.90
   6 -12  -4  390.56   17.10
  -6 -12   4  395.76   15.60
  -6  12   4  385.46   16.90
   6  12  -4  404.66   15.70
  -6  12   4  393.36   17.20
   6  12  -4  372.26   15.50
   5 -12  -4  457.25   19.00
   5 -12  -4  468.35   19.00
  -5 -12   4  451.95   17.90
   5  12  -4  444.76   17.80
  -5  12   4  471.45   19.10
  -5  12   4  479.95   19.30
   5  12  -4  477.75   18.70
   4 -12  -4  241.58   11.00
   4 -12  -4  225.98   11.10
  -4 -12   4  211.88    9.80
  -4  12   4  233.28   11.20
   4  12  -4  216.78    9.80
   4  12  -4  217.58    9.80
  -4  12   4  230.78   10.90
   3 -12  -4  193.98    9.40
  -3 -12   4  175.48    8.20
   3 -12  -4  185.38    9.20
  -3 -12   4  171.88    8.20
  -3  12   4  172.48    9.00
  -3  12   4  185.28    9.30
   3  12  -4  177.18    8.30
   3  12  -4  183.08    8.20
  -2 -12   4   54.89    4.90
  -2 -12   4   58.19    4.70
   2 -12  -4   52.69    5.60
   2 -12  -4   62.29    5.70
   2  12  -4   61.69    4.60
   2  12  -4   62.99    4.80
  -2  12   4   73.49    6.00
  -2  12   4   64.49    5.60
   1 -12  -4    3.60    2.60
  -1 -12   4    2.60    2.40
  -1 -12   4    3.80    2.30
   1 -12  -4    3.30    2.20
  -1 -12   4    3.20    1.60
   1 -12  -4    2.10    2.50
  -1  12   4    2.40    2.60
   1  12  -4    3.50    2.40
   1  12  -4    1.30    2.10
  -1  12   4    3.70    2.70
   0 -12   4  257.17   10.80
   0 -12  -4  237.68   11.20
   0 -12   4  246.08   10.70
   0 -12   4  242.78   10.00
   0 -12  -4  262.27   10.30
   0 -12  -4  259.47   11.30
   0  12  -4  240.08   10.70
   0  12   4  281.37   11.40
   0  12  -4  245.58   10.60
   0  12   4  245.68   11.20
   1 -12   4   53.49    5.20
   1 -12   4   57.79    4.50
  -1 -12  -4   58.69    5.60
  -1 -12  -4   54.89    5.60
  -1 -12  -4   58.99    4.20
   1 -12   4   61.99    5.70
  -1  12  -4   61.99    5.10
   1  12   4   57.29    5.60
  -1  12  -4   60.79    5.50
   1  12   4   52.39    5.60
   2 -12   4   10.40    3.00
  -2 -12  -4   11.60    2.30
   2 -12   4   10.00    3.10
  -2 -12  -4    5.90    3.20
  -2 -12  -4   11.10    3.40
   2  12   4   11.30    3.20
  -2  12  -4   13.50    3.40
   2  12   4    3.80    3.00
  -2  12  -4    8.30    2.90
  -3 -12  -4   73.89    6.70
   3 -12   4   61.19    6.20
  -3 -12  -4   76.09    7.00
   3 -12   4   74.49    6.80
   3  12   4   74.49    6.80
  -3  12  -4   75.59    6.90
  -3  12  -4   75.59    6.40
   3  12   4   70.99    6.80
   4 -12   4  488.65   19.00
  -4 -12  -4  455.35   18.50
  -4 -12  -4  476.75   18.80
   4 -12   4  456.65   18.70
  -4  12  -4  427.96   18.60
  -4  12  -4  416.76   18.30
   4  12   4  388.96   18.20
   4  12   4  426.96   18.50
   4  12   4  440.66   16.80
  -5 -12  -4  137.29    9.20
   5 -12   4  143.09    9.40
  -5 -12  -4  130.29    9.50
   5 -12   4  140.49    9.70
  -5  12  -4  142.49    9.20
   5  12   4  140.09    9.30
   5  12   4  156.38    9.40
  -5  12  -4  113.19    9.50
   5  12   4  148.09    7.10
  -6 -12  -4   40.50    5.30
   6 -12   4   50.49    5.70
  -6 -12  -4   42.70    5.60
   6 -12   4   45.20    5.80
   6  12   4   39.20    4.00
   6  12   4   42.70    5.90
  -6  12  -4   55.19    6.00
   6  12   4   36.00    5.00
  -6  12  -4   47.30    5.60
  -7 -12  -4   78.49    8.10
   7 -12   4   74.59    7.20
   7 -12   4   56.59    6.30
  -7 -12  -4   73.99    6.80
  -7  12  -4   67.39    6.70
  -7  12  -4   59.19    9.10
   7  12   4   66.19    5.80
   7  12   4   79.49    8.20
   7  12   4   61.89    6.40
   8 -12   4   53.89    6.30
  -8 -12  -4   52.99    6.80
  -8 -12  -4   36.00    5.70
   8 -12   4   49.00    6.70
  -8  12  -4   50.69    7.10
   8  12   4   49.00    6.50
   8  12   4   44.90    6.10
  -8  12  -4   42.30    6.00
   8  12   4   58.79    6.10
   8 -13  -4   28.20    5.20
  -8 -13   4   27.30    4.00
  -8  13   4   26.50    6.20
   8  13  -4   33.10    4.20
  -8  13   4   21.40    5.40
   8  13  -4   25.80    3.90
  -7 -13   4    6.60    3.10
   7 -13  -4    6.40    4.00
   7 -13  -4   10.70    4.20
  -7  13   4   12.60    4.70
   7  13  -4   11.90    3.30
  -7  13   4    3.90    4.00
   6 -13  -4   23.70    4.60
  -6 -13   4   16.80    3.40
   6 -13  -4   15.70    4.20
   6  13  -4   16.90    3.30
  -6  13   4   12.80    4.60
   6  13  -4   16.60    3.30
  -6  13   4   15.30    4.10
  -5 -13   4  263.47   11.60
   5 -13  -4  277.17   12.80
   5 -13  -4  253.27   12.70
  -5  13   4  264.37   12.80
  -5  13   4  263.87   13.10
   5  13  -4  266.37   11.40
   5  13  -4  270.87   11.50
   4 -13  -4  578.54   22.10
  -4 -13   4  526.45   20.90
   4 -13  -4  603.34   22.50
  -4 -13   4  520.35   20.80
  -4  13   4  552.04   22.80
   4  13  -4  533.75   20.90
  -4  13   4  571.64   22.10
  -3 -13   4   26.40    3.40
   3 -13  -4   36.50    4.30
  -3 -13   4   26.00    3.20
   3 -13  -4   20.40    3.90
  -3  13   4   25.90    4.10
   3  13  -4   34.30    3.60
   3  13  -4   34.80    3.40
  -3  13   4   29.10    4.00
   2 -13  -4  345.67   14.20
  -2 -13   4  329.77   13.40
   2 -13  -4  331.07   14.10
  -2 -13   4  320.07   13.10
  -2  13   4  313.97   14.10
   2  13  -4  326.17   13.20
  -2  13   4  339.57   14.10
   2  13  -4  314.57   13.10
   1 -13  -4   75.59    6.20
   1 -13  -4   80.59    6.20
   1 -13  -4   71.59    5.00
  -1 -13   4   76.09    5.40
  -1 -13   4   76.79    4.00
  -1 -13   4   68.19    5.70
  -1  13   4   71.29    6.00
   1  13  -4   71.79    5.60
   1  13  -4   71.29    5.30
  -1  13   4   76.59    6.40
   0 -13  -4    3.00    2.30
   0 -13  -4    0.30    2.80
   0 -13  -4    0.60    2.80
   0 -13   4   -1.40    3.00
   0 -13   4    2.40    2.60
   0 -13   4    3.30    2.00
   0  13  -4    1.40    2.60
   0  13   4   -0.90    2.80
   0  13   4   -2.00    2.70
   0  13  -4   -0.20    2.50
  -1 -13  -4  623.54   22.30
   1 -13   4  596.54   22.40
  -1 -13  -4  614.44   23.50
  -1 -13  -4  603.24   23.40
   1 -13   4  617.04   23.20
   1 -13   4  592.14   23.00
  -1  13  -4  593.34   23.10
   1  13   4  594.24   23.40
  -1  13  -4  620.84   23.00
   1  13   4  608.64   23.40
   2 -13   4  715.63   27.00
  -2 -13  -4  722.63   25.80
  -2 -13  -4  712.03   27.20
  -2 -13  -4  727.13   27.30
   2 -13   4  687.03   26.90
  -2  13  -4  707.33   26.90
   2  13   4  720.03   27.20
  -2  13  -4  713.93   27.00
   2  13   4  698.53   27.10
   3 -13   4 1752.82   61.79
   3 -13   4 1822.62   64.69
  -3 -13  -4 1656.73   61.79
  -3 -13  -4 1758.72   61.89
  -3  13  -4 1632.54   61.69
   3  13   4 1707.33   62.09
  -3  13  -4 1752.22   62.39
   3  13   4 1663.23   61.79
   4 -13   4  221.98   11.80
  -4 -13  -4  234.98   11.90
  -4 -13  -4  229.48   11.80
   4 -13   4  224.58   11.50
   4  13   4  211.78   11.50
  -4  13  -4  230.68   11.50
   4  13   4  217.98   11.60
   4  13   4  226.98    9.50
  -4  13  -4  227.98   12.00
  -5 -13  -4   10.60    4.10
   5 -13   4   19.10    4.50
   5 -13   4   17.90    4.20
  -5 -13  -4   24.80    4.70
  -5  13  -4   13.70    4.50
   5  13   4   16.60    4.30
  -5  13  -4   19.40    4.20
   5  13   4   15.30    2.90
   5  13   4   22.40    4.50
  -6 -13  -4   76.39    8.20
   6 -13   4   72.29    6.80
   6 -13   4   80.49    8.20
  -6 -13  -4   70.49    6.70
   6  13   4   80.59    8.00
   6  13   4   80.39    7.90
   6  13   4   83.49    5.70
  -6  13  -4   85.99    7.40
  -6  13  -4   80.09    8.10
  -7 -13  -4    1.10    5.40
  -7 -13  -4    5.50    4.70
   7 -13   4    5.70    4.40
  -7  13  -4    8.70    5.00
  -7  13  -4    4.00    4.30
   7  13   4    8.90    4.50
   7  13   4    3.20    7.10
   7  13   4    4.60    2.90
  -8 -14   4    5.70    3.40
   8 -14  -4    1.70    4.40
  -8  14   4    3.00    4.90
   8  14  -4    7.10    5.60
   8  14  -4    1.80    3.30
  -8  14   4    2.20    4.20
   7 -14  -4   79.29    8.00
   7 -14  -4   98.99    8.80
  -7 -14   4   80.49    6.40
  -7  14   4   90.39    9.30
   7  14  -4   86.89    6.60
   7  14  -4   71.99    6.50
  -7  14   4   67.29    6.60
  -6 -14   4  145.09    7.80
   6 -14  -4  137.09    9.40
   6 -14  -4  139.09   14.30
  -6  14   4  122.19    9.90
   6  14  -4  148.19    8.00
  -6  14   4  116.19    9.30
   6  14  -4  123.39    7.70
  -5 -14   4  105.89    7.00
  -5 -14   4  108.59    7.00
   5 -14  -4   92.99    8.30
   5 -14  -4  108.69    8.50
  -5  14   4   87.09    8.80
   5  14  -4  120.69    7.00
   5  14  -4   98.79    6.70
  -5  14   4  113.39    8.40
   4 -14  -4  160.38    9.40
  -4 -14   4  163.08    8.20
   4 -14  -4  167.58    9.70
   4  14  -4  135.69    7.90
  -4  14   4  146.99    9.00
  -4  14   4  155.08    9.60
   4  14  -4  141.19    7.90
  -3 -14   4  189.38    9.80
   3 -14  -4  180.48    9.90
  -3 -14   4  191.98    9.20
   3 -14  -4  192.88   11.20
  -3  14   4  179.38   10.20
   3  14  -4  179.08    9.00
   3  14  -4  190.88   10.20
  -3  14   4  190.78   10.00
  -2 -14   4  111.19    7.20
   2 -14  -4  127.59    8.00
   2 -14  -4  110.09    7.90
  -2 -14   4  107.79    6.70
   2  14  -4  109.79    6.90
  -2  14   4  125.99    8.10
   2  14  -4  115.29    6.70
  -2  14   4  129.39    7.90
   1 -14  -4  338.37   13.30
  -1 -14   4  333.07   13.80
  -1 -14   4  322.27   12.30
  -1 -14   4  323.57   13.60
   1 -14  -4  331.07   14.30
  -1  14   4  344.47   14.40
   1  14  -4  334.57   13.60
  -1  14   4  335.07   14.20
   1  14  -4  309.97   13.70
   0 -14  -4    5.20    2.50
   0 -14  -4   -1.50    3.00
   0 -14   4    0.90    2.10
   0 -14  -4   -1.70    3.00
   0 -14   4   -0.90    2.70
   0 -14   4    1.90    2.90
   0  14   4    2.10    3.00
   0  14  -4    1.10    2.80
   0  14   4   -0.90    3.00
   0  14  -4    1.30    2.60
  -1 -14  -4  174.58    9.30
   1 -14   4  165.88    8.70
   1 -14   4  171.08    9.10
  -1 -14  -4  161.08    7.40
  -1 -14  -4  154.88    9.10
   1 -14   4  161.18    7.70
  -1  14  -4  155.98    8.50
   1  14   4  150.08    9.00
   1  14   4  153.68    9.00
  -1  14  -4  155.68   10.60
   2 -14   4  128.39    7.80
  -2 -14  -4  109.29    5.80
  -2 -14  -4   99.39    8.00
  -2 -14  -4  111.69    7.90
   2 -14   4  113.79    7.90
  -2  14  -4  114.49    8.00
   2  14   4   89.99    7.80
   2  14   4  104.89    7.80
  -2  14  -4   98.69    7.20
   3 -14   4  352.86   16.00
  -3 -14  -4  385.26   16.60
   3 -14   4  390.56   16.40
  -3 -14  -4  390.96   16.50
  -3  14  -4  357.26   16.10
  -3  14  -4  398.46   16.30
   3  14   4  345.87   16.20
   3  14   4  358.46   16.40
  -4 -14  -4  715.23   28.40
   4 -14   4  721.23   28.30
   4 -14   4  729.13   28.50
  -4 -14  -4  723.43   28.50
  -4  14  -4  744.63   28.50
   4  14   4  735.83   28.60
   4  14   4  701.13   28.30
  -4  14  -4  783.62   28.70
  -5 -14  -4  135.69    9.70
   5 -14   4  123.89    9.00
  -5 -14  -4  118.19    9.20
   5  14   4  131.29    6.60
   5  14   4  133.69    9.40
  -5  14  -4  126.39   10.10
  -5  14  -4  128.89    9.50
   5  14   4  144.99    9.40
  -6 -14  -4  192.68   11.10
  -6 -14  -4  185.18   11.60
   6 -14   4  189.88   11.60
   6 -14   4  181.78   11.00
   6  14   4  183.28   10.90
   6  14   4  166.68    8.30
  -6  14  -4  168.68   10.90
   6  14   4  179.38   11.20
  -7 -14  -4   78.19    8.60
   7 -14   4   76.79    7.60
   7 -14   4   82.49    8.70
  -7 -14  -4   69.89   10.60
  -7  14  -4   96.39    8.30
   7  14   4   75.59    7.30
  -7  14  -4   65.19    7.00
   7  14   4   78.89    6.10
   7  14   4   67.19    7.10
  -8 -15   4   42.10    5.40
   8 -15  -4   54.99    6.70
   8 -15  -4   43.70    5.80
  -8  15   4   51.99    6.30
   8  15  -4   45.20    4.80
  -8  15   4   52.89    7.00
   8  15  -4   57.49    5.30
   7 -15  -4   17.00    4.90
  -7 -15   4   22.50    3.90
  -7  15   4   26.60    5.60
   7  15  -4   25.40    4.00
  -7  15   4   17.50    5.50
   7  15  -4   28.80    4.10
  -6 -15   4  126.79    8.10
   6 -15  -4  116.79    9.10
  -6 -15   4  134.79    7.70
   6 -15  -4  118.39    9.70
   6  15  -4  129.89    7.80
  -6  15   4  116.49    9.20
  -6  15   4  135.09   10.30
   5 -15  -4   44.20    5.40
  -5 -15   4   63.49    6.00
  -5 -15   4   44.10    4.40
   5 -15  -4   43.50    5.50
   5  15  -4   61.09    5.90
   5  15  -4   51.69    5.60
  -5  15   4   58.29    5.90
  -5  15   4   48.20    5.80
   4 -15  -4    5.60    4.00
   4 -15  -4    4.50    3.80
  -4 -15   4    3.90    3.20
  -4  15   4    5.30    3.60
   4  15  -4    6.00    2.90
   4  15  -4    4.30    3.10
  -4  15   4    7.60    4.00
  -3 -15   4   84.69    6.40
   3 -15  -4   74.39    7.30
  -3 -15   4   87.29    6.80
   3 -15  -4  103.59    8.00
   3  15  -4   88.09    6.40
  -3  15   4   94.09    8.00
   3  15  -4   84.19    6.70
  -3  15   4   99.79    7.40
  -2 -15   4   55.89    5.60
  -2 -15   4   68.69    6.30
   2 -15  -4   63.39    5.80
   2 -15  -4   65.99    6.90
  -2  15   4   68.29    6.70
   2  15  -4   62.39    5.80
  -2  15   4   79.29    7.10
   2  15  -4   63.39    5.50
   1 -15  -4  337.17   15.00
  -1 -15   4  343.47   14.70
   1 -15  -4  347.87   13.90
  -1 -15   4  342.97   14.60
   1 -15  -4  343.97   14.80
   1  15  -4  364.16   15.10
   1  15  -4  335.07   14.30
  -1  15   4  325.27   14.70
  -1  15   4  329.87   15.00
   0 -15   4   -3.30    3.20
   0 -15   4    1.70    3.00
   0 -15  -4    3.90    3.40
   0 -15   4    6.70    2.30
   0 -15  -4    4.10    2.60
   0 -15  -4    5.00    3.30
   0  15  -4   -0.30    2.80
   0  15   4    7.90    3.40
   0  15  -4    4.50    3.10
   0  15   4    4.80    3.40
  -1 -15  -4  381.56   15.80
  -1 -15  -4  363.26   15.80
   1 -15   4  365.96   14.30
   1 -15   4  371.36   15.20
  -1 -15  -4  365.06   14.00
   1 -15   4  347.37   15.40
   1  15   4  331.77   15.60
   1  15   4  361.16   15.60
  -1  15  -4  348.77   15.30
  -1  15  -4  362.46   15.20
  -2 -15  -4  401.96   17.50
  -2 -15  -4  422.06   15.60
   2 -15   4  390.06   17.40
   2 -15   4  398.26   17.10
  -2 -15  -4  385.86   17.40
   2  15   4  407.16   17.50
  -2  15  -4  418.46   17.10
   2  15   4  444.66   17.70
  -2  15  -4  414.76   17.40
  -3 -15  -4  521.05   21.20
  -3 -15  -4  493.65   21.10
   3 -15   4  520.45   21.10
   3 -15   4  521.55   20.90
   3  15   4  515.95   21.10
  -3  15  -4  536.95   21.10
  -3  15  -4  492.75   20.70
   3  15   4  497.95   21.00
  -4 -15  -4  408.36   18.10
  -4 -15  -4  423.56   18.40
   4 -15   4  423.26   18.00
   4 -15   4  448.96   18.50
   4  15   4  414.46   18.00
   4  15   4  393.26   18.20
  -4  15  -4  428.06   18.60
  -4  15  -4  417.26   18.10
  -5 -15  -4  118.79    9.80
   5 -15   4  109.19    9.70
   5 -15   4  103.59    8.80
  -5 -15  -4  124.39    9.10
   5  15   4  117.09    9.10
  -5  15  -4  102.89    8.80
  -5  15  -4  110.29   10.40
   5  15   4  118.49    9.90
   6 -15   4   38.50    5.90
  -6 -15  -4   30.90    5.30
   6 -15   4   34.90    5.40
  -6 -15  -4   48.90    6.20
   6  15   4   61.19    9.40
   6  15   4   43.00    4.40
  -6  15  -4   48.30    6.50
  -6  15  -4   46.30    5.80
   6  15   4   40.50    5.70
  -7 -15  -4    1.30    5.00
  -7 -15  -4   12.30    4.80
   7 -15   4    1.60    7.30
   7 -15   4    9.60    5.20
  -7  15  -4    5.70    4.40
  -7  15  -4    0.60    5.40
   7  15   4    4.60    2.80
   7  15   4    1.20    4.80
   7  15   4   11.00    4.90
  -7 -16   4   18.30    3.80
   7 -16  -4   13.80    5.50
  -7 -16   4   26.90    5.40
   7 -16  -4   14.00    4.90
   7  16  -4   18.80    3.70
   7  16  -4   22.00    4.60
  -7  16   4   19.70    5.60
  -7  16   4   14.20    4.80
  -6 -16   4   31.60    4.20
   6 -16  -4   39.20    5.70
   6 -16  -4   37.40    5.40
  -6 -16   4   44.40    4.50
   6  16  -4   35.70    4.40
   6  16  -4   49.70    4.70
  -6  16   4   32.20    5.00
  -5 -16   4   17.80    3.70
   5 -16  -4   21.80    5.40
   5 -16  -4   15.40    4.50
  -5 -16   4   21.00    3.80
   5  16  -4   26.10    3.80
   5  16  -4   28.90    4.60
  -5  16   4   24.00    4.70
  -5  16   4   22.90    5.10
   4 -16  -4  195.28   10.80
   4 -16  -4  187.08   11.20
  -4 -16   4  173.18    9.40
  -4  16   4  157.28   10.20
  -4  16   4  181.78   10.90
   4  16  -4  174.28    9.40
   4  16  -4  176.88    9.20
  -3 -16   4    2.20    3.30
  -3 -16   4    2.70    3.10
   3 -16  -4   -0.60    3.60
   3 -16  -4   -1.20    3.70
   3  16  -4   -0.70    3.00
   3  16  -4   -0.70    2.80
  -3  16   4   -0.10    4.00
  -3  16   4  -10.20    3.20
  -2 -16   4   -3.30    2.80
   2 -16  -4    9.90    4.10
  -2 -16   4    5.90    3.40
   2 -16  -4    2.10    3.60
   2  16  -4    4.30    3.10
  -2  16   4    4.00    3.60
  -2  16   4    2.10    3.40
   2  16  -4   -1.00    2.70
   1 -16  -4    3.20    3.60
  -1 -16   4    0.70    3.40
   1 -16  -4    8.70    3.00
   1 -16  -4    7.90    3.80
  -1 -16   4   13.00    3.50
  -1  16   4    8.70    3.80
   1  16  -4   10.40    3.30
   1  16  -4    9.80    3.50
  -1  16   4   12.30    3.60
   0 -16  -4   16.60    4.20
   0 -16  -4   18.20    4.20
   0 -16  -4   22.90    3.10
   0 -16   4   16.70    3.60
   0 -16   4   27.70    4.30
   0 -16   4   17.80    2.70
   0  16   4   21.70    4.20
   0  16  -4   21.20    4.00
   0  16   4   14.60    4.10
   0  16  -4   21.50    3.80
   1 -16   4  133.39    8.30
  -1 -16  -4  126.49    9.10
  -1 -16  -4  124.49    8.80
  -1 -16  -4  125.69    6.70
   1 -16   4  127.99    7.10
   1 -16   4  144.49    8.80
   1  16   4  128.79    8.90
   1  16   4  129.49    8.70
  -1  16  -4  130.09    8.20
  -1  16  -4  124.49    8.50
  -2 -16  -4   -3.10    3.70
   2 -16   4    4.40    4.00
  -2 -16  -4    4.70    2.40
   2 -16   4    6.50    3.50
  -2 -16  -4    7.50    3.90
  -2  16  -4    5.30    3.90
  -2  16  -4    3.60    3.40
   2  16   4   -1.20    3.70
   2  16   4    0.50    3.80
  -3 -16  -4  111.09    9.30
   3 -16   4  117.99    8.70
  -3 -16  -4  117.09    9.00
   3 -16   4  106.99    8.90
  -3  16  -4  133.09    9.40
   3  16   4  120.79    8.70
   3  16   4  108.99    8.70
  -3  16  -4  106.69    8.30
   4 -16   4   33.20    5.30
  -4 -16  -4   34.00    5.00
   4 -16   4   34.00    5.10
  -4 -16  -4   40.50    5.60
   4  16   4   39.50    5.50
   4  16   4   32.50    5.20
  -4  16  -4   36.30    5.50
  -4  16  -4   31.10    4.80
   5 -16   4   66.99    6.50
  -5 -16  -4   47.20    6.20
  -5 -16  -4   50.29    6.10
   5 -16   4   66.89    7.00
   5  16   4   73.79    7.00
  -5  16  -4   78.29    8.10
  -5  16  -4   95.29    9.40
  -6 -16  -4   45.80    6.40
  -6 -16  -4   72.59    7.70
   6 -16   4   54.79    6.30
   6 -16   4   65.39    7.20
  -6  16  -4   69.99    7.40
   6  16   4   60.89    6.50
   6  16   4   48.50    9.80
  -6  16  -4   57.59    6.50
   7 -17  -4    3.10    4.50
   7 -17  -4    4.30    4.90
  -7 -17   4    4.10    3.70
  -7 -17   4   10.20    4.00
  -7  17   4    6.40    4.40
   7  17  -4   -3.10    3.30
   7  17  -4    9.70    3.80
  -7  17   4    3.60    5.30
  -6 -17   4   -1.10    3.40
   6 -17  -4   -2.10    4.40
  -6 -17   4   -5.30    3.10
   6 -17  -4   12.00    4.50
   6  17  -4   -4.10    3.10
   6  17  -4   -3.50    3.30
  -6  17   4   -1.60    3.90
  -6  17   4   -0.30    4.90
   5 -17  -4   -0.60    4.00
   5 -17  -4    4.80    4.30
  -5 -17   4    1.20    3.20
  -5 -17   4    1.00    3.30
  -5  17   4   -0.60    4.60
  -5  17   4   -2.60    3.70
   5  17  -4   -1.00    3.00
   5  17  -4    1.50    3.30
  -4 -17   4  129.99    8.50
   4 -17  -4  128.89    9.30
   4 -17  -4  114.99    9.80
  -4  17   4  127.19    9.20
  -4  17   4  118.59   12.50
   4  17  -4  131.99    9.30
   4  17  -4  134.99    7.90
   3 -17  -4   19.30    4.70
  -3 -17   4   21.20    3.80
   3 -17  -4   21.30    5.30
  -3 -17   4   22.20    4.10
   3  17  -4   17.80    3.80
   3  17  -4   20.60    3.80
  -3  17   4   16.70    4.30
  -2 -17   4    3.50    3.20
   2 -17  -4    7.80    4.20
  -2 -17   4    3.00    4.60
   2 -17  -4   -3.10    4.70
   2  17  -4   -2.90    3.10
  -2  17   4    3.40    3.70
   2  17  -4    2.50    3.60
  -1 -17   4  127.09    8.70
   1 -17  -4  111.99    8.90
   1 -17  -4  132.29    8.80
  -1 -17   4  130.09    8.20
   1 -17  -4  122.59    7.20
   1  17  -4  124.59    7.80
  -1  17   4  131.89    9.70
   1  17  -4  124.39    8.20
  -1  17   4  129.39    8.70
   0 -17   4   44.10    4.90
   0 -17  -4   35.70    5.90
   0 -17   4   38.60    4.50
   0 -17  -4   51.99    5.50
   0 -17   4   54.69    4.40
   0 -17  -4   51.89    4.90
   0  17  -4   49.20    4.90
   0  17   4   42.70    5.20
   0  17  -4   54.09    5.20
  -1 -17  -4   99.69    8.80
  -1 -17  -4  111.79    6.10
   1 -17   4  109.39    6.50
  -1 -17  -4  100.89    8.50
   1 -17   4  110.59    7.90
   1 -17   4   96.29    8.30
   1  17   4  110.59    8.70
  -1  17  -4  107.39    7.70
   1  17   4  109.89    8.40
  -1  17  -4   98.09    8.30
   2 -17   4    7.60    4.30
   2 -17   4    5.50    3.80
  -2 -17  -4    3.20    2.40
  -2 -17  -4   -3.00    3.90
  -2 -17  -4    1.10    3.80
  -2  17  -4    7.40    4.30
  -2  17  -4    1.20    3.50
   2  17   4    1.00    3.60
   2  17   4   -0.60    4.00
   3 -17   4   43.30    5.60
  -3 -17  -4   32.50    5.20
   3 -17   4   39.20    5.10
   3  17   4   39.10    5.50
   3  17   4   39.50    5.30
  -3  17  -4   37.40    5.00
  -3  17  -4   31.70    6.30
   4 -17   4   51.39    9.40
   4 -17   4   40.70    5.50
  -4 -17  -4   39.10    5.40
  -4 -17  -4   41.70    6.20
  -4  17  -4   37.60    6.10
  -4  17  -4   46.50    6.00
   4  17   4   45.50    5.90
   5 -17   4  125.19   10.80
  -5 -17  -4  107.09    9.60
  -5 -17  -4  108.69   12.10
   5 -17   4  107.19    9.40
   5  17   4  121.79   10.20
  -5  17  -4  118.09    9.30
   5  17   4  110.29    9.60
  -5  17  -4  127.49   11.10
  -6 -17  -4   20.60    5.30
   6 -17   4   23.90    6.20
  -6 -17  -4   31.30    5.80
   6  17   4   23.40    5.20
  -6  17  -4   17.40    9.20
  -6  17  -4   23.10    5.00
   6  17   4   29.10    5.70
  -6 -18   4   11.50    5.90
   6 -18  -4   18.80    6.90
   6 -18  -4   11.70    4.80
  -6 -18   4   17.80    4.10
   6  18  -4   17.20    6.40
   6  18  -4    9.50    3.80
  -6  18   4    9.10    4.60
  -6  18   4   13.30    5.50
  -5 -18   4    7.60    3.70
   5 -18  -4    3.80    4.60
   5 -18  -4    3.90    4.20
  -5 -18   4    5.70    3.40
  -5  18   4    5.80    4.20
   5  18  -4    9.10    3.60
   5  18  -4    5.10    3.70
  -5  18   4    1.70    4.90
  -4 -18   4   -4.20    3.50
   4 -18  -4    3.50    4.00
  -4  18   4   -4.10    3.70
   4  18  -4   -3.10    3.30
  -4  18   4   -2.40    4.30
   4  18  -4    4.40    3.20
  -3 -18   4   46.00    4.70
   3 -18  -4   51.49    6.00
   3 -18  -4   46.20    5.60
  -3 -18   4   49.20    5.20
  -3  18   4   38.60    5.30
  -3  18   4   55.89    6.20
   2 -18  -4  107.69    9.30
   2 -18  -4  113.09    8.80
  -2 -18   4  102.09    7.40
  -2 -18   4  110.19    8.30
  -2  18   4  110.69    8.60
   2  18  -4  113.69    8.00
   2  18  -4   99.49    7.30
  -2  18   4   94.69    9.00
   1 -18  -4   -3.40    4.00
   1 -18  -4   -0.50    2.90
  -1 -18   4   -5.50    3.70
  -1 -18   4   -2.10    3.20
   1 -18  -4   -3.40    3.50
  -1  18   4   -0.90    4.00
   1  18  -4   -1.40    3.20
   1  18  -4   -0.80    3.40
  -1  18   4   -3.00    3.50
   0 -18   4    3.20    3.90
   0 -18   4    0.60    2.30
   0 -18  -4    2.50    4.00
   0 -18   4   14.70    3.90
   0 -18  -4    6.90    2.90
   0 -18  -4    4.40    3.90
   0  18   4    5.30    3.90
   0  18  -4    6.70    3.40
   0  18   4    3.40    4.10
   0  18  -4    5.20    3.60
  -1 -18  -4   91.79    8.30
  -1 -18  -4   82.59    9.10
   1 -18   4   94.29    8.40
   1 -18   4   88.39    6.20
  -1 -18  -4   84.29    5.80
   1 -18   4   78.19    7.60
  -1  18  -4   88.09    8.60
   1  18   4   83.79    8.10
  -1  18  -4   88.69    7.40
   1  18   4  101.99    8.60
  -2 -18  -4  107.79    6.10
  -2 -18  -4  128.09    9.20
  -2 -18  -4  121.79   12.60
   2 -18   4  134.59    9.80
   2 -18   4  115.19    8.80
   2 -18   4  119.29    7.50
  -2  18  -4  101.69    8.40
   2  18   4  116.99    9.50
   2  18   4  118.59    9.00
  -2  18  -4  144.19   14.50
   3 -18   4    8.90    4.10
  -3 -18  -4    2.80    5.00
   3 -18   4   -1.40    4.40
   3  18   4    2.30    4.60
  -3  18  -4   -1.60    4.30
   3  18   4    1.20    4.10
  -3  18  -4    4.80    3.90
  -4 -18  -4    4.20    4.90
   4 -18   4    6.10    4.40
   4 -18   4    7.20    5.00
  -4 -18  -4    8.90    4.40
   4  18   4   15.50    4.50
   4  18   4    4.60    4.40
  -4  18  -4   20.60    4.70
  -4  18  -4   13.90    4.90
  -5 -18  -4  122.99   10.20
  -5 -18  -4  146.49   11.20
   5 -18   4  129.49   11.40
   5  18   4  159.98   11.70
  -5  18  -4  112.99    9.80
  -5  18  -4  151.08   12.80
   5  18   4  132.09   10.20
   6 -19  -4    0.50    4.60
  -6 -19   4   -4.80    3.60
   6 -19  -4    5.30    5.20
  -6 -19   4    0.60    3.60
   6  19  -4    3.30    3.80
   6  19  -4    2.10    4.00
  -6  19   4    3.60    5.50
  -6  19   4    4.10    4.50
  -5 -19   4   71.59    7.80
  -5 -19   4   80.19    8.20
   5 -19  -4   80.29    7.50
   5 -19  -4   86.69    8.90
  -5  19   4   81.09    8.60
   5  19  -4   76.59    7.20
  -5  19   4   67.69    7.40
  -4 -19   4    7.50    4.10
   4 -19  -4    5.10    4.70
   4 -19  -4    5.50    4.30
[truncated: 622,678 more chars]
