# Supplementary material for: Crystal structure and Hirshfeld surface analysis of 5,7-diphenyl-1,2,3,5,6,7-hexa­hydro­imidazo[1,2-a]pyridine-6,6,8-tricarbo­nitrile methanol mono­solvate
Source: Acta Crystallogr E Crystallogr Commun. 2021 May 11;77(Pt 6):600–4. doi: 10.1107/S2056989021004655 (PMC8183442; doi:10.1107/S2056989021004655)
Supplement: Supplementary file 2 [file e-77-00600-Isup2.hkl]

data_I                                                                          
_shelx_title ' T-1 in P2(1)/n'                                                  
_shelx_refln_list_code          4                                               
_shelx_F_calc_maximum       63.45                                               
_exptl_crystal_F_000       808.00                                               
_reflns_d_resolution_high  0.7992                                               
                                                                                
loop_                                                                           
 _space_group_symop_operation_xyz                                               
 'x, y, z'                                                                      
 '-x+1/2, y+1/2, -z+1/2'                                                        
 '-x, -y, -z'                                                                   
 'x-1/2, -y-1/2, z-1/2'                                                         
                                                                                
_cell_length_a     8.5517                                                       
_cell_length_b    18.7809                                                       
_cell_length_c    13.1925                                                       
_cell_angle_alpha  90.000                                                       
_cell_angle_beta   99.757                                                       
_cell_angle_gamma  90.000                                                       
                                                                                
_shelx_F_squared_multiplier     1.000                                           
                                                                                
loop_                                                                           
 _refln_index_h                                                                 
 _refln_index_k                                                                 
 _refln_index_l                                                                 
 _refln_F_squared_calc                                                          
 _refln_F_squared_meas                                                          
 _refln_F_squared_sigma                                                         
 _refln_observed_status                                                         
   2   0   0         48.63         41.67         0.92 o                         
   4   0   0        396.11        440.42         7.84 o                         
   6   0   0         49.33         44.71         1.33 o                         
   8   0   0         32.78         29.22         1.43 o                         
  10   0   0        107.62        119.36         2.98 o                         
   2   1   0       1770.28       1603.27        24.87 o                         
   3   1   0       2586.28       2639.45        67.88 o                         
   4   1   0        477.61        486.39         6.10 o                         
   5   1   0        119.47        141.69         2.12 o                         
   6   1   0        384.65        370.37         6.15 o                         
   7   1   0        391.74        401.20         6.13 o                         
   8   1   0         87.01         83.99         1.54 o                         
   9   1   0        127.26        128.32         2.12 o                         
  10   1   0         47.26         57.20         1.45 o                         
   1   2   0         41.71         48.60         0.67 o                         
   3   2   0       2279.42       2286.62        28.05 o                         
   4   2   0        255.29        277.56         3.57 o                         
   5   2   0          3.91         10.03         0.41 o                         
   6   2   0         18.52         13.28         0.50 o                         
   7   2   0          1.62          1.04         0.54 o                         
   8   2   0          2.32          1.19         0.52 o                         
   9   2   0         57.00         57.36         1.37 o                         
  10   2   0         12.85         14.13         0.79 o                         
   2   3   0       1217.37       1147.80        14.10 o                         
   3   3   0        637.70        620.04         7.70 o                         
   4   3   0       1486.06       1620.82        21.32 o                         
   5   3   0          0.62          2.26         0.35 o                         
   6   3   0          0.01         -0.36         0.36 o                         
   7   3   0         14.05          7.59         0.55 o                         
   8   3   0         73.23         73.78         1.45 o                         
   9   3   0          9.51         10.31         0.68 o                         
  10   3   0         24.36         24.90         0.92 o                         
   2   4   0         69.32         80.60         1.15 o                         
   3   4   0       2114.59       2206.81        27.07 o                         
   4   4   0        762.75        780.33         9.71 o                         
   5   4   0        191.67        191.28         2.58 o                         
   6   4   0        256.49        232.42         3.37 o                         
   7   4   0          7.22          5.42         0.49 o                         
   8   4   0        112.53        116.26         1.92 o                         
   9   4   0         21.65         20.53         0.81 o                         
  10   4   0          9.05         12.84         0.76 o                         
   1   5   0          0.21          1.26         0.27 o                         
   2   5   0       1154.64       1253.43        15.44 o                         
   3   5   0         48.77         38.30         0.80 o                         
   4   5   0         38.14         28.71         0.69 o                         
   5   5   0          0.08         -0.31         0.31 o                         
   6   5   0        113.56        114.15         1.89 o                         
   7   5   0         79.00         73.18         1.37 o                         
   8   5   0        256.34        246.36         3.43 o                         
   9   5   0          1.03          2.54         0.58 o                         
  10   5   0          2.96          2.04         0.65 o                         
   0   6   0        607.55        501.38        10.21 o                         
   2   6   0         57.72        100.72         1.52 o                         
   3   6   0        410.16        419.84         5.30 o                         
   4   6   0         48.01         44.04         0.85 o                         
   5   6   0         94.53        105.07         1.70 o                         
   6   6   0         95.26         96.35         1.59 o                         
   7   6   0         52.13         46.51         1.11 o                         
   8   6   0         57.26         55.77         1.30 o                         
   9   6   0         61.83         60.09         1.42 o                         
  10   6   0         10.54          9.44         0.73 o                         
   1   7   0        458.91        427.50         5.73 o                         
   2   7   0        914.17        803.08         9.96 o                         
   3   7   0       1721.95       1929.94        23.73 o                         
   4   7   0         41.02         35.01         0.78 o                         
   5   7   0        140.59        129.17         1.89 o                         
   6   7   0         66.58         70.40         1.29 o                         
   7   7   0         21.53         18.93         0.73 o                         
   8   7   0         39.64         48.58         1.35 o                         
   9   7   0          0.04         -0.60         0.60 o                         
  10   7   0         28.47         35.03         1.27 o                         
   0   8   0        147.56        142.01         2.71 o                         
   1   8   0       1108.83       1184.32        14.60 o                         
   2   8   0       1391.94       1448.05        17.84 o                         
   3   8   0        312.26        359.45         4.60 o                         
   4   8   0        113.98         96.69         1.37 o                         
   5   8   0          0.72          0.66         0.33 o                         
   6   8   0        265.36        245.33         3.58 o                         
   7   8   0         31.85         29.18         0.99 o                         
   8   8   0        125.63        133.83         2.22 o                         
   9   8   0          4.85          2.98         0.64 o                         
   1   9   0         12.17         18.74         0.60 o                         
   2   9   0        358.76        386.84         5.94 o                         
   3   9   0        204.59        217.35         2.89 o                         
   4   9   0         42.93         50.86         0.99 o                         
   5   9   0        175.01        159.64         2.42 o                         
   6   9   0         10.71         11.25         0.55 o                         
   7   9   0          0.23          0.49         0.44 o                         
   8   9   0          0.25         -0.49         0.49 o                         
   9   9   0         31.53         26.31         1.11 o                         
   0  10   0         43.58         61.30         1.48 o                         
   1  10   0         15.31         23.21         0.71 o                         
   2  10   0         70.64         84.50         1.33 o                         
   3  10   0         40.61         47.52         1.02 o                         
   4  10   0        109.84        130.08         2.47 o                         
   5  10   0          3.14          2.91         0.44 o                         
   6  10   0         49.62         35.61         0.91 o                         
   7  10   0         39.23         34.34         0.98 o                         
   8  10   0          0.75          0.01         0.49 o                         
   9  10   0          0.04          0.08         0.55 o                         
   1  11   0         35.11         22.36         0.85 o                         
   2  11   0         85.46        103.96         1.59 o                         
   3  11   0        204.09        203.92         2.79 o                         
   4  11   0        113.18        106.69         2.02 o                         
   5  11   0         96.63         83.77         1.53 o                         
   6  11   0          2.26          0.60         0.43 o                         
   7  11   0          0.14         -0.44         0.44 o                         
   8  11   0          7.23          7.04         0.57 o                         
   9  11   0         56.79         69.24         1.46 o                         
   0  12   0          1.28         -0.11         0.47 o                         
   1  12   0         90.63         88.22         1.41 o                         
   2  12   0        266.53        275.28         3.65 o                         
   3  12   0          1.96          3.92         0.60 o                         
   4  12   0         35.15         30.04         0.91 o                         
   5  12   0        526.24        478.26         6.19 o                         
   6  12   0          1.63          1.85         0.51 o                         
   7  12   0         15.49         11.74         0.61 o                         
   8  12   0          0.06          0.89         0.49 o                         
   9  12   0          2.71          2.25         0.58 o                         
   1  13   0         24.85         24.80         0.76 o                         
   2  13   0        205.84        201.66         2.79 o                         
   3  13   0        186.41        205.11         2.84 o                         
   4  13   0         94.80         81.40         1.77 o                         
   5  13   0         27.78         30.60         1.03 o                         
   6  13   0         98.20         96.36         1.74 o                         
   7  13   0          0.80         -0.57         0.57 o                         
   8  13   0         38.70         41.64         1.45 o                         
   0  14   0         93.21         96.78         2.22 o                         
   1  14   0        154.62        144.03         2.56 o                         
   2  14   0         28.81         26.27         0.89 o                         
   3  14   0         84.30         81.72         1.57 o                         
   4  14   0        269.72        296.67         4.01 o                         
   5  14   0          0.98          0.33         0.51 o                         
   6  14   0          4.46          4.61         0.62 o                         
   7  14   0          2.41          2.64         0.59 o                         
   8  14   0         11.19         10.69         0.79 o                         
   1  15   0        185.42        178.02         2.55 o                         
   2  15   0        146.90        144.77         2.38 o                         
   3  15   0         83.17         75.03         1.42 o                         
   4  15   0        142.96        129.21         2.58 o                         
   5  15   0         27.69         22.51         0.80 o                         
   6  15   0          1.30          1.76         0.56 o                         
   7  15   0          1.19          0.54         0.58 o                         
   8  15   0          5.10          3.64         0.70 o                         
   0  16   0        138.69        157.99         4.41 o                         
   1  16   0        245.93        238.23         3.59 o                         
   2  16   0        132.42        151.50         2.76 o                         
   3  16   0          0.73         -0.48         0.48 o                         
   4  16   0          8.45          9.77         0.63 o                         
   5  16   0          1.08          4.50         0.63 o                         
   6  16   0         20.46         13.38         0.76 o                         
   7  16   0          2.71          1.43         0.61 o                         
   1  17   0          3.31          3.39         0.53 o                         
   2  17   0        118.61        125.73         2.04 o                         
   3  17   0          4.16          2.32         0.55 o                         
   4  17   0         26.12         26.81         0.93 o                         
   5  17   0          0.27         -0.18         0.54 o                         
   6  17   0         17.00         12.91         0.76 o                         
   7  17   0          0.77         -0.26         0.65 o                         
   0  18   0          3.45          5.64         0.82 o                         
   1  18   0         25.12         21.79         0.84 o                         
   2  18   0         18.95         15.41         0.85 o                         
   3  18   0        208.77        225.80         3.27 o                         
   4  18   0          3.05          2.35         0.58 o                         
   5  18   0          0.86          0.14         0.57 o                         
   6  18   0         36.46         34.22         1.18 o                         
   1  19   0          3.22          4.16         0.60 o                         
   2  19   0         84.62         83.74         1.97 o                         
   3  19   0         87.88         91.24         1.75 o                         
   4  19   0         22.75         20.86         1.18 o                         
   5  19   0          1.73          3.18         0.66 o                         
   6  19   0          8.85         15.81         0.98 o                         
   0  20   0          0.35         -0.43         0.59 o                         
   1  20   0          6.42          6.16         0.69 o                         
   2  20   0         13.91         12.29         0.75 o                         
   3  20   0         30.61         41.17         1.30 o                         
   4  20   0         16.50         17.42         0.97 o                         
   5  20   0          2.44          2.39         0.65 o                         
   1  21   0         73.46         74.07         1.65 o                         
   2  21   0          9.17          8.98         0.73 o                         
   3  21   0          5.36          6.04         0.71 o                         
   4  21   0          0.08          0.46         0.70 o                         
   0  22   0          6.95          5.36         1.26 o                         
   1  22   0          7.27         13.38         1.05 o                         
   2  22   0         77.92         91.58         2.06 o                         
   3  22   0          0.01          1.04         0.68 o                         
   1  23   0         28.73         27.25         1.29 o                         
   2  23   0          5.55          5.24         0.75 o                         
  -9   0   1        232.79        234.16         4.68 o                         
  -7   0   1        302.31        276.68         5.27 o                         
  -5   0   1        130.68        147.31         2.86 o                         
  -3   0   1       2399.41       2378.45        95.70 o                         
  -1   0   1        591.41        500.58        21.93 o                         
   1   0   1        308.56        286.93         5.03 o                         
   3   0   1         64.89         64.50         1.87 o                         
   5   0   1         13.00         10.86         0.62 o                         
   7   0   1         11.54          9.56         0.86 o                         
   9   0   1         42.71         40.36         1.72 o                         
 -10   1   1         21.53         24.50         0.91 o                         
  -9   1   1         20.32         17.48         0.74 o                         
  -8   1   1         25.70         22.43         0.75 o                         
  -7   1   1         66.71         65.16         1.28 o                         
  -6   1   1          6.70         12.49         0.52 o                         
  -5   1   1        476.77        522.30         6.57 o                         
  -4   1   1        150.08        156.93         2.09 o                         
  -3   1   1         47.70         43.40         0.70 o                         
   2   1   1         95.02         94.12         1.29 o                         
   3   1   1        823.04        767.60        13.35 o                         
   4   1   1         14.21         14.43         0.53 o                         
   5   1   1         65.88         78.77         1.26 o                         
   6   1   1        128.08        122.58         2.10 o                         
   7   1   1        123.23        127.21         2.76 o                         
   8   1   1         15.22         16.85         0.73 o                         
   9   1   1         15.59         12.54         0.72 o                         
  10   1   1          6.79          8.19         0.72 o                         
 -10   2   1         61.46         63.48         1.48 o                         
  -9   2   1         15.34         17.76         0.74 o                         
  -8   2   1          9.54          5.07         0.53 o                         
  -7   2   1         22.37         20.21         1.10 o                         
  -6   2   1         65.42         78.25         1.28 o                         
  -5   2   1          6.87          5.29         0.36 o                         
  -4   2   1        209.32        198.85         2.60 o                         
  -3   2   1        183.06        159.81         2.07 o                         
  -2   2   1       1574.85       1469.90        19.27 o                         
   1   2   1         92.50         68.82         0.83 o                         
   2   2   1       1846.59       1762.19        61.17 o                         
   3   2   1        367.76        337.32         4.27 o                         
   4   2   1       1164.66       1135.99        14.04 o                         
   5   2   1          0.15          0.38         0.31 o                         
   6   2   1          3.35          1.36         0.39 o                         
   7   2   1         11.08         10.93         0.59 o                         
   8   2   1        325.53        322.99         4.37 o                         
   9   2   1          5.74          6.32         0.65 o                         
  10   2   1         19.67         19.70         0.87 o                         
 -10   3   1         11.74         12.46         0.75 o                         
  -9   3   1         53.90         57.53         1.33 o                         
  -8   3   1        257.43        258.66         3.54 o                         
  -7   3   1         43.45         45.03         1.22 o                         
  -6   3   1        105.73        111.41         1.66 o                         
  -5   3   1        269.63        290.05         4.01 o                         
  -4   3   1         96.95        120.00         1.66 o                         
  -3   3   1        841.47        864.88        10.68 o                         
  -2   3   1        347.22        275.12         3.69 o                         
  -1   3   1       1321.68       1250.56        43.41 o                         
   3   3   1       1488.39       1480.70        18.23 o                         
   4   3   1         60.73         52.72         0.94 o                         
   5   3   1          2.83          0.79         0.34 o                         
   6   3   1        130.64        139.62         2.04 o                         
   7   3   1        387.64        392.15         6.41 o                         
   8   3   1          5.40          3.29         0.58 o                         
   9   3   1         18.51         16.59         0.77 o                         
  10   3   1         66.81         69.46         1.89 o                         
 -10   4   1          6.30          5.96         0.66 o                         
  -9   4   1        125.17        121.07         2.01 o                         
  -8   4   1         31.45         26.96         0.90 o                         
  -7   4   1         13.37         10.46         0.60 o                         
  -6   4   1        327.92        320.34         4.17 o                         
  -5   4   1        199.33        219.44         2.91 o                         
  -4   4   1         23.52          8.69         0.36 o                         
  -1   4   1       1812.88       1650.79        57.29 o                         
   0   4   1       1121.56       1149.04        28.22 o                         
   3   4   1        781.79        812.20        10.08 o                         
   4   4   1        107.77        114.93         1.65 o                         
   5   4   1         50.62         48.79         0.95 o                         
   6   4   1          2.65          1.47         0.40 o                         
   7   4   1         11.09         13.31         0.62 o                         
   8   4   1         21.93         17.51         0.74 o                         
   9   4   1         38.22         41.11         1.25 o                         
  10   4   1          1.82          0.68         0.66 o                         
 -10   5   1         43.55         43.54         1.30 o                         
  -9   5   1          0.00         -0.53         0.53 o                         
  -8   5   1        104.79        112.58         1.85 o                         
  -7   5   1        246.45        242.82         3.30 o                         
  -6   5   1        485.30        447.21         5.72 o                         
  -5   5   1         24.24         32.32         0.75 o                         
  -4   5   1         91.09        102.87         2.13 o                         
  -3   5   1        263.64        254.74         4.48 o                         
  -2   5   1        521.13        588.88        10.73 o                         
  -1   5   1       1765.83       1635.12        40.14 o                         
   0   5   1        216.71        202.07         2.57 o                         
   2   5   1       2508.02       2312.60        46.30 o                         
   3   5   1       1571.44       1703.74        19.75 o                         
   4   5   1          0.85          1.98         0.33 o                         
   5   5   1         22.88         29.59         0.77 o                         
   6   5   1        264.77        266.62         3.57 o                         
   7   5   1         41.86         44.59         1.11 o                         
   8   5   1        245.14        243.38         3.42 o                         
   9   5   1          0.00         -0.55         0.57 o                         
  10   5   1          9.65         10.37         0.76 o                         
 -10   6   1          2.97          3.07         0.68 o                         
  -9   6   1         17.53         21.34         0.80 o                         
  -8   6   1        165.57        167.18         2.48 o                         
  -7   6   1         18.67         16.36         0.63 o                         
  -6   6   1         21.24         16.26         0.57 o                         
  -5   6   1        213.17        232.61         3.30 o                         
  -4   6   1        338.67        341.53         4.36 o                         
  -3   6   1        663.24        735.40         9.76 o                         
  -2   6   1       1961.41       1849.62        24.33 o                         
   0   6   1        659.93        538.44         7.73 o                         
   1   6   1       1993.70       1813.67        39.84 o                         
   2   6   1       2609.15       2680.31        93.03 o                         
   3   6   1         28.78         32.08         0.67 o                         
   4   6   1        217.75        250.04         3.28 o                         
   5   6   1         44.58         37.27         0.93 o                         
   6   6   1         28.39         25.51         0.85 o                         
   7   6   1        117.73        100.35         1.71 o                         
   8   6   1          2.84          2.37         0.57 o                         
   9   6   1         81.32         87.44         1.75 o                         
  10   6   1          0.02          0.48         0.63 o                         
 -10   7   1          0.07          1.80         0.61 o                         
  -9   7   1         18.23         18.77         0.83 o                         
  -8   7   1          5.74          9.92         0.67 o                         
  -7   7   1         34.40         28.26         1.01 o                         
  -6   7   1         60.53         49.91         1.36 o                         
  -5   7   1         50.79         46.70         1.02 o                         
  -4   7   1          0.16          1.12         0.30 o                         
  -3   7   1        307.17        341.28         4.34 o                         
  -2   7   1       1861.99       1904.98        23.40 o                         
  -1   7   1        174.21        143.59         2.16 o                         
   0   7   1        544.28        520.03         6.59 o                         
   1   7   1        383.98        456.69         5.39 o                         
   2   7   1        369.06        398.61         4.74 o                         
   3   7   1       2686.99       2910.86        33.67 o                         
   4   7   1        138.34        129.02         1.84 o                         
   5   7   1         81.80        103.20         1.50 o                         
   6   7   1         88.35         74.29         1.34 o                         
   7   7   1         45.96         36.66         1.14 o                         
   8   7   1         59.36         57.26         1.46 o                         
   9   7   1         22.35         22.94         0.93 o                         
 -10   8   1          9.43          8.59         1.89 o                         
  -9   8   1         39.08         42.41         1.32 o                         
  -8   8   1         87.37         75.08         1.53 o                         
  -7   8   1          1.31         -0.09         0.47 o                         
  -6   8   1        254.56        268.50         3.60 o                         
  -5   8   1         38.71         32.12         0.81 o                         
  -4   8   1        162.97        155.37         2.14 o                         
  -3   8   1        819.89        769.43         9.58 o                         
  -2   8   1        832.68        923.03        12.22 o                         
  -1   8   1         49.97         35.16         0.73 o                         
   0   8   1        205.03        168.27         2.39 o                         
   1   8   1        623.96        681.19         8.49 o                         
   2   8   1       1659.80       1677.93        20.68 o                         
   3   8   1        121.39        132.80         1.91 o                         
   4   8   1        652.31        649.83         7.71 o                         
   5   8   1         22.70         21.08         0.65 o                         
   6   8   1         36.31         43.26         1.00 o                         
   7   8   1        100.25        102.89         1.64 o                         
   8   8   1         29.54         26.83         0.88 o                         
   9   8   1          0.66          0.20         0.63 o                         
  -9   9   1        135.78        146.93         3.20 o                         
  -8   9   1         13.09         12.83         0.76 o                         
  -7   9   1        247.75        221.63         3.33 o                         
  -6   9   1          4.73          1.94         0.56 o                         
  -5   9   1          1.96          0.67         0.37 o                         
  -4   9   1          8.07          4.96         0.39 o                         
  -3   9   1         97.21        116.46         1.79 o                         
  -2   9   1        527.58        460.91         5.82 o                         
  -1   9   1        215.99        192.59         2.55 o                         
   0   9   1        380.33        392.28         4.98 o                         
   1   9   1         90.82         81.07         1.16 o                         
   2   9   1       2205.97       2180.98        26.84 o                         
   3   9   1        896.16        953.39        11.86 o                         
   4   9   1         33.98         29.15         0.82 o                         
   5   9   1        104.70         99.05         1.48 o                         
   6   9   1          0.37          0.84         0.43 o                         
   7   9   1         21.33         15.58         0.63 o                         
   8   9   1          3.52          3.43         0.57 o                         
   9   9   1         46.50         45.74         1.43 o                         
  -9  10   1          0.49          0.92         0.57 o                         
  -8  10   1         15.85         10.66         0.59 o                         
  -7  10   1          1.82          0.64         0.45 o                         
  -6  10   1        107.48         97.35         1.50 o                         
  -5  10   1         32.61         36.75         0.92 o                         
  -4  10   1         13.43         10.68         0.48 o                         
  -3  10   1        225.56        206.09         2.77 o                         
  -2  10   1        228.28        195.22         2.62 o                         
  -1  10   1         41.45         49.95         0.92 o                         
   0  10   1        212.84        207.45         2.95 o                         
   1  10   1       1280.64       1411.62        16.41 o                         
   2  10   1        661.11        650.72         8.17 o                         
   3  10   1       1252.98       1260.10        15.63 o                         
   4  10   1         38.03         40.56         0.83 o                         
   5  10   1         63.06         72.04         1.23 o                         
   6  10   1          0.33          0.03         0.42 o                         
   7  10   1         90.72         77.22         1.40 o                         
   8  10   1          0.00         -0.49         0.49 o                         
   9  10   1          3.60          4.25         0.61 o                         
  -9  11   1          4.90          4.72         0.58 o                         
  -8  11   1         45.78         41.02         1.07 o                         
  -7  11   1         14.01         14.44         0.64 o                         
  -6  11   1        357.83        312.72         4.20 o                         
  -5  11   1         15.99         15.60         0.81 o                         
  -4  11   1         71.04         81.14         1.36 o                         
  -3  11   1          0.46          2.11         0.36 o                         
  -2  11   1        132.85        154.97         2.17 o                         
  -1  11   1        752.07        765.44         9.57 o                         
   0  11   1         24.29         23.73         0.70 o                         
   1  11   1         12.01         16.95         0.50 o                         
   2  11   1         40.85         40.33         1.17 o                         
   3  11   1        196.09        174.21         2.61 o                         
   4  11   1          3.90          5.40         0.45 o                         
   5  11   1        279.32        269.18         3.67 o                         
   6  11   1        136.33        104.86         1.65 o                         
   7  11   1          0.06         -0.14         0.52 o                         
   8  11   1          0.89          0.75         0.51 o                         
   9  11   1          0.01         -0.04         0.56 o                         
  -9  12   1          0.67          1.08         0.54 o                         
  -8  12   1          1.78          1.43         0.50 o                         
  -7  12   1         53.13         68.56         1.57 o                         
  -6  12   1          3.10          4.49         0.64 o                         
  -5  12   1        222.49        225.64         3.14 o                         
  -4  12   1        288.07        301.71         4.00 o                         
  -3  12   1         36.67         39.44         0.91 o                         
  -2  12   1        970.37        983.80        12.27 o                         
  -1  12   1        659.73        726.26         9.11 o                         
   0  12   1         17.17         17.58         0.61 o                         
   1  12   1        724.20        702.44         8.30 o                         
   2  12   1        220.37        198.46         2.72 o                         
   3  12   1        170.66        163.18         2.34 o                         
   4  12   1          0.28         -0.37         0.43 o                         
   5  12   1        237.07        218.28         3.07 o                         
   6  12   1          6.76          4.93         0.48 o                         
   7  12   1          3.68          4.19         0.51 o                         
   8  12   1         10.78         10.82         0.69 o                         
  -8  13   1          2.42          1.84         0.66 o                         
  -7  13   1         75.27         68.39         1.72 o                         
  -6  13   1         80.44         68.58         1.40 o                         
  -5  13   1         15.04         13.56         0.67 o                         
  -4  13   1          0.02          1.23         0.60 o                         
  -3  13   1        103.99        115.57         1.82 o                         
  -2  13   1          0.90          0.57         0.38 o                         
  -1  13   1        168.35        158.71         2.25 o                         
   0  13   1         12.45          8.77         0.52 o                         
   1  13   1        357.61        375.10         4.56 o                         
   2  13   1         12.96          9.30         0.50 o                         
   3  13   1         24.60         16.02         0.61 o                         
   4  13   1        398.58        420.83         5.58 o                         
   5  13   1         97.99        105.03         1.93 o                         
   6  13   1        126.26        122.83         2.09 o                         
   7  13   1         15.93         18.45         0.82 o                         
   8  13   1          4.72          9.01         0.60 o                         
  -8  14   1          0.01         -0.04         0.65 o                         
  -7  14   1          1.20          1.97         0.56 o                         
  -6  14   1         42.87         47.05         1.33 o                         
  -5  14   1         48.21         36.57         1.07 o                         
  -4  14   1         15.83         13.09         0.61 o                         
  -3  14   1        400.16        399.57         5.58 o                         
  -2  14   1        231.44        216.27         2.99 o                         
  -1  14   1         40.34         34.76         0.92 o                         
   0  14   1        113.08         96.15         1.56 o                         
   1  14   1          8.35          9.30         0.51 o                         
   2  14   1        306.67        327.34         4.33 o                         
   3  14   1         15.84          9.17         0.64 o                         
   4  14   1         22.97         28.50         0.98 o                         
   5  14   1          0.07         -0.05         0.51 o                         
   6  14   1         29.34         21.55         0.83 o                         
   7  14   1          3.83          4.76         0.63 o                         
   8  14   1          1.67          1.40         0.69 o                         
  -8  15   1          4.20          7.77         0.70 o                         
  -7  15   1          0.03         -0.25         0.73 o                         
  -6  15   1          1.73          2.09         0.55 o                         
  -5  15   1         32.96         25.18         1.23 o                         
  -4  15   1         10.12         16.89         0.72 o                         
  -3  15   1          6.48          7.54         0.54 o                         
  -2  15   1          3.29          3.32         0.56 o                         
  -1  15   1        203.94        204.08         2.86 o                         
   0  15   1          3.44          2.08         0.46 o                         
   1  15   1          4.15          4.83         0.49 o                         
   2  15   1         96.34         96.79         1.82 o                         
   3  15   1         35.34         40.48         1.25 o                         
   4  15   1         77.96         83.34         1.69 o                         
   5  15   1          0.01         -0.52         0.52 o                         
   6  15   1         69.61         65.22         1.47 o                         
   7  15   1          2.36          2.71         0.72 o                         
  -7  16   1          8.96          8.27         0.72 o                         
  -6  16   1         55.95         56.39         1.45 o                         
  -5  16   1         39.33         37.24         1.19 o                         
  -4  16   1          2.00          1.91         0.57 o                         
  -3  16   1        216.04        222.32         3.61 o                         
  -2  16   1          1.92          1.69         0.50 o                         
  -1  16   1         95.85        110.91         1.83 o                         
   0  16   1        564.58        574.18         7.44 o                         
   1  16   1         21.91         20.06         0.72 o                         
   2  16   1        184.96        190.87         2.77 o                         
   3  16   1          2.72          1.28         0.52 o                         
   4  16   1          4.37          5.07         0.65 o                         
   5  16   1          1.82          2.32         0.57 o                         
   6  16   1          3.31          1.85         0.60 o                         
   7  16   1          0.09          0.00         0.75 o                         
  -7  17   1          1.69          1.52         0.67 o                         
  -6  17   1          2.03          2.43         0.59 o                         
  -5  17   1          0.00          0.31         0.53 o                         
  -4  17   1          0.13         -0.35         0.56 o                         
  -3  17   1          0.14          2.04         0.55 o                         
  -2  17   1        135.93        136.18         2.19 o                         
  -1  17   1        259.28        258.84         3.58 o                         
   0  17   1         16.03         16.54         0.61 o                         
   1  17   1        185.93        184.11         2.69 o                         
   2  17   1         74.05         67.85         1.42 o                         
   3  17   1          2.91          2.87         0.56 o                         
   4  17   1          1.13          1.18         0.61 o                         
   5  17   1          0.63         -0.12         0.56 o                         
   6  17   1         34.10         37.88         1.50 o                         
   7  17   1          9.22          8.68         0.78 o                         
  -6  18   1          4.87          5.14         0.67 o                         
  -5  18   1         37.32         50.99         1.38 o                         
  -4  18   1         28.44         21.11         1.02 o                         
  -3  18   1         75.84         92.77         1.74 o                         
  -2  18   1         61.30         52.59         1.81 o                         
  -1  18   1         17.54         15.69         0.70 o                         
   0  18   1          7.40          6.30         0.52 o                         
   1  18   1         30.59         23.90         1.28 o                         
   2  18   1          2.12          1.97         0.54 o                         
   3  18   1         61.88         69.78         1.72 o                         
   4  18   1          0.02         -0.55         0.55 o                         
   5  18   1          2.27          2.35         0.76 o                         
   6  18   1          4.64          4.57         0.68 o                         
  -6  19   1          2.91          3.83         0.73 o                         
  -5  19   1          0.45          0.17         0.72 o                         
  -4  19   1          0.00         -0.11         0.59 o                         
  -3  19   1          8.64          5.98         0.62 o                         
  -2  19   1         33.19         35.43         1.75 o                         
  -1  19   1         17.91         13.89         0.71 o                         
   0  19   1         11.71         11.79         0.60 o                         
   1  19   1          0.09         -0.42         0.54 o                         
   2  19   1          1.20          3.18         0.62 o                         
   3  19   1          2.58          2.79         0.64 o                         
   4  19   1          2.73          0.49         0.60 o                         
   5  19   1         17.72         21.27         1.22 o                         
   6  19   1          1.57          4.68         0.78 o                         
  -5  20   1          5.09          5.76         0.69 o                         
  -4  20   1         10.47          5.69         0.83 o                         
  -3  20   1          7.51         10.03         0.80 o                         
  -2  20   1          5.29          5.81         0.70 o                         
  -1  20   1          2.50          1.92         0.64 o                         
   0  20   1          0.00          0.42         0.52 o                         
   1  20   1          0.12          0.18         0.58 o                         
   2  20   1         39.97         48.34         1.39 o                         
   3  20   1         15.27         13.92         0.78 o                         
   4  20   1          9.43          7.91         0.73 o                         
   5  20   1          2.17          0.95         0.71 o                         
  -4  21   1          9.87         12.47         0.85 o                         
  -3  21   1          0.12         -0.61         0.61 o                         
  -2  21   1        132.46        146.80         2.45 o                         
  -1  21   1         41.89         44.32         1.36 o                         
   0  21   1         19.44         16.34         0.72 o                         
   1  21   1          3.64          5.16         0.79 o                         
   2  21   1          1.01          3.29         0.66 o                         
   3  21   1         23.50         21.46         0.98 o                         
   4  21   1          3.71          2.36         0.74 o                         
  -3  22   1         39.92         32.05         1.84 o                         
  -2  22   1          1.84          3.21         0.69 o                         
  -1  22   1        133.03        147.90         2.32 o                         
   0  22   1          0.13         -0.77         0.77 o                         
   1  22   1         32.39         42.09         2.17 o                         
   2  22   1         15.67         12.03         0.87 o                         
   3  22   1          0.61          0.79         0.66 o                         
  -2  23   1         15.08         14.82         0.91 o                         
  -1  23   1         21.33         19.27         0.86 o                         
   0  23   1          8.47          7.61         0.80 o                         
   1  23   1         68.14         74.02         1.75 o                         
 -10   0   2          1.13          2.33         1.21 o                         
  -8   0   2         19.73         14.89         0.89 o                         
  -6   0   2        161.15        136.58         2.72 o                         
  -4   0   2       2490.05       2397.76        41.58 o                         
  -2   0   2         60.75         40.97         1.79 o                         
   2   0   2        591.57        552.61         9.70 o                         
   4   0   2         14.33         18.89         0.88 o                         
   6   0   2         15.02         14.42         0.81 o                         
   8   0   2        508.49        529.91         9.74 o                         
  10   0   2          6.25          4.32         1.00 o                         
 -10   1   2         84.81         89.25         2.15 o                         
  -9   1   2          0.27         -0.31         0.51 o                         
  -8   1   2         59.32         59.75         1.28 o                         
  -7   1   2        124.17        116.09         1.78 o                         
  -6   1   2        242.90        240.88         3.18 o                         
  -5   1   2         27.71         34.53         0.72 o                         
  -4   1   2         81.53         96.80         1.36 o                         
  -3   1   2       1993.24       1866.91        32.17 o                         
  -2   1   2       1509.96       1434.18        20.26 o                         
  -1   1   2        810.81        729.96        35.33 o                         
   2   1   2        843.48        806.70         9.96 o                         
   3   1   2        572.72        590.16        11.54 o                         
   4   1   2        113.38        111.14         1.61 o                         
   5   1   2        251.50        253.56         3.36 o                         
   6   1   2        142.73        148.27         2.16 o                         
   7   1   2        196.33        199.81         2.85 o                         
   8   1   2         75.23         68.13         1.46 o                         
   9   1   2          4.14          6.45         0.65 o                         
  10   1   2         29.27         29.61         1.21 o                         
 -10   2   2         18.89         20.10         0.95 o                         
  -9   2   2        121.81        124.44         2.01 o                         
  -8   2   2        174.13        172.93         2.51 o                         
  -7   2   2        371.34        383.64         5.33 o                         
  -6   2   2          0.93         -0.32         0.32 o                         
  -5   2   2        296.62        321.51         4.11 o                         
  -4   2   2        671.86        749.37         9.28 o                         
  -3   2   2        890.08        933.04        12.32 o                         
  -2   2   2        478.91        472.21         6.23 o                         
  -1   2   2        366.55        397.69         5.66 o                         
   0   2   2       1203.63       1134.70        39.39 o                         
   1   2   2        124.17        155.46         1.79 o                         
   2   2   2         93.31        104.86         1.69 o                         
   3   2   2        484.92        480.11         6.45 o                         
   4   2   2        414.06        437.59         5.54 o                         
   5   2   2        245.92        240.56         3.21 o                         
   6   2   2        111.78        110.58         1.73 o                         
   7   2   2         33.51         33.55         1.14 o                         
   8   2   2          0.02         -0.38         0.54 o                         
   9   2   2         10.22          9.67         0.70 o                         
  10   2   2         58.53         70.77         1.77 o                         
 -10   3   2         19.66         17.62         0.82 o                         
  -9   3   2          9.96         10.57         0.65 o                         
  -8   3   2         47.78         54.41         1.19 o                         
  -7   3   2         42.55         42.49         1.10 o                         
  -6   3   2         64.42         66.06         1.12 o                         
  -5   3   2        475.71        532.25         6.67 o                         
  -4   3   2         50.71         52.40         0.86 o                         
  -3   3   2        138.68        185.52         2.55 o                         
  -2   3   2        107.16        102.69         1.55 o                         
  -1   3   2        869.48        836.37        11.77 o                         
   1   3   2        142.47        202.77         2.31 o                         
   2   3   2       1822.58       1774.02        29.17 o                         
   3   3   2        137.01        146.62         1.99 o                         
   4   3   2       2286.11       2304.05        28.32 o                         
   5   3   2        133.88        133.67         1.94 o                         
   6   3   2          0.18         -0.12         0.40 o                         
   7   3   2        227.92        237.81         3.31 o                         
   8   3   2         52.61         57.57         1.35 o                         
   9   3   2          0.59          0.49         0.59 o                         
  10   3   2         27.18         30.83         1.54 o                         
 -10   4   2          3.95          4.61         0.63 o                         
  -9   4   2         16.29         13.85         0.78 o                         
  -8   4   2         79.33         74.07         1.39 o                         
  -7   4   2        156.63        139.59         2.22 o                         
  -6   4   2        360.85        369.02         4.74 o                         
  -5   4   2        461.94        445.27         5.63 o                         
  -4   4   2         34.23         37.27         0.71 o                         
  -3   4   2        242.51        259.86         3.53 o                         
   0   4   2       1340.00       1499.10        36.79 o                         
   3   4   2        654.33        661.03         7.77 o                         
   4   4   2          8.39         11.40         0.62 o                         
   5   4   2        182.02        174.25         2.42 o                         
   6   4   2         41.31         41.93         1.00 o                         
   7   4   2        243.79        253.50         3.51 o                         
   8   4   2         25.93         26.23         1.06 o                         
   9   4   2         17.63         18.52         0.88 o                         
  10   4   2          3.46          3.75         0.69 o                         
 -10   5   2          1.86          1.41         0.58 o                         
  -9   5   2          1.12          0.96         0.53 o                         
  -8   5   2         13.76         10.66         0.58 o                         
  -7   5   2         98.47        102.92         1.76 o                         
  -6   5   2         18.74         15.38         0.52 o                         
  -5   5   2        356.40        356.69         5.22 o                         
  -4   5   2       1699.52       1662.41        30.14 o                         
  -3   5   2        326.53        314.03         4.25 o                         
  -2   5   2        787.32        867.85        10.70 o                         
  -1   5   2          6.16          5.89         0.23 o                         
   0   5   2        635.31        633.02         7.82 o                         
   2   5   2         49.28         57.43         1.03 o                         
   3   5   2        101.34         85.64         1.23 o                         
   4   5   2          6.24          4.92         0.34 o                         
   5   5   2          3.77          6.85         0.41 o                         
   6   5   2         38.58         42.59         1.02 o                         
   7   5   2         46.62         37.15         1.50 o                         
   8   5   2         25.28         22.22         0.83 o                         
   9   5   2         37.65         36.41         1.17 o                         
  10   5   2          0.29         -0.76         0.76 o                         
 -10   6   2          2.64          2.86         0.66 o                         
  -9   6   2         18.85         23.32         0.86 o                         
  -8   6   2         41.58         35.47         1.04 o                         
  -7   6   2          1.59          0.43         0.44 o                         
  -6   6   2          0.04         -0.19         0.39 o                         
  -5   6   2          8.48         10.22         0.42 o                         
  -4   6   2          1.43          6.72         0.37 o                         
  -3   6   2       1285.81       1427.77        17.57 o                         
  -2   6   2       1478.15       1427.93        17.54 o                         
  -1   6   2        417.84        343.87         4.32 o                         
   1   6   2        111.05         93.19         1.23 o                         
   2   6   2        630.06        740.37         8.23 o                         
   3   6   2         95.01         95.82         1.36 o                         
   4   6   2         52.99         53.34         0.93 o                         
   5   6   2        130.79        137.57         2.00 o                         
   6   6   2          9.87          6.72         0.47 o                         
   7   6   2          0.89         -0.45         0.45 o                         
   8   6   2          0.41          0.81         0.56 o                         
   9   6   2         24.20         23.15         0.83 o                         
 -10   7   2          2.81          0.75         0.72 o                         
  -9   7   2        225.10        209.62         3.26 o                         
  -8   7   2          3.91          4.76         0.54 o                         
  -7   7   2        354.15        328.27         4.33 o                         
  -6   7   2        112.98        103.34         1.64 o                         
  -5   7   2         37.33         37.01         0.81 o                         
  -4   7   2        159.92        159.99         2.17 o                         
  -3   7   2         97.44        126.97         1.76 o                         
  -2   7   2         89.80         93.90         1.35 o                         
  -1   7   2        218.17        236.38         3.49 o                         
   0   7   2        246.97        252.70         3.04 o                         
   1   7   2         31.13         35.47         0.66 o                         
   2   7   2         87.24        101.81         1.38 o                         
   3   7   2         97.22         89.49         1.43 o                         
   4   7   2        545.41        559.91         6.67 o                         
   5   7   2        328.20        336.32         4.14 o                         
   6   7   2         37.64         40.56         1.10 o                         
   7   7   2         16.55         15.98         0.69 o                         
   8   7   2         63.06         65.18         1.53 o                         
   9   7   2          4.89          6.00         0.71 o                         
 -10   8   2         20.65         21.84         0.96 o                         
  -9   8   2          0.32          1.69         0.61 o                         
  -8   8   2         44.92         40.71         1.14 o                         
  -7   8   2         30.42         24.88         0.85 o                         
  -6   8   2        203.37        192.88         2.68 o                         
  -5   8   2         45.66         44.82         0.91 o                         
  -4   8   2         84.76         76.14         1.21 o                         
  -3   8   2          0.27         -0.12         0.30 o                         
  -2   8   2       2204.48       2261.07        27.76 o                         
  -1   8   2         58.84         60.46         1.04 o                         
   0   8   2         22.05         32.44         0.73 o                         
   1   8   2        160.63        177.75         2.23 o                         
   2   8   2       3020.98       3131.29        44.29 o                         
   3   8   2       1132.15       1099.74        12.84 o                         
   4   8   2         62.48         66.38         1.33 o                         
   5   8   2          4.07          6.16         0.44 o                         
   6   8   2        211.47        209.00         2.77 o                         
   7   8   2         77.80         75.46         1.38 o                         
   8   8   2         92.04         98.04         1.79 o                         
   9   8   2          1.01          4.14         0.62 o                         
  -9   9   2          4.15          8.23         0.74 o                         
  -8   9   2         14.72         13.88         0.72 o                         
  -7   9   2         16.55         11.74         0.59 o                         
  -6   9   2         12.84          9.36         0.59 o                         
  -5   9   2         12.63         12.10         0.50 o                         
  -4   9   2         12.40         14.50         0.54 o                         
  -3   9   2         28.64         27.81         0.68 o                         
  -2   9   2        103.22        140.21         1.93 o                         
  -1   9   2         95.44        116.71         1.65 o                         
   0   9   2        117.39        123.74         1.73 o                         
   1   9   2         70.09         67.51         1.12 o                         
   2   9   2        950.76        944.75        11.05 o                         
   3   9   2        904.09        941.17        11.04 o                         
   4   9   2        146.99        152.17         2.05 o                         
   5   9   2        844.76        817.78        10.37 o                         
   6   9   2         34.47         30.86         0.94 o                         
   7   9   2          1.08          0.58         0.48 o                         
   8   9   2          0.21          0.53         0.52 o                         
   9   9   2          2.68         -0.59         0.59 o                         
  -9  10   2          3.28          3.71         0.69 o                         
  -8  10   2         51.92         53.46         1.40 o                         
  -7  10   2          0.37          0.24         0.47 o                         
  -6  10   2         22.88         25.49         0.84 o                         
  -5  10   2        466.79        424.84         5.47 o                         
  -4  10   2        249.38        233.84         3.12 o                         
  -3  10   2         71.69         75.20         1.21 o                         
  -2  10   2         16.31          8.04         0.39 o                         
  -1  10   2       1515.41       1629.40        23.83 o                         
   0  10   2        698.63        710.85         8.88 o                         
   1  10   2        615.74        616.16         7.28 o                         
   2  10   2        937.86        872.81        10.25 o                         
   3  10   2        127.02        127.55         1.75 o                         
   4  10   2         61.78         66.10         1.17 o                         
   5  10   2        341.77        329.01         4.37 o                         
   6  10   2        100.08        110.92         1.73 o                         
   7  10   2          7.57          6.49         0.55 o                         
   8  10   2          1.64          0.68         0.52 o                         
   9  10   2          5.42          7.30         0.66 o                         
  -9  11   2          4.42          3.17         0.56 o                         
  -8  11   2          0.14          0.55         0.47 o                         
  -7  11   2          2.32          0.90         0.54 o                         
  -6  11   2         62.45         67.30         1.30 o                         
  -5  11   2        252.87        248.12         3.36 o                         
  -4  11   2         18.35         23.91         0.77 o                         
  -3  11   2         93.81        108.79         1.63 o                         
  -2  11   2        564.37        579.12         7.29 o                         
  -1  11   2          2.70          3.22         0.35 o                         
   0  11   2        104.03         96.34         1.50 o                         
   1  11   2          9.98          9.37         0.39 o                         
   2  11   2         69.09         84.30         1.27 o                         
   3  11   2        135.47        128.92         2.24 o                         
   4  11   2         15.74         11.78         0.57 o                         
   5  11   2         44.63         39.06         0.97 o                         
   6  11   2        184.83        175.56         2.78 o                         
   7  11   2         31.52         32.01         1.00 o                         
   8  11   2         30.19         29.23         1.00 o                         
   9  11   2          6.89          6.81         0.84 o                         
  -9  12   2          6.72          5.35         0.57 o                         
  -8  12   2         11.53         11.62         0.69 o                         
  -7  12   2          0.02         -0.19         0.50 o                         
  -6  12   2          9.62         18.13         0.97 o                         
  -5  12   2         78.60         88.24         1.69 o                         
  -4  12   2        307.31        285.19         3.79 o                         
  -3  12   2          4.12          4.77         0.41 o                         
  -2  12   2          0.38          1.49         0.35 o                         
  -1  12   2        165.34        178.15         2.46 o                         
   0  12   2          8.27          7.62         0.39 o                         
   1  12   2        214.45        217.83         2.76 o                         
   2  12   2        162.07        179.38         2.50 o                         
   3  12   2         53.78         57.93         1.25 o                         
   4  12   2        396.79        422.98         5.52 o                         
   5  12   2          0.64          0.54         0.42 o                         
   6  12   2          3.89          3.70         0.49 o                         
   7  12   2          1.86          1.69         0.51 o                         
   8  12   2         20.94         25.66         1.27 o                         
  -8  13   2          0.00         -0.60         0.60 o                         
  -7  13   2          0.90          1.62         0.53 o                         
  -6  13   2          1.43          3.67         0.52 o                         
  -5  13   2         16.44         15.00         0.63 o                         
  -4  13   2          4.58          3.31         0.60 o                         
  -3  13   2          2.20          4.08         0.44 o                         
  -2  13   2          0.23          1.09         0.38 o                         
  -1  13   2          9.04          6.62         0.49 o                         
   0  13   2        344.38        354.55         4.33 o                         
   1  13   2        148.62        145.24         1.97 o                         
   2  13   2          0.47          1.10         0.41 o                         
   3  13   2        550.95        567.67         7.76 o                         
   4  13   2         18.17         35.64         1.18 o                         
   5  13   2         43.94         43.57         1.20 o                         
   6  13   2          1.81          3.33         0.48 o                         
   7  13   2         22.39         24.18         0.95 o                         
   8  13   2          4.55          7.42         0.64 o                         
  -8  14   2          2.32          1.47         0.60 o                         
  -7  14   2          0.15          1.28         0.62 o                         
  -6  14   2         78.23         63.03         1.35 o                         
  -5  14   2         48.09         41.09         1.09 o                         
  -4  14   2          1.08         -0.19         0.45 o                         
  -3  14   2         64.73         64.28         1.36 o                         
  -2  14   2        947.54        943.62        13.64 o                         
  -1  14   2         96.91         96.06         1.57 o                         
   0  14   2         50.03         46.96         0.94 o                         
   1  14   2         46.56         43.61         1.07 o                         
   2  14   2          0.01         -0.37         0.42 o                         
   3  14   2          9.40          7.61         0.61 o                         
   4  14   2        314.62        331.39         4.46 o                         
   5  14   2          9.81         12.27         0.69 o                         
   6  14   2          5.19          5.11         0.73 o                         
   7  14   2          2.90          1.33         0.60 o                         
   8  14   2         26.24         21.62         0.87 o                         
  -8  15   2          0.65          1.86         0.61 o                         
  -7  15   2          5.85          5.06         0.65 o                         
  -6  15   2          0.67          0.92         0.61 o                         
  -5  15   2          5.15          3.47         0.58 o                         
  -4  15   2          0.03          0.43         0.57 o                         
  -3  15   2         13.01         13.36         0.63 o                         
  -2  15   2          0.09          0.47         0.48 o                         
  -1  15   2        475.69        451.27         5.86 o                         
   0  15   2        116.37        108.21         1.62 o                         
   1  15   2         23.16         21.86         0.80 o                         
   2  15   2         71.65         97.85         2.24 o                         
   3  15   2         18.50         14.42         0.67 o                         
   4  15   2         27.83         24.03         1.12 o                         
   5  15   2         64.30         67.85         1.48 o                         
   6  15   2          0.62          0.44         0.57 o                         
   7  15   2          7.34          6.58         0.70 o                         
  -7  16   2         26.90         29.61         1.23 o                         
  -6  16   2          3.73          4.62         0.61 o                         
  -5  16   2          0.33          1.03         0.62 o                         
  -4  16   2        119.51        122.71         2.37 o                         
  -3  16   2        164.98        160.96         2.76 o                         
  -2  16   2          0.46         -0.03         0.47 o                         
  -1  16   2        448.85        437.72         5.70 o                         
   0  16   2        103.58        107.36         1.66 o                         
   1  16   2         69.32         64.30         1.24 o                         
   2  16   2         63.79         69.40         1.41 o                         
   3  16   2         14.29          9.29         0.63 o                         
   4  16   2          3.71          1.91         0.57 o                         
   5  16   2          0.00          0.72         0.56 o                         
   6  16   2         36.51         40.61         1.53 o                         
   7  16   2         13.48         14.48         0.82 o                         
  -7  17   2          2.37          2.71         0.64 o                         
  -6  17   2         22.96         34.08         1.41 o                         
  -5  17   2          0.20          0.14         0.53 o                         
  -4  17   2          4.11          3.29         0.60 o                         
  -3  17   2         23.25         19.16         0.83 o                         
  -2  17   2          8.21          9.37         0.65 o                         
  -1  17   2        111.13        125.75         2.02 o                         
   0  17   2        163.33        173.23         2.39 o                         
   1  17   2         18.46         15.92         0.69 o                         
   2  17   2        110.66        106.27         1.84 o                         
   3  17   2         18.20         14.10         0.71 o                         
   4  17   2          0.97          1.87         0.69 o                         
   5  17   2         74.44         78.97         1.76 o                         
   6  17   2         10.00         13.26         0.80 o                         
  -6  18   2         20.87         22.30         0.89 o                         
  -5  18   2         14.58         12.58         0.72 o                         
  -4  18   2          0.01         -0.55         0.55 o                         
  -3  18   2          0.68          0.47         0.58 o                         
  -2  18   2          8.54          6.54         0.65 o                         
  -1  18   2        135.31        127.47         2.07 o                         
   0  18   2         54.46         47.15         1.01 o                         
   1  18   2         28.31         24.78         1.05 o                         
   2  18   2        105.43        111.70         1.93 o                         
   3  18   2         16.00         15.59         1.00 o                         
   4  18   2          0.27         -0.40         0.60 o                         
   5  18   2          3.29          2.75         0.64 o                         
   6  18   2          5.45          5.70         0.72 o                         
  -6  19   2          6.34          7.36         0.76 o                         
  -5  19   2          6.67          8.13         0.80 o                         
  -4  19   2          0.12         -0.17         0.59 o                         
  -3  19   2          0.04          0.54         0.54 o                         
  -2  19   2          8.70          6.81         0.63 o                         
  -1  19   2         16.10         12.40         1.04 o                         
   0  19   2         66.25         63.34         1.19 o                         
   1  19   2         26.66         22.56         0.85 o                         
   2  19   2         15.37         15.53         0.87 o                         
   3  19   2          2.43          1.31         0.61 o                         
   4  19   2          6.80          7.18         0.79 o                         
   5  19   2          7.48          5.96         0.70 o                         
  -5  20   2          0.25         -0.58         0.60 o                         
  -4  20   2          5.05          6.30         0.79 o                         
  -3  20   2         81.84         89.27         1.80 o                         
  -2  20   2         67.12         68.82         1.55 o                         
  -1  20   2          0.89          0.49         0.51 o                         
   0  20   2          1.16          2.22         0.55 o                         
   1  20   2         85.84         93.35         1.87 o                         
   2  20   2          0.22          1.46         0.67 o                         
   3  20   2          0.05         -0.59         0.59 o                         
   4  20   2          9.14          9.25         0.78 o                         
   5  20   2          5.65          7.50         0.77 o                         
  -4  21   2          3.34          2.75         0.70 o                         
  -3  21   2          2.71          2.24         0.66 o                         
  -2  21   2         33.31         40.05         1.34 o                         
  -1  21   2         21.54         23.34         0.84 o                         
   0  21   2         42.48         39.01         1.14 o                         
   1  21   2         29.84         38.17         1.65 o                         
   2  21   2         47.77         45.69         1.42 o                         
   3  21   2          2.59          3.69         0.78 o                         
   4  21   2          7.73          8.08         0.79 o                         
  -3  22   2          0.39         -0.63         0.63 o                         
  -2  22   2          1.56          3.37         0.69 o                         
  -1  22   2          8.82          9.43         0.67 o                         
   0  22   2          7.98          8.82         0.66 o                         
   1  22   2         57.74         72.04         1.67 o                         
   2  22   2          5.56          6.68         0.74 o                         
   3  22   2          0.51         -0.65         0.65 o                         
  -1  23   2          0.38          0.41         0.88 o                         
   0  23   2          5.51          3.18         0.72 o                         
   1  23   2         36.02         43.40         1.31 o                         
  -9   0   3         55.81         55.44         1.86 o                         
  -7   0   3          4.30          0.79         0.57 o                         
  -5   0   3       2105.84       2076.85        36.07 o                         
  -3   0   3        550.48        597.74        12.04 o                         
  -1   0   3          1.47          5.22         0.46 o                         
   3   0   3        710.40        671.70        14.67 o                         
   5   0   3         26.35         15.29         0.77 o                         
   7   0   3         57.18         54.73         1.88 o                         
   9   0   3          0.24          2.45         1.03 o                         
 -10   1   3          8.03          9.08         0.81 o                         
  -9   1   3         11.11         12.38         0.68 o                         
  -8   1   3          4.62          5.11         0.48 o                         
  -7   1   3         12.08          8.91         0.49 o                         
  -6   1   3         83.87         76.62         1.21 o                         
  -5   1   3          7.99          4.93         0.63 o                         
  -4   1   3         21.52         25.56         0.74 o                         
  -3   1   3        237.16        239.68         3.48 o                         
  -2   1   3       1925.71       1796.53        62.22 o                         
   0   1   3        270.21        267.94         2.85 o                         
   2   1   3         93.43         87.60         1.25 o                         
   3   1   3        352.14        339.53         4.08 o                         
   4   1   3        127.44        123.83         1.78 o                         
   5   1   3          6.52          5.56         0.42 o                         
   6   1   3        675.34        660.67         8.38 o                         
   7   1   3        148.13        155.58         2.37 o                         
   8   1   3        104.02        101.95         1.85 o                         
   9   1   3         38.78         39.98         1.28 o                         
  10   1   3          0.41          0.29         0.64 o                         
 -10   2   3          1.97          1.25         0.67 o                         
  -9   2   3         53.28         56.49         1.27 o                         
  -8   2   3          1.91          2.87         0.51 o                         
  -7   2   3        231.33        239.71         3.23 o                         
  -6   2   3         16.21         22.78         0.66 o                         
  -5   2   3         21.59         32.24         0.73 o                         
  -4   2   3          9.25         10.77         0.70 o                         
  -3   2   3        417.63        397.93         5.29 o                         
  -2   2   3        681.97        744.54        27.07 o                         
   0   2   3        154.20        122.51         1.42 o                         
   1   2   3        190.57        182.03         2.19 o                         
   2   2   3        681.87        770.13        10.20 o                         
   3   2   3          9.83         10.57         0.38 o                         
   4   2   3         61.84         43.26         0.82 o                         
   5   2   3          1.56          1.33         0.37 o                         
   6   2   3         75.88         75.74         1.38 o                         
   7   2   3        171.76        175.29         2.60 o                         
   8   2   3        102.97        113.78         1.98 o                         
   9   2   3          0.82          0.95         0.61 o                         
  10   2   3          0.04          1.69         1.30 o                         
 -10   3   3         15.71         17.81         0.86 o                         
  -9   3   3          0.02         -0.30         0.50 o                         
  -8   3   3        173.97        166.08         2.39 o                         
  -7   3   3         79.44         95.83         1.66 o                         
  -6   3   3          1.27          0.51         0.32 o                         
  -5   3   3         16.53         20.98         0.63 o                         
  -4   3   3        347.14        317.28         5.85 o                         
  -3   3   3        131.62        136.42         1.77 o                         
  -2   3   3       1574.38       1492.81        29.90 o                         
  -1   3   3        228.57        245.23         2.88 o                         
   0   3   3          6.13          5.58         0.20 o                         
   1   3   3         57.19         69.93         1.60 o                         
   3   3   3        132.81        113.44         1.52 o                         
   4   3   3        260.18        272.37         3.36 o                         
   5   3   3        264.05        237.39         4.25 o                         
   6   3   3        188.34        196.33         2.77 o                         
   7   3   3        116.74        114.50         1.91 o                         
   8   3   3         48.70         53.25         1.45 o                         
   9   3   3          6.07          4.58         0.63 o                         
 -10   4   3          6.52          6.36         0.77 o                         
  -9   4   3          8.08          7.82         0.58 o                         
  -8   4   3         50.75         44.66         1.06 o                         
  -7   4   3         63.11         64.36         1.48 o                         
  -6   4   3          4.97          1.87         0.34 o                         
  -5   4   3         25.21         35.40         0.78 o                         
  -4   4   3         18.34         27.39         0.77 o                         
  -3   4   3        244.09        214.57         2.73 o                         
  -2   4   3       1423.31       1360.40        16.69 o                         
  -1   4   3        908.51        776.74        10.48 o                         
   0   4   3       1699.61       1581.43        27.45 o                         
   1   4   3       1103.62       1041.14        10.95 o                         
   2   4   3        386.44        395.80         4.46 o                         
   3   4   3          2.42          2.81         0.30 o                         
   4   4   3        154.18        129.13         1.75 o                         
   5   4   3         67.03         72.78         1.20 o                         
   6   4   3        169.04        170.84         2.33 o                         
   7   4   3          0.08         -0.14         0.48 o                         
   8   4   3         86.04         79.38         1.52 o                         
   9   4   3          0.09         -0.50         0.55 o                         
 -10   5   3          7.12          6.17         0.70 o                         
  -9   5   3          0.40          0.03         0.49 o                         
  -8   5   3          9.37          8.16         0.53 o                         
  -7   5   3         82.72         87.21         1.55 o                         
  -6   5   3         49.40         56.93         1.17 o                         
  -5   5   3          6.34          5.90         0.41 o                         
  -4   5   3        427.23        469.56         6.29 o                         
  -3   5   3        357.08        319.18         4.02 o                         
  -2   5   3       2704.63       2391.28        83.00 o                         
  -1   5   3        174.59        165.35         2.01 o                         
   1   5   3         88.42         87.32         1.17 o                         
   2   5   3        144.45        144.21         1.75 o                         
   3   5   3        134.43        159.74         2.18 o                         
   4   5   3        667.97        662.31         7.84 o                         
   5   5   3         64.16         62.46         1.10 o                         
   6   5   3          1.59          2.25         0.45 o                         
   7   5   3        249.34        259.31         3.39 o                         
   8   5   3         26.10         25.06         1.13 o                         
   9   5   3          0.64          0.42         0.59 o                         
 -10   6   3          3.98          3.13         0.64 o                         
  -9   6   3          2.46          1.05         0.55 o                         
  -8   6   3         10.72         11.59         0.63 o                         
  -7   6   3          3.89          5.41         0.56 o                         
  -6   6   3          1.36          1.08         0.39 o                         
  -5   6   3         76.35         79.28         1.43 o                         
  -4   6   3         99.74         98.91         1.51 o                         
  -3   6   3        240.82        261.53         3.33 o                         
  -2   6   3       2489.88       2269.80        35.20 o                         
  -1   6   3       1008.16        991.82        11.52 o                         
   0   6   3        955.43        948.22        10.46 o                         
   1   6   3        649.69        646.01         7.18 o                         
   2   6   3         57.23         53.65         0.87 o                         
   3   6   3        146.36        139.10         1.84 o                         
   4   6   3         63.11         64.59         1.43 o                         
   5   6   3         17.67         19.67         0.69 o                         
   6   6   3         81.15         75.24         1.50 o                         
   7   6   3        176.15        176.87         2.49 o                         
   8   6   3          0.52          1.54         0.53 o                         
   9   6   3         26.78         26.08         0.96 o                         
 -10   7   3         53.57         65.78         1.70 o                         
  -9   7   3         34.99         36.89         1.10 o                         
  -8   7   3          4.68          4.53         0.50 o                         
  -7   7   3         88.86         77.67         1.54 o                         
  -6   7   3          0.12          1.03         0.39 o                         
  -5   7   3        168.92        155.17         2.29 o                         
  -4   7   3          7.83         11.07         0.51 o                         
  -3   7   3         88.87         84.90         1.26 o                         
  -2   7   3        384.97        363.40         4.58 o                         
  -1   7   3         98.56        113.01         1.57 o                         
   0   7   3       1166.76       1189.36        13.82 o                         
   1   7   3         75.00         64.02         0.92 o                         
   2   7   3         52.68         57.85         0.89 o                         
   3   7   3         37.82         30.19         0.70 o                         
   4   7   3        379.43        409.30         4.96 o                         
   5   7   3          0.65          0.22         0.38 o                         
   6   7   3        153.82        141.84         2.26 o                         
   7   7   3         92.01         93.29         1.70 o                         
   8   7   3          0.01          0.14         0.57 o                         
   9   7   3          7.36          9.48         0.78 o                         
 -10   8   3         24.73         31.72         1.23 o                         
  -9   8   3         28.04         25.89         1.01 o                         
  -8   8   3         12.60         12.51         0.64 o                         
  -7   8   3        101.51         96.56         1.59 o                         
  -6   8   3          4.44          3.61         0.55 o                         
  -5   8   3         18.40         17.77         0.62 o                         
  -4   8   3       1797.59       1769.05        21.77 o                         
  -3   8   3        767.49        750.61        10.79 o                         
  -2   8   3        597.93        618.76         7.71 o                         
  -1   8   3        654.24        737.44         9.77 o                         
   0   8   3        136.76        133.46         1.72 o                         
   1   8   3         64.58         63.37         1.05 o                         
   2   8   3          5.73         11.77         0.43 o                         
   3   8   3       1756.39       1750.86        26.08 o                         
   4   8   3        303.35        302.24         3.75 o                         
   5   8   3        621.61        568.29         6.84 o                         
   6   8   3          3.67          5.41         0.50 o                         
   7   8   3          4.12          3.28         0.55 o                         
   8   8   3          1.16          0.48         0.60 o                         
   9   8   3          6.00          5.90         0.68 o                         
  -9   9   3          7.97          6.88         0.66 o                         
  -8   9   3          1.36          2.24         0.50 o                         
  -7   9   3         66.15         73.73         1.59 o                         
  -6   9   3         40.58         29.35         1.01 o                         
  -5   9   3        131.07        126.01         1.84 o                         
  -4   9   3        224.79        221.62         2.95 o                         
  -3   9   3        363.79        383.43         4.87 o                         
  -2   9   3         82.70         90.25         1.33 o                         
  -1   9   3       1201.22       1183.79        13.78 o                         
   0   9   3       1302.43       1299.81        14.34 o                         
   1   9   3          4.67          1.62         0.29 o                         
   2   9   3        332.94        319.04         3.68 o                         
   3   9   3          5.36         12.35         0.59 o                         
   4   9   3         81.60         85.99         1.35 o                         
   5   9   3         80.46         75.74         1.32 o                         
   6   9   3         11.49         12.91         0.65 o                         
   7   9   3         19.80         16.40         0.68 o                         
   8   9   3          5.67          4.62         0.59 o                         
   9   9   3          6.97          7.93         0.73 o                         
  -9  10   3          3.47          1.91         0.56 o                         
  -8  10   3         28.83         22.10         1.04 o                         
  -7  10   3         10.70          7.27         0.53 o                         
  -6  10   3         42.27         34.57         1.05 o                         
  -5  10   3         30.56         31.55         0.85 o                         
  -4  10   3        159.08        152.86         2.14 o                         
  -3  10   3       1074.26        991.99        12.32 o                         
  -2  10   3        268.71        305.86         3.95 o                         
  -1  10   3         17.66         13.71         0.42 o                         
   0  10   3         27.95         28.87         0.63 o                         
   1  10   3        256.95        241.24         3.21 o                         
   2  10   3          8.53          8.18         0.69 o                         
   3  10   3        146.50        155.65         2.08 o                         
   4  10   3        144.05        130.91         1.85 o                         
   5  10   3          0.01          0.48         0.44 o                         
   6  10   3          0.04         -0.48         0.48 o                         
   7  10   3         18.17         21.60         0.80 o                         
   8  10   3          0.02         -0.53         0.53 o                         
   9  10   3          0.01          0.44         0.60 o                         
  -9  11   3          0.32         -0.26         0.59 o                         
  -8  11   3          3.39          4.07         0.54 o                         
  -7  11   3         18.82         14.25         0.63 o                         
  -6  11   3          2.67          2.09         0.45 o                         
  -5  11   3          9.67         19.35         0.71 o                         
  -4  11   3         80.83         76.43         1.28 o                         
  -3  11   3        364.86        359.59         5.36 o                         
  -2  11   3          0.95          0.07         0.32 o                         
  -1  11   3        131.15        141.58         1.95 o                         
   0  11   3         88.24        101.56         1.34 o                         
   1  11   3         10.85          9.10         0.54 o                         
   2  11   3        148.12        164.38         2.17 o                         
   3  11   3        241.53        217.80         2.79 o                         
   4  11   3          1.14          0.35         0.39 o                         
   5  11   3        125.51        132.15         1.94 o                         
   6  11   3          2.32          3.10         0.50 o                         
   7  11   3          0.12         -0.50         0.50 o                         
   8  11   3          4.26          4.88         0.66 o                         
  -9  12   3         16.52         21.82         1.12 o                         
  -8  12   3          3.69          0.86         0.52 o                         
  -7  12   3          0.94          0.25         0.50 o                         
  -6  12   3         38.52         30.03         0.91 o                         
  -5  12   3        798.84        816.78        10.99 o                         
  -4  12   3          8.46          8.23         0.48 o                         
  -3  12   3         34.33         41.10         0.91 o                         
  -2  12   3        120.49        133.96         1.93 o                         
  -1  12   3          4.41          3.76         0.37 o                         
   0  12   3          7.02          3.80         0.32 o                         
   1  12   3        133.25        126.36         1.74 o                         
   2  12   3         30.39         24.53         0.72 o                         
   3  12   3         43.82         47.43         1.09 o                         
   4  12   3          1.52          0.88         0.46 o                         
   5  12   3          5.73          4.23         0.49 o                         
   6  12   3        160.99        148.19         2.18 o                         
   7  12   3         26.71         29.60         1.10 o                         
   8  12   3         13.39         12.96         0.72 o                         
  -8  13   3         19.97         20.68         1.01 o                         
  -7  13   3         17.28         19.04         0.87 o                         
  -6  13   3         45.00         39.16         1.07 o                         
  -5  13   3          0.12          4.07         0.49 o                         
  -4  13   3         24.27         20.40         1.07 o                         
  -3  13   3         10.44         11.90         0.75 o                         
  -2  13   3         57.08         62.04         1.15 o                         
  -1  13   3         56.67         52.92         1.26 o                         
   0  13   3          4.61          3.88         0.34 o                         
   1  13   3          6.55         12.27         0.49 o                         
   2  13   3         82.14         77.41         1.28 o                         
   3  13   3        276.72        285.38         3.86 o                         
   4  13   3        920.10        929.79        11.73 o                         
   5  13   3         32.38         37.85         1.01 o                         
   6  13   3         55.12         50.70         1.24 o                         
   7  13   3         17.72         23.02         0.85 o                         
   8  13   3          0.54          0.90         0.61 o                         
  -8  14   3          7.07          6.41         0.70 o                         
  -7  14   3         39.16         47.44         1.23 o                         
  -6  14   3        165.80        158.70         2.39 o                         
  -5  14   3          5.27          6.02         0.54 o                         
  -4  14   3         63.30         55.76         1.28 o                         
  -3  14   3        218.12        240.35         3.51 o                         
  -2  14   3        356.67        359.36         5.02 o                         
  -1  14   3          0.72          0.10         0.46 o                         
   0  14   3        201.89        189.95         2.35 o                         
   1  14   3         74.86         74.74         1.25 o                         
   2  14   3          9.50         10.22         0.52 o                         
   3  14   3        495.76        464.05         6.46 o                         
   4  14   3         15.96         24.69         1.68 o                         
   5  14   3        104.59        100.60         1.86 o                         
   6  14   3         16.21         12.28         0.67 o                         
   7  14   3         26.18         34.97         1.17 o                         
  -8  15   3         48.47         56.52         1.73 o                         
  -7  15   3         38.43         48.85         1.27 o                         
  -6  15   3          2.19          1.34         0.63 o                         
  -5  15   3          0.32         -0.07         0.48 o                         
  -4  15   3          0.12          0.82         0.50 o                         
  -3  15   3          7.46          4.99         0.51 o                         
  -2  15   3         27.38         31.55         0.97 o                         
  -1  15   3         84.78         89.26         1.69 o                         
   0  15   3         62.55         62.41         1.18 o                         
   1  15   3        291.33        305.25         3.87 o                         
   2  15   3        303.94        271.27         3.54 o                         
   3  15   3         74.31         59.88         1.44 o                         
   4  15   3         41.52         42.76         1.20 o                         
   5  15   3          3.79          1.79         0.68 o                         
   6  15   3         17.79         14.93         0.82 o                         
   7  15   3         39.89         39.46         1.36 o                         
  -7  16   3         44.68         35.67         1.78 o                         
  -6  16   3          0.18          0.78         0.53 o                         
  -5  16   3          3.51          4.01         0.70 o                         
  -4  16   3         74.92         72.60         1.54 o                         
  -3  16   3         53.96         44.32         1.13 o                         
  -2  16   3        147.26        131.01         2.04 o                         
  -1  16   3         21.88         23.10         0.81 o                         
   0  16   3         96.50         91.37         1.38 o                         
   1  16   3         18.83         22.87         0.70 o                         
   2  16   3         17.17         16.87         0.65 o                         
   3  16   3         43.73         38.18         1.24 o                         
   4  16   3          0.26          0.16         0.54 o                         
   5  16   3          8.35          9.51         0.70 o                         
   6  16   3         44.04         50.96         1.49 o                         
   7  16   3          2.72          4.58         0.73 o                         
  -7  17   3          0.39          0.29         0.58 o                         
  -6  17   3          2.49          2.29         0.58 o                         
  -5  17   3          4.49          6.89         0.63 o                         
  -4  17   3          0.08         -0.50         0.59 o                         
  -3  17   3         47.62         42.29         1.19 o                         
  -2  17   3          8.09          9.11         0.61 o                         
  -1  17   3          0.61          1.86         0.46 o                         
   0  17   3         10.14         11.63         0.51 o                         
   1  17   3          0.64          0.12         0.45 o                         
   2  17   3        311.90        323.77         4.40 o                         
   3  17   3         10.94          8.23         0.69 o                         
   4  17   3         46.55         47.13         1.37 o                         
   5  17   3         52.76         53.24         1.43 o                         
   6  17   3         12.07         20.01         1.02 o                         
  -6  18   3          0.70          0.20         0.84 o                         
  -5  18   3         99.44        119.05         2.04 o                         
  -4  18   3          0.78          1.25         0.64 o                         
  -3  18   3          0.66          1.61         0.58 o                         
  -2  18   3         56.22         59.18         1.34 o                         
  -1  18   3         65.50         70.61         1.34 o                         
   0  18   3         11.59          8.78         0.51 o                         
   1  18   3         49.29         42.85         1.08 o                         
   2  18   3        113.38        110.55         1.94 o                         
   3  18   3         34.62         28.64         1.28 o                         
   4  18   3          9.35          7.80         0.74 o                         
   5  18   3          1.51          1.76         0.84 o                         
   6  18   3         34.16         45.38         2.22 o                         
  -6  19   3          5.31          4.73         0.68 o                         
  -5  19   3          4.83          6.01         0.80 o                         
  -4  19   3          1.88          2.68         0.64 o                         
  -3  19   3          0.18          0.32         0.70 o                         
  -2  19   3          4.06          6.42         0.61 o                         
  -1  19   3         15.07         15.70         0.76 o                         
   0  19   3         35.26         34.37         0.94 o                         
   1  19   3          0.38          0.59         0.47 o                         
   2  19   3         22.54         23.42         1.22 o                         
   3  19   3         17.05         22.38         1.10 o                         
   4  19   3          0.01         -0.28         0.62 o                         
   5  19   3         31.11         35.29         1.42 o                         
  -5  20   3          0.29          1.01         0.67 o                         
  -4  20   3          2.05          3.97         0.79 o                         
  -3  20   3          3.21          1.82         0.61 o                         
  -2  20   3          0.16          1.48         0.58 o                         
  -1  20   3          2.07          1.35         0.51 o                         
   0  20   3         52.65         52.55         1.16 o                         
   1  20   3         63.83         60.62         1.33 o                         
   2  20   3          1.79          0.88         0.63 o                         
   3  20   3          0.75         -0.37         0.69 o                         
   4  20   3          0.26         -0.24         0.66 o                         
  -4  21   3         38.38         50.40         1.56 o                         
  -3  21   3          0.04          0.17         0.60 o                         
  -2  21   3          2.08         -0.47         0.65 o                         
  -1  21   3          2.95          4.51         0.57 o                         
   0  21   3          1.99          1.04         0.54 o                         
   1  21   3          0.24          0.56         0.60 o                         
   2  21   3         14.75         12.96         0.93 o                         
   3  21   3          0.07         -0.67         0.67 o                         
  -3  22   3         19.08         20.54         0.90 o                         
  -2  22   3          8.61          8.86         0.65 o                         
  -1  22   3          0.07         -0.12         0.55 o                         
   0  22   3          1.34          1.24         0.58 o                         
   1  22   3          7.75          4.38         0.65 o                         
   2  22   3          0.01         -0.58         0.58 o                         
  -1  23   3          3.28          3.18         0.61 o                         
   0  23   3         21.82         21.54         0.90 o                         
 -10   0   4         23.41         23.40         1.16 o                         
  -8   0   4          1.36          0.22         0.62 o                         
  -6   0   4         66.19         59.21         1.39 o                         
  -4   0   4          6.80          6.35         0.61 o                         
  -2   0   4        124.47        156.70         3.86 o                         
   0   0   4          0.31          1.68         0.55 o                         
   2   0   4          1.41          0.88         0.34 o                         
   4   0   4         10.50         21.69         0.87 o                         
   6   0   4          0.44          1.31         0.67 o                         
   8   0   4          0.00         -0.83         0.83 o                         
 -10   1   4          0.03         -0.29         0.56 o                         
  -9   1   4          0.31         -0.35         0.51 o                         
  -8   1   4        107.17         99.08         1.60 o                         
  -7   1   4          0.08         -0.38         0.38 o                         
  -6   1   4         15.64         14.67         0.57 o                         
  -5   1   4          3.16          1.64         0.28 o                         
  -4   1   4         68.20         59.59         0.94 o                         
  -3   1   4        114.15        144.33         1.98 o                         
  -1   1   4        268.39        313.56         3.33 o                         
   1   1   4        170.85        162.52         1.74 o                         
   2   1   4       1608.91       1588.87        21.69 o                         
   3   1   4       1040.69       1125.08        12.45 o                         
   4   1   4          0.10         -0.18         0.34 o                         
   5   1   4         44.88         42.22         0.91 o                         
   6   1   4          1.06          1.41         0.45 o                         
   7   1   4        391.04        393.70         5.23 o                         
   8   1   4         49.77         54.73         1.42 o                         
   9   1   4          0.02         -0.04         0.57 o                         
 -10   2   4         20.36         25.34         1.86 o                         
  -9   2   4        121.16        128.14         2.14 o                         
  -8   2   4        170.92        173.78         2.46 o                         
  -7   2   4        240.47        225.89         3.07 o                         
  -6   2   4          2.27          3.83         0.35 o                         
  -5   2   4        225.59        202.57         2.73 o                         
  -4   2   4       1958.66       1964.15        24.08 o                         
  -3   2   4         30.83         38.85         1.06 o                         
  -2   2   4        105.98         93.46         2.96 o                         
  -1   2   4        166.07        183.59         2.00 o                         
   0   2   4       1155.59       1206.39        19.92 o                         
   1   2   4        578.58        608.30         6.17 o                         
   2   2   4        131.61        146.65         1.97 o                         
   3   2   4        502.20        590.61         7.75 o                         
   4   2   4        575.16        550.67         6.56 o                         
   5   2   4         11.36          6.36         0.43 o                         
   6   2   4         94.65         91.67         1.51 o                         
   7   2   4         43.23         43.33         1.14 o                         
   8   2   4        292.89        317.96         4.41 o                         
   9   2   4          0.00         -0.30         0.57 o                         
 -10   3   4         56.61         54.06         1.34 o                         
  -9   3   4         27.91         27.61         1.11 o                         
  -8   3   4         57.72         57.86         1.74 o                         
  -7   3   4         92.04         85.99         1.79 o                         
  -6   3   4         25.56         26.81         0.84 o                         
  -5   3   4         43.82         47.66         0.97 o                         
  -4   3   4        571.83        548.44         6.80 o                         
  -3   3   4        387.62        397.85         7.03 o                         
  -2   3   4        105.29        125.82         4.33 o                         
  -1   3   4        157.24        165.06         1.79 o                         
   0   3   4          9.48         17.86         0.52 o                         
   2   3   4       1376.69       1326.76        13.94 o                         
   3   3   4          4.20          5.10         0.40 o                         
   4   3   4        203.19        212.44         3.37 o                         
   5   3   4         17.71         17.19         0.71 o                         
   6   3   4        461.80        464.14         5.68 o                         
   7   3   4         17.55         15.88         0.69 o                         
   8   3   4         77.62         76.93         1.61 o                         
   9   3   4         25.48         25.05         0.91 o                         
 -10   4   4          1.56         -0.41         0.54 o                         
  -9   4   4         17.28         14.05         0.65 o                         
  -8   4   4         14.57         11.63         0.62 o                         
  -7   4   4        323.45        291.22         4.10 o                         
  -6   4   4        197.32        197.23         2.82 o                         
  -5   4   4         38.26         36.97         0.71 o                         
  -4   4   4         41.38         56.95         0.94 o                         
  -3   4   4        585.26        637.48         8.43 o                         
  -2   4   4        683.41        628.75        11.02 o                         
  -1   4   4        381.55        416.59         4.41 o                         
   0   4   4        231.69        225.22         2.36 o                         
   1   4   4         21.78         21.67         0.47 o                         
   2   4   4        894.74        901.50         9.52 o                         
   3   4   4        111.48        147.86         1.93 o                         
   4   4   4         14.70         17.73         0.60 o                         
   5   4   4          4.72          2.15         0.39 o                         
   6   4   4        233.13        236.37         3.10 o                         
   7   4   4         19.03         17.19         0.72 o                         
   8   4   4          0.74         -0.69         0.69 o                         
   9   4   4         14.27         12.40         0.81 o                         
 -10   5   4          0.06         -0.56         0.56 o                         
  -9   5   4          2.07          0.05         0.48 o                         
  -8   5   4         16.05         12.67         0.62 o                         
  -7   5   4         12.23          9.77         0.56 o                         
  -6   5   4         30.60         31.66         0.95 o                         
  -5   5   4         25.23         22.06         0.61 o                         
  -4   5   4       1857.21       1826.95        22.43 o                         
  -3   5   4          6.85         10.86         0.47 o                         
  -2   5   4       1161.64       1093.05        12.82 o                         
  -1   5   4        227.78        222.37         2.54 o                         
   0   5   4         86.73         81.23         1.03 o                         
   1   5   4        377.19        339.80         3.85 o                         
   2   5   4         17.26         14.04         0.39 o                         
   3   5   4          0.30          0.18         0.34 o                         
   4   5   4       1497.97       1626.28        18.96 o                         
   5   5   4        171.71        163.21         2.22 o                         
   6   5   4        183.02        173.75         3.01 o                         
   7   5   4         95.84         99.75         1.72 o                         
   8   5   4          1.68          0.57         0.54 o                         
   9   5   4          1.12          1.78         0.65 o                         
 -10   6   4         11.20          9.11         0.85 o                         
  -9   6   4         21.66         27.96         1.11 o                         
  -8   6   4          2.78          4.93         0.57 o                         
  -7   6   4        426.30        392.29         5.86 o                         
  -6   6   4         28.40         26.49         0.89 o                         
  -5   6   4         94.06        103.50         1.69 o                         
  -4   6   4        450.27        458.77         5.75 o                         
  -3   6   4        258.28        236.06         3.58 o                         
  -2   6   4         15.55         18.58         0.43 o                         
  -1   6   4          1.49          1.99         0.21 o                         
   0   6   4        312.66        290.59         3.90 o                         
   1   6   4        231.89        235.68         2.60 o                         
   2   6   4          3.89          4.59         0.32 o                         
   3   6   4         20.08         18.73         0.56 o                         
   4   6   4       1033.24       1042.33        14.32 o                         
   5   6   4        519.91        521.52         6.69 o                         
   6   6   4         28.58         24.63         0.81 o                         
   7   6   4        285.54        308.73         4.03 o                         
   8   6   4          2.14          2.64         0.59 o                         
   9   6   4         12.00         11.31         0.81 o                         
 -10   7   4          1.00          1.89         0.61 o                         
  -9   7   4          7.87          8.69         0.76 o                         
  -8   7   4          4.07          4.98         0.53 o                         
  -7   7   4          6.51          7.23         0.74 o                         
  -6   7   4          2.43          1.46         0.37 o                         
  -5   7   4         68.89         74.83         1.33 o                         
  -4   7   4          7.26          4.79         0.33 o                         
  -3   7   4        167.29        193.33         2.37 o                         
  -2   7   4       1502.64       1511.12        18.57 o                         
  -1   7   4        434.94        423.47         5.32 o                         
   0   7   4       1144.64       1159.36        12.80 o                         
   1   7   4        562.18        580.26         6.49 o                         
   2   7   4       1117.44       1130.50        13.19 o                         
   3   7   4        212.23        207.57         2.64 o                         
   4   7   4        216.82        195.36         2.55 o                         
   5   7   4        145.08        142.79         2.02 o                         
   6   7   4          2.21          0.62         0.48 o                         
   7   7   4          1.12         -0.82         0.89 o                         
   8   7   4          2.29          2.82         0.63 o                         
   9   7   4          0.18          0.09         0.67 o                         
 -10   8   4          8.12          9.72         0.71 o                         
  -9   8   4         34.70         33.56         1.13 o                         
  -8   8   4         46.47         50.65         1.30 o                         
  -7   8   4         35.15         29.78         0.93 o                         
  -6   8   4         60.34         68.28         2.56 o                         
  -5   8   4        243.50        258.60         3.38 o                         
  -4   8   4        302.78        277.69         3.37 o                         
  -3   8   4          1.86          3.39         0.28 o                         
  -2   8   4       1211.46       1294.55        15.96 o                         
  -1   8   4        190.47        177.16         2.10 o                         
   0   8   4         34.08         28.20         0.58 o                         
   1   8   4         20.29         20.09         0.51 o                         
   2   8   4        717.19        687.14         7.68 o                         
   3   8   4         13.18         18.09         0.64 o                         
   4   8   4         65.59         70.70         1.20 o                         
   5   8   4        134.63        132.84         1.93 o                         
   6   8   4        150.07        148.46         2.20 o                         
   7   8   4          4.60          2.63         0.53 o                         
   8   8   4          7.66          8.25         0.64 o                         
   9   8   4         12.81         10.00         0.73 o                         
  -9   9   4          5.51          7.48         0.72 o                         
  -8   9   4          8.11          8.28         0.60 o                         
  -7   9   4         93.42         86.80         1.59 o                         
  -6   9   4        173.06        188.73         3.36 o                         
  -5   9   4        355.08        355.68         4.57 o                         
  -4   9   4        132.32        117.16         1.81 o                         
  -3   9   4         42.34         44.12         0.89 o                         
  -2   9   4         54.25         52.17         1.29 o                         
  -1   9   4          0.26          0.65         0.25 o                         
   0   9   4        115.27        145.60         2.27 o                         
   1   9   4          0.73          0.77         0.27 o                         
   2   9   4        507.70        523.73         6.24 o                         
   3   9   4         50.24         51.80         0.98 o                         
   4   9   4        762.66        736.83         8.75 o                         
   5   9   4        242.23        228.05         3.22 o                         
   6   9   4        136.53        142.61         2.37 o                         
   7   9   4          0.56         -0.25         0.52 o                         
   8   9   4         18.33         16.22         0.79 o                         
  -9  10   4          0.96         -0.42         0.55 o                         
  -8  10   4         51.12         47.58         1.36 o                         
  -7  10   4          7.31          4.26         0.53 o                         
  -6  10   4         80.79         94.17         1.67 o                         
  -5  10   4        498.63        502.98         6.85 o                         
  -4  10   4        420.56        425.93         5.81 o                         
  -3  10   4         57.25         59.96         1.11 o                         
  -2  10   4         87.54         61.94         1.04 o                         
  -1  10   4          0.31          0.39         0.25 o                         
   0  10   4        199.52        200.55         2.38 o                         
   1  10   4        286.01        305.21         3.55 o                         
   2  10   4         32.14         32.60         0.74 o                         
   3  10   4          0.18          0.11         0.35 o                         
   4  10   4        150.77        163.23         2.24 o                         
   5  10   4        448.27        435.26         5.75 o                         
   6  10   4          0.86         -0.47         0.47 o                         
   7  10   4          3.42          0.78         0.52 o                         
   8  10   4         15.75         18.84         0.94 o                         
  -9  11   4          2.74          2.83         0.80 o                         
  -8  11   4          1.81          0.85         0.53 o                         
  -7  11   4          6.71          5.88         0.49 o                         
  -6  11   4          5.92          7.92         0.56 o                         
  -5  11   4         91.49        103.42         1.77 o                         
  -4  11   4         31.16         36.95         0.94 o                         
  -3  11   4         24.09         27.70         0.99 o                         
  -2  11   4         23.48         19.78         0.70 o                         
  -1  11   4         78.39         90.16         1.22 o                         
   0  11   4         59.15         64.66         0.98 o                         
   1  11   4          0.44          0.27         0.30 o                         
   2  11   4        308.38        300.39         3.72 o                         
   3  11   4        163.95        151.73         2.08 o                         
   4  11   4          2.48          1.35         0.48 o                         
   5  11   4         53.69         55.91         1.20 o                         
   6  11   4         29.74         33.52         1.01 o                         
   7  11   4          0.01          0.17         0.52 o                         
   8  11   4          3.91          5.69         0.72 o                         
  -9  12   4          1.71          0.51         0.44 o                         
  -8  12   4         11.09         12.19         0.72 o                         
  -7  12   4          3.58          3.70         0.55 o                         
  -6  12   4        176.20        157.45         2.48 o                         
  -5  12   4        183.60        186.24         2.83 o                         
  -4  12   4         89.76         90.19         1.59 o                         
  -3  12   4         69.44         72.35         1.23 o                         
  -2  12   4         29.45         24.63         0.73 o                         
  -1  12   4          1.68          1.18         0.29 o                         
   0  12   4         89.06        101.14         1.43 o                         
   1  12   4         19.48         23.30         0.66 o                         
   2  12   4          6.34          3.96         0.40 o                         
   3  12   4         39.94         29.23         0.95 o                         
   4  12   4        201.83        177.84         3.46 o                         
   5  12   4         71.52         56.45         1.21 o                         
   6  12   4         17.54         17.71         0.71 o                         
   7  12   4         20.03         27.57         1.01 o                         
   8  12   4         22.41         19.70         0.85 o                         
  -8  13   4          9.06         11.18         0.76 o                         
  -7  13   4          3.63          3.50         0.62 o                         
  -6  13   4          7.83          6.87         0.58 o                         
  -5  13   4        122.44        106.68         1.85 o                         
  -4  13   4        225.56        222.65         4.12 o                         
  -3  13   4         16.60         12.02         0.72 o                         
  -2  13   4        151.97        131.40         1.93 o                         
  -1  13   4         39.67         29.76         0.69 o                         
   0  13   4          0.17          0.32         0.32 o                         
   1  13   4        242.98        243.40         2.93 o                         
   2  13   4        277.40        285.58         3.60 o                         
   3  13   4        715.05        689.68         8.83 o                         
   4  13   4         80.69         90.41         1.52 o                         
   5  13   4          8.24          7.24         0.55 o                         
   6  13   4         34.70         31.77         0.97 o                         
   7  13   4          0.89          2.13         0.62 o                         
  -8  14   4          2.05          1.39         0.67 o                         
  -7  14   4         23.52         32.68         1.37 o                         
  -6  14   4         46.59         54.00         1.71 o                         
  -5  14   4         38.89         42.61         1.26 o                         
  -4  14   4         69.20         61.15         1.63 o                         
  -3  14   4         69.99         74.94         1.40 o                         
  -2  14   4         36.19         46.85         1.18 o                         
  -1  14   4        118.84        132.47         1.82 o                         
   0  14   4          0.26          0.33         0.34 o                         
   1  14   4         68.83         64.51         1.11 o                         
   2  14   4         46.99         43.63         1.20 o                         
   3  14   4        124.57        149.72         2.86 o                         
   4  14   4        282.47        293.80         4.04 o                         
   5  14   4         45.85         52.47         1.26 o                         
   6  14   4         68.66         72.20         1.51 o                         
   7  14   4         29.11         30.99         1.02 o                         
  -8  15   4         22.23         19.99         0.87 o                         
  -7  15   4          8.01          9.73         0.74 o                         
  -6  15   4         57.50         50.75         1.32 o                         
  -5  15   4         16.25         20.83         1.04 o                         
  -4  15   4          0.46          2.11         0.52 o                         
  -3  15   4         37.49         35.91         1.10 o                         
  -2  15   4         28.95         26.30         0.87 o                         
  -1  15   4        131.94        136.97         1.96 o                         
   0  15   4          3.30          1.42         0.38 o                         
   1  15   4        154.86        144.63         1.93 o                         
   2  15   4        178.76        164.55         2.29 o                         
   3  15   4        229.64        205.76         2.98 o                         
   4  15   4        175.90        168.50         2.59 o                         
   5  15   4         45.08         45.47         1.33 o                         
   6  15   4         16.87         17.24         0.94 o                         
   7  15   4          1.87          2.18         0.61 o                         
  -7  16   4          8.74          7.67         0.66 o                         
  -6  16   4         15.33         15.85         0.85 o                         
  -5  16   4         16.20          9.16         0.61 o                         
  -4  16   4         74.45         71.34         1.53 o                         
  -3  16   4          0.21         -0.44         0.46 o                         
  -2  16   4          1.96          1.04         0.46 o                         
  -1  16   4          1.47          3.41         0.46 o                         
   0  16   4          5.76          8.16         0.47 o                         
   1  16   4         59.74         51.95         1.04 o                         
   2  16   4          0.94          1.29         0.46 o                         
   3  16   4         41.89         46.37         1.26 o                         
   4  16   4          8.70         14.10         0.74 o                         
   5  16   4         31.17         27.19         1.96 o                         
   6  16   4         23.16         24.24         1.18 o                         
  -7  17   4          1.92          1.87         0.58 o                         
  -6  17   4          0.51         -0.50         0.52 o                         
  -5  17   4          1.53          0.17         0.51 o                         
  -4  17   4         48.14         51.44         1.40 o                         
  -3  17   4          8.85          8.03         0.63 o                         
  -2  17   4          0.01          0.78         0.57 o                         
  -1  17   4         58.82         50.57         1.12 o                         
   0  17   4         19.15         19.32         0.83 o                         
   1  17   4         36.13         42.74         0.98 o                         
   2  17   4          2.14          1.01         0.48 o                         
   3  17   4         13.07         15.25         0.82 o                         
   4  17   4         21.51         17.12         0.93 o                         
   5  17   4         45.13         46.45         1.44 o                         
   6  17   4          8.73         10.03         0.87 o                         
  -6  18   4          3.83          5.44         0.70 o                         
  -5  18   4          3.78          2.22         0.56 o                         
  -4  18   4          0.49         -0.38         0.59 o                         
  -3  18   4         18.73         19.21         0.89 o                         
  -2  18   4         36.10         42.76         1.17 o                         
  -1  18   4          0.03         -0.46         0.46 o                         
   0  18   4          1.09          2.12         0.43 o                         
   1  18   4         26.82         35.34         0.96 o                         
   2  18   4         46.88         47.46         1.18 o                         
   3  18   4          1.10          1.01         0.65 o                         
   4  18   4          1.30          4.31         0.77 o                         
   5  18   4         51.83         54.58         2.25 o                         
  -6  19   4          1.09          0.62         0.60 o                         
  -5  19   4         31.82         31.13         1.19 o                         
  -4  19   4          4.44          2.62         0.71 o                         
  -3  19   4         48.64         50.52         1.54 o                         
  -2  19   4         54.22         58.36         1.26 o                         
  -1  19   4          1.71          1.24         0.49 o                         
   0  19   4          5.90          6.28         0.49 o                         
   1  19   4         75.15         71.24         1.29 o                         
   2  19   4         64.15         59.26         1.35 o                         
   3  19   4         33.67         31.25         1.17 o                         
   4  19   4         68.17         63.88         1.93 o                         
   5  19   4          0.83          2.64         0.69 o                         
  -5  20   4         41.45         41.98         1.47 o                         
  -4  20   4          0.08          0.30         0.66 o                         
  -3  20   4          4.75          1.61         0.58 o                         
  -2  20   4          5.01          6.10         0.58 o                         
  -1  20   4          4.54          5.11         0.57 o                         
   0  20   4         26.82         25.62         0.80 o                         
   1  20   4          0.56          0.24         0.47 o                         
   2  20   4         73.62         79.05         1.57 o                         
   3  20   4         13.99         13.62         1.01 o                         
   4  20   4          2.37          3.31         0.70 o                         
  -4  21   4         16.68         17.18         0.96 o                         
  -3  21   4          2.06          0.86         0.60 o                         
  -2  21   4          0.89         -0.67         0.70 o                         
  -1  21   4          1.36          1.50         0.62 o                         
   0  21   4         26.41         27.36         1.10 o                         
   1  21   4          6.53          6.05         0.64 o                         
   2  21   4         13.65         16.80         0.84 o                         
   3  21   4         18.25         15.79         0.85 o                         
  -3  22   4         18.28         15.98         0.92 o                         
  -2  22   4          3.35          3.72         0.61 o                         
  -1  22   4          0.00          0.50         0.54 o                         
   0  22   4          7.75         10.28         0.71 o                         
   1  22   4          9.10          9.06         0.69 o                         
   2  22   4          3.59          2.38         0.63 o                         
  -9   0   5         74.11         75.17         3.32 o                         
  -7   0   5          0.24         -0.77         0.77 o                         
  -5   0   5         10.36         17.14         0.66 o                         
  -3   0   5       1921.68       1978.62        45.98 o                         
   1   0   5        759.04        731.11        10.47 o                         
   3   0   5        514.65        469.66         7.53 o                         
   5   0   5        550.79        570.88         9.20 o                         
   7   0   5        428.85        431.35         7.22 o                         
   9   0   5         19.54         18.90         1.34 o                         
 -10   1   5         23.65         25.45         1.05 o                         
  -9   1   5          0.16         -0.49         0.49 o                         
  -8   1   5          4.80          5.77         0.50 o                         
  -7   1   5        524.89        480.80         6.76 o                         
  -6   1   5          0.19          0.63         0.30 o                         
  -5   1   5        282.39        305.29         4.11 o                         
  -4   1   5        164.87        155.86         2.00 o                         
  -3   1   5        898.42        942.09        29.94 o                         
  -2   1   5       1372.17       1464.80        29.70 o                         
  -1   1   5       1541.03       1531.20        20.08 o                         
   0   1   5       2316.93       2447.96        84.84 o                         
   1   1   5        937.51        927.71         9.36 o                         
   2   1   5       2998.85       3077.62        75.55 o                         
   3   1   5        162.61        175.33         2.14 o                         
   4   1   5        252.83        248.11         2.97 o                         
   5   1   5         34.98         34.33         0.95 o                         
   6   1   5        439.33        442.34         5.18 o                         
   7   1   5         45.12         44.25         1.12 o                         
   8   1   5         71.71         86.64         1.68 o                         
   9   1   5          8.36          6.34         0.75 o                         
 -10   2   5          0.02          0.72         0.58 o                         
  -9   2   5         36.51         41.78         1.16 o                         
  -8   2   5         82.93         83.08         1.50 o                         
  -7   2   5        487.31        486.80         6.58 o                         
  -6   2   5         17.03         13.18         0.46 o                         
  -5   2   5         31.24         31.14         0.90 o                         
  -4   2   5       1162.88       1193.92        18.55 o                         
  -3   2   5       1493.88       1498.60        37.65 o                         
  -2   2   5        614.40        689.88        16.94 o                         
  -1   2   5        312.38        328.87         3.36 o                         
   0   2   5        530.77        575.60         6.39 o                         
   3   2   5        256.13        249.53         3.10 o                         
   4   2   5        132.67        129.13         2.17 o                         
   5   2   5        615.05        604.42         6.88 o                         
   6   2   5        715.61        709.84         8.08 o                         
   7   2   5        200.79        205.99         2.87 o                         
   8   2   5         17.03         18.19         0.77 o                         
   9   2   5         16.33         14.67         0.84 o                         
 -10   3   5          1.47          2.89         0.68 o                         
  -9   3   5          0.35          0.14         0.32 o                         
  -8   3   5        164.45        167.31         2.53 o                         
  -7   3   5        337.61        325.06         4.93 o                         
  -6   3   5        340.20        331.88         4.23 o                         
  -5   3   5         64.62         68.11         1.01 o                         
  -4   3   5         25.20         30.54         0.98 o                         
  -3   3   5          5.98          3.90         0.43 o                         
  -2   3   5        913.93        989.14        15.41 o                         
  -1   3   5       1482.77       1541.30        17.83 o                         
   0   3   5        225.95        272.24         2.83 o                         
   1   3   5        121.09        148.70         1.80 o                         
   2   3   5        158.06        195.69         2.22 o                         
   3   3   5       1314.79       1319.35        14.60 o                         
   4   3   5        287.00        282.68         3.69 o                         
   5   3   5        114.89        107.41         1.73 o                         
   6   3   5        130.61        137.06         2.05 o                         
   7   3   5          7.98          7.23         0.62 o                         
   8   3   5          0.16         -0.57         0.57 o                         
   9   3   5         73.18         92.32         1.80 o                         
 -10   4   5          4.78          4.02         0.60 o                         
  -9   4   5         84.41         89.37         1.80 o                         
  -8   4   5        173.47        178.34         2.49 o                         
  -7   4   5         48.87         39.12         2.30 o                         
  -6   4   5        246.56        267.45         3.46 o                         
  -5   4   5        101.69         86.59         1.33 o                         
  -4   4   5        868.63        918.37        24.19 o                         
  -3   4   5        467.18        558.30         8.79 o                         
  -2   4   5          3.70          6.46         0.39 o                         
  -1   4   5       2683.14       2661.23        46.06 o                         
   0   4   5         26.84         24.07         0.49 o                         
   1   4   5        265.47        285.01         4.38 o                         
   2   4   5        844.57        866.03         9.17 o                         
   3   4   5         58.14         50.38         0.87 o                         
   4   4   5         17.57         15.09         0.50 o                         
   5   4   5          3.11          3.72         0.46 o                         
   6   4   5         38.91         37.96         1.15 o                         
   7   4   5         40.49         38.92         1.44 o                         
   8   4   5          7.42          7.85         0.73 o                         
   9   4   5         42.64         51.79         1.46 o                         
 -10   5   5          6.31          6.97         0.61 o                         
  -9   5   5          6.96          6.81         0.60 o                         
  -8   5   5          1.74          1.61         0.50 o                         
  -7   5   5          0.00         -0.51         0.66 o                         
  -6   5   5        148.87        140.16         2.09 o                         
  -5   5   5        699.99        700.83         8.69 o                         
  -4   5   5          0.56          3.65         0.50 o                         
  -3   5   5         16.94         21.77         0.71 o                         
  -2   5   5        284.55        279.23         3.54 o                         
  -1   5   5        171.89        216.82         2.38 o                         
   0   5   5         53.58         50.61         0.68 o                         
   1   5   5        460.44        448.69         4.82 o                         
   2   5   5         30.99         30.15         0.61 o                         
   3   5   5       2087.77       2094.22        23.07 o                         
   4   5   5        314.90        327.66         4.05 o                         
   5   5   5        335.92        347.94         4.33 o                         
   6   5   5        412.39        398.03         4.96 o                         
   7   5   5         10.44         13.38         0.67 o                         
   8   5   5          2.16          0.88         0.59 o                         
   9   5   5          0.52          1.30         0.68 o                         
 -10   6   5          0.20          1.28         0.55 o                         
  -9   6   5          0.42          0.43         0.45 o                         
  -8   6   5        129.65        124.49         2.00 o                         
  -7   6   5         66.83         76.16         1.29 o                         
  -6   6   5        240.00        225.26         2.98 o                         
  -5   6   5        812.84        802.81         9.96 o                         
  -4   6   5        486.66        490.34         6.56 o                         
  -3   6   5       1298.42       1353.88        23.52 o                         
  -2   6   5        409.42        449.41         5.01 o                         
  -1   6   5        452.59        437.72         4.91 o                         
   0   6   5        351.90        383.82         4.35 o                         
   1   6   5        281.62        313.02         3.42 o                         
   2   6   5          2.73          2.75         0.30 o                         
   3   6   5          4.25          7.12         0.39 o                         
   4   6   5         37.32         34.70         0.87 o                         
   5   6   5         73.85         65.58         1.31 o                         
   6   6   5         18.47         16.77         1.23 o                         
   7   6   5          9.90         12.92         0.92 o                         
   8   6   5         13.39         11.27         0.70 o                         
   9   6   5          4.97          3.99         0.73 o                         
 -10   7   5          1.42          2.81         0.55 o                         
  -9   7   5         33.87         35.52         1.00 o                         
  -8   7   5         53.76         55.07         1.17 o                         
  -7   7   5          0.87          0.26         0.39 o                         
  -6   7   5        539.82        530.83         7.18 o                         
  -5   7   5         28.90         25.59         0.90 o                         
  -4   7   5        828.95        860.15        10.04 o                         
  -3   7   5        219.91        195.64         2.39 o                         
  -2   7   5         77.09         84.51         1.43 o                         
  -1   7   5        117.73        126.12         1.56 o                         
   0   7   5         12.02         24.03         0.54 o                         
   1   7   5        619.92        597.82         6.69 o                         
   2   7   5        434.68        458.14         5.20 o                         
   3   7   5          1.10          2.57         0.34 o                         
   4   7   5        418.71        429.54         5.24 o                         
   5   7   5         24.60         31.43         0.95 o                         
   6   7   5        102.11        101.76         1.68 o                         
   7   7   5          1.04          0.79         0.52 o                         
   8   7   5          8.56          9.11         0.71 o                         
  -9   8   5         16.54         16.37         0.89 o                         
  -8   8   5         61.25         55.56         1.15 o                         
  -7   8   5          0.16          0.31         0.40 o                         
  -6   8   5        125.75        130.99         1.96 o                         
  -5   8   5        124.58        121.86         1.65 o                         
  -4   8   5        450.93        524.51         6.57 o                         
  -3   8   5        453.89        438.80         5.89 o                         
  -2   8   5        316.60        302.88         3.63 o                         
  -1   8   5         94.69         84.10         1.23 o                         
   0   8   5        690.44        704.98         7.86 o                         
   1   8   5        153.31        158.66         1.85 o                         
   2   8   5         88.35         96.28         1.26 o                         
   3   8   5        334.62        361.99         4.43 o                         
   4   8   5        139.78        148.68         2.07 o                         
   5   8   5         81.27         77.33         1.50 o                         
   6   8   5         99.43         97.55         1.76 o                         
   7   8   5         40.14         37.20         1.21 o                         
   8   8   5          1.01          1.07         0.61 o                         
  -9   9   5          9.14         13.42         0.82 o                         
  -8   9   5         72.67         74.58         1.36 o                         
  -7   9   5         37.37         38.20         0.94 o                         
  -6   9   5        127.22        133.24         1.82 o                         
  -5   9   5         21.40         26.41         0.69 o                         
  -4   9   5          0.48          0.61         0.26 o                         
  -3   9   5         89.88         85.22         1.33 o                         
  -2   9   5          6.87          5.04         0.37 o                         
  -1   9   5         38.47         44.61         0.73 o                         
   0   9   5         47.22         49.31         0.80 o                         
   1   9   5          2.86          2.87         0.30 o                         
   2   9   5        126.47        135.44         1.66 o                         
   3   9   5          0.00         -0.30         0.33 o                         
   4   9   5          7.86          7.34         0.50 o                         
   5   9   5        606.41        580.47         7.04 o                         
   6   9   5         44.42         36.45         1.09 o                         
   7   9   5          2.62          2.53         0.62 o                         
   8   9   5          7.75          8.74         0.73 o                         
  -9  10   5          0.70          0.06         0.59 o                         
  -8  10   5          5.08          4.59         0.48 o                         
  -7  10   5         41.93         42.75         0.93 o                         
  -6  10   5         20.46         23.70         1.01 o                         
  -5  10   5        715.31        696.02         9.33 o                         
  -4  10   5          2.16          2.55         0.34 o                         
  -3  10   5        235.29        211.19         2.63 o                         
  -2  10   5        200.18        185.23         2.48 o                         
  -1  10   5         94.33         90.77         1.22 o                         
   0  10   5         19.27         23.05         0.59 o                         
   1  10   5          3.50          0.73         0.36 o                         
   2  10   5         37.85         36.67         0.73 o                         
   3  10   5         74.00         57.43         1.10 o                         
   4  10   5         59.11         47.33         1.09 o                         
   5  10   5        175.15        172.87         2.43 o                         
   6  10   5         27.44         22.41         0.80 o                         
   7  10   5          0.71          0.07         0.54 o                         
   8  10   5          3.10          1.69         0.60 o                         
  -9  11   5          3.52          4.47         0.49 o                         
  -8  11   5          0.55          1.11         0.41 o                         
  -7  11   5         39.36         36.16         0.90 o                         
  -6  11   5         23.67         33.78         1.00 o                         
  -5  11   5        419.41        420.02         5.40 o                         
  -4  11   5        320.01        310.97         4.04 o                         
  -3  11   5         19.77         26.67         1.00 o                         
  -2  11   5         34.68         34.35         0.76 o                         
  -1  11   5        216.76        237.94         2.81 o                         
   0  11   5          4.65          7.88         0.37 o                         
   1  11   5        207.13        224.00         2.70 o                         
   2  11   5        150.81        138.82         1.91 o                         
   3  11   5        205.32        224.60         2.76 o                         
   4  11   5        464.06        500.50         6.51 o                         
   5  11   5          0.45          0.70         0.49 o                         
   6  11   5         24.89         25.33         1.24 o                         
   7  11   5          5.96          7.85         0.65 o                         
   8  11   5          2.78          1.45         0.60 o                         
  -9  12   5          0.43         -0.52         0.52 o                         
  -8  12   5          7.01          7.79         0.60 o                         
  -7  12   5          0.41          0.15         0.44 o                         
  -6  12   5        248.75        231.12         3.16 o                         
  -5  12   5         49.22         59.15         1.26 o                         
  -4  12   5          2.02          0.86         0.42 o                         
  -3  12   5         43.71         39.28         0.96 o                         
  -2  12   5         68.18         72.69         1.45 o                         
  -1  12   5          1.66          0.94         0.30 o                         
   0  12   5         35.61         29.77         0.69 o                         
   1  12   5          7.07         10.51         0.56 o                         
   2  12   5         19.69         18.41         0.59 o                         
   3  12   5         42.07         43.14         0.96 o                         
   4  12   5        216.14        200.69         2.72 o                         
   5  12   5         20.94         23.82         0.78 o                         
   6  12   5         14.73         12.23         0.72 o                         
   7  12   5         51.76         45.80         1.27 o                         
  -8  13   5          0.30          0.99         0.50 o                         
  -7  13   5         37.22         39.21         1.05 o                         
  -6  13   5         19.54         20.39         0.97 o                         
  -5  13   5         13.00         12.18         0.56 o                         
  -4  13   5         25.00         23.72         0.95 o                         
  -3  13   5        374.97        346.15         4.86 o                         
  -2  13   5         72.26         75.44         1.44 o                         
  -1  13   5          3.07          0.71         0.32 o                         
   0  13   5         32.50         24.76         0.68 o                         
   1  13   5         13.51          8.48         0.51 o                         
   2  13   5          4.50          4.78         0.43 o                         
   3  13   5        179.37        170.20         2.67 o                         
   4  13   5         13.79          8.53         0.57 o                         
   5  13   5         45.67         42.70         1.18 o                         
   6  13   5          0.00          0.31         0.53 o                         
   7  13   5         19.68         18.02         0.95 o                         
  -8  14   5         15.96         22.26         1.17 o                         
  -7  14   5          0.01          0.10         0.51 o                         
  -6  14   5         34.84         33.40         0.94 o                         
  -5  14   5          2.87          2.47         0.45 o                         
  -4  14   5         66.72         60.57         1.60 o                         
  -3  14   5         74.37         67.20         1.79 o                         
  -2  14   5         68.00         64.75         1.32 o                         
  -1  14   5         12.67         10.69         0.47 o                         
   0  14   5         24.40         17.26         0.62 o                         
   1  14   5          8.25         10.14         0.50 o                         
   2  14   5         45.87         49.40         1.02 o                         
   3  14   5        295.52        298.80         4.08 o                         
   4  14   5         16.80         11.65         0.79 o                         
   5  14   5          9.19          7.78         0.89 o                         
   6  14   5         44.75         52.04         1.29 o                         
   7  14   5         50.16         57.10         1.51 o                         
  -8  15   5          6.76          9.12         1.31 o                         
  -7  15   5          3.75          4.38         0.58 o                         
  -6  15   5         27.97         30.11         0.99 o                         
  -5  15   5         57.70         55.51         1.31 o                         
  -4  15   5        185.53        188.25         3.15 o                         
  -3  15   5         50.60         58.62         1.24 o                         
  -2  15   5        161.74        168.63         2.30 o                         
  -1  15   5          9.76         12.86         0.51 o                         
   0  15   5         13.59         15.56         0.54 o                         
   1  15   5         11.48         12.07         0.71 o                         
   2  15   5         69.88         91.45         1.44 o                         
   3  15   5         28.10         27.28         1.12 o                         
   4  15   5         92.93         96.78         1.97 o                         
   5  15   5         12.83         19.08         0.87 o                         
   6  15   5         23.51         26.18         0.99 o                         
  -7  16   5          3.08          4.47         0.64 o                         
  -6  16   5          9.50         12.80         0.63 o                         
  -5  16   5         25.92         28.35         1.01 o                         
  -4  16   5          4.59          3.82         0.58 o                         
  -3  16   5          0.02         -0.46         0.46 o                         
  -2  16   5         25.19         22.71         0.76 o                         
  -1  16   5          1.94          1.50         0.44 o                         
   0  16   5         12.64         11.14         0.53 o                         
   1  16   5          1.22          0.31         0.44 o                         
   2  16   5        289.34        259.85         3.39 o                         
   3  16   5          0.55          0.84         0.56 o                         
   4  16   5          5.61          8.14         0.73 o                         
   5  16   5        107.62         96.63         1.90 o                         
   6  16   5          9.16          7.15         0.80 o                         
  -7  17   5          4.99          4.66         0.63 o                         
  -6  17   5          0.48          0.58         0.44 o                         
  -5  17   5          0.41          0.57         0.58 o                         
  -4  17   5         45.35         42.68         1.55 o                         
  -3  17   5          6.16          7.04         0.62 o                         
  -2  17   5        268.21        241.47         3.38 o                         
  -1  17   5         43.74         39.89         1.05 o                         
   0  17   5        112.22        102.89         1.55 o                         
   1  17   5          0.27         -0.36         0.43 o                         
   2  17   5          3.00          0.17         0.46 o                         
   3  17   5         98.17         91.07         1.64 o                         
   4  17   5         83.22         76.40         1.78 o                         
   5  17   5         14.51         21.09         1.00 o                         
  -6  18   5          0.41          0.60         0.66 o                         
  -5  18   5          0.11          0.25         0.53 o                         
  -4  18   5          0.12          0.33         0.57 o                         
  -3  18   5         18.72         20.01         1.06 o                         
  -2  18   5          1.81          1.82         0.57 o                         
  -1  18   5          5.80          3.12         0.54 o                         
   0  18   5         20.48         28.52         1.01 o                         
   1  18   5         12.21         10.87         0.57 o                         
   2  18   5          1.44          1.71         0.48 o                         
   3  18   5          1.80          3.26         0.59 o                         
   4  18   5          9.05          7.58         0.73 o                         
   5  18   5        111.16        129.06         2.33 o                         
  -5  19   5         24.93         27.99         1.33 o                         
  -4  19   5          1.48          1.23         0.56 o                         
  -3  19   5          0.23          0.40         0.54 o                         
  -2  19   5         33.72         32.43         1.19 o                         
  -1  19   5          4.01          3.13         0.52 o                         
   0  19   5         39.71         40.64         1.01 o                         
   1  19   5          5.17          3.61         0.50 o                         
   2  19   5          2.67          2.55         0.51 o                         
   3  19   5         42.18         48.97         1.34 o                         
   4  19   5         12.80         11.76         0.77 o                         
  -5  20   5          6.42          5.69         0.64 o                         
  -4  20   5         10.82          8.45         0.81 o                         
  -3  20   5          3.89          2.45         0.60 o                         
  -2  20   5          5.65          6.73         0.59 o                         
  -1  20   5         44.28         48.07         1.22 o                         
   0  20   5          3.50          5.94         0.54 o                         
   1  20   5          8.06          7.40         0.55 o                         
   2  20   5          1.96          1.59         0.54 o                         
   3  20   5         48.57         47.86         1.42 o                         
  -4  21   5         14.45         12.86         1.54 o                         
  -3  21   5          6.89          4.91         0.64 o                         
  -2  21   5          5.65          3.08         0.57 o                         
  -1  21   5          2.54          1.98         0.55 o                         
   0  21   5          5.65          5.66         0.61 o                         
   1  21   5          0.95          1.71         0.52 o                         
   2  21   5          1.52          1.98         0.70 o                         
  -2  22   5          0.09         -0.51         0.59 o                         
  -1  22   5         15.10         12.14         0.69 o                         
   0  22   5          2.94          3.40         0.63 o                         
   1  22   5          3.80          3.92         0.55 o                         
 -10   0   6         35.46         39.53         1.69 o                         
  -8   0   6        145.78        132.53         2.70 o                         
  -6   0   6        275.34        248.91         4.51 o                         
  -4   0   6       1366.52       1194.38        20.73 o                         
  -2   0   6        707.65        778.54        12.12 o                         
   0   0   6        964.68        970.94        13.84 o                         
   2   0   6       2096.98       2304.53        43.61 o                         
   4   0   6         47.99         45.32         1.55 o                         
   6   0   6        170.61        162.94         3.11 o                         
   8   0   6         42.93         44.17         1.72 o                         
 -10   1   6          2.68          1.72         0.51 o                         
  -9   1   6          0.38         -0.47         0.47 o                         
  -8   1   6          4.58          5.25         0.46 o                         
  -7   1   6        495.87        469.28         6.33 o                         
  -6   1   6          2.52          1.91         0.28 o                         
  -5   1   6         28.10         20.39         0.47 o                         
  -4   1   6         85.71         94.01         1.60 o                         
  -3   1   6       2400.01       2428.42        42.07 o                         
  -2   1   6       1444.04       1648.10        21.61 o                         
  -1   1   6        145.76        151.25         1.78 o                         
   1   1   6       1671.84       1688.89        16.97 o                         
   2   1   6         92.42         79.11         1.12 o                         
   3   1   6        179.43        177.03         2.18 o                         
   4   1   6        288.13        301.89         3.57 o                         
   5   1   6         42.66         34.87         0.88 o                         
   6   1   6        156.12        146.95         2.04 o                         
   7   1   6        230.21        234.69         3.02 o                         
   8   1   6         12.31         11.35         0.68 o                         
   9   1   6          1.10          1.69         0.66 o                         
 -10   2   6          5.19          5.02         0.54 o                         
  -9   2   6          4.69          2.57         0.45 o                         
  -8   2   6         34.42         35.19         0.91 o                         
  -7   2   6        973.27        945.49        13.53 o                         
  -6   2   6         33.62         28.57         0.79 o                         
  -5   2   6        221.12        206.61         3.35 o                         
  -4   2   6         57.90         58.62         1.14 o                         
  -3   2   6       1891.13       2072.62        29.34 o                         
  -2   2   6         72.74         80.74         1.63 o                         
  -1   2   6       1213.50       1198.47        13.90 o                         
   0   2   6          1.49          0.22         0.31 o                         
   1   2   6          0.11          0.15         0.25 o                         
   2   2   6        309.15        338.55         3.71 o                         
   3   2   6        804.14        807.71         9.03 o                         
   4   2   6          0.65          0.88         0.51 o                         
   5   2   6         22.17         17.09         0.64 o                         
   6   2   6         49.68         55.55         1.35 o                         
   7   2   6         54.49         60.72         1.28 o                         
   8   2   6          9.38          9.37         0.65 o                         
   9   2   6          7.95          6.60         0.76 o                         
 -10   3   6         25.43         28.85         1.01 o                         
  -9   3   6         12.86         11.75         0.54 o                         
  -8   3   6         52.27         56.00         1.07 o                         
  -7   3   6        250.76        245.14         3.84 o                         
  -6   3   6         48.07         47.26         0.90 o                         
  -5   3   6          6.69          4.66         0.52 o                         
  -4   3   6        142.58        172.08         3.62 o                         
  -3   3   6         64.48         60.59         1.32 o                         
  -2   3   6        735.74        855.93        12.23 o                         
  -1   3   6        423.62        409.87         4.37 o                         
   0   3   6       2142.38       2061.44        23.86 o                         
   1   3   6        735.24        802.71         8.14 o                         
   2   3   6         63.98         67.98         0.96 o                         
   3   3   6        168.69        176.06         2.18 o                         
   4   3   6        159.12        150.55         1.95 o                         
   5   3   6         21.38         14.37         0.67 o                         
   6   3   6        106.07        106.56         1.80 o                         
   7   3   6        111.83        117.42         1.81 o                         
   8   3   6         67.17         66.13         1.40 o                         
   9   3   6         45.15         51.02         1.42 o                         
 -10   4   6          3.24          4.16         0.50 o                         
  -9   4   6          9.34          8.56         0.51 o                         
  -8   4   6         94.04         99.59         1.55 o                         
  -7   4   6          6.33          4.33         0.56 o                         
  -6   4   6          0.67          3.56         0.38 o                         
  -5   4   6         39.61         36.58         1.07 o                         
  -4   4   6         23.69         28.25         0.80 o                         
  -3   4   6         43.90         48.09         1.30 o                         
  -2   4   6        239.36        223.87         3.34 o                         
  -1   4   6         83.44         74.72         0.93 o                         
   0   4   6        320.52        310.50         3.23 o                         
   1   4   6        919.58        941.90         9.96 o                         
   2   4   6          1.42         -0.26         0.26 o                         
   3   4   6         36.30         37.44         0.82 o                         
   4   4   6          5.20          6.33         0.44 o                         
   5   4   6         27.22         27.11         0.78 o                         
   6   4   6         24.70         26.63         0.81 o                         
   7   4   6          6.31          9.14         0.70 o                         
   8   4   6         46.16         45.32         1.24 o                         
   9   4   6          1.00          0.90         1.36 o                         
 -10   5   6          0.45          0.75         0.56 o                         
  -9   5   6          0.28         -0.47         0.47 o                         
  -8   5   6          4.95          5.50         0.48 o                         
  -7   5   6        204.22        208.06         2.78 o                         
  -6   5   6        301.18        287.37         4.29 o                         
  -5   5   6         29.16         24.01         0.84 o                         
  -4   5   6        956.28       1060.50        16.59 o                         
  -3   5   6         98.23        109.73         1.94 o                         
  -2   5   6         39.45         47.08         0.88 o                         
  -1   5   6        186.43        178.03         1.99 o                         
   0   5   6          4.11          6.73         0.33 o                         
   1   5   6        562.81        596.61         6.41 o                         
   2   5   6         15.24         18.93         0.53 o                         
   3   5   6          5.96          7.12         0.42 o                         
   4   5   6        680.01        675.84         8.06 o                         
   5   5   6         69.58         70.35         1.23 o                         
   6   5   6        229.44        232.30         2.96 o                         
   7   5   6         15.32         13.13         0.64 o                         
   8   5   6          0.69         -0.39         0.57 o                         
 -10   6   6         19.82         17.82         0.72 o                         
  -9   6   6          5.51          4.80         0.58 o                         
  -8   6   6          0.59          1.29         0.40 o                         
  -7   6   6          4.60          0.91         0.54 o                         
  -6   6   6       1076.35       1039.81        16.29 o                         
  -5   6   6        280.91        275.42         4.54 o                         
  -4   6   6        307.03        326.03         6.64 o                         
  -3   6   6         77.78         82.23         1.62 o                         
  -2   6   6        290.77        351.28         4.44 o                         
  -1   6   6          1.87          0.35         0.23 o                         
   0   6   6         44.83         58.11         0.80 o                         
   1   6   6         81.72         97.87         1.24 o                         
   2   6   6        425.78        393.54         4.52 o                         
   3   6   6        703.57        680.78         7.67 o                         
   4   6   6        965.16        946.04        10.59 o                         
   5   6   6          3.44          1.96         0.59 o                         
   6   6   6         53.99         51.97         1.30 o                         
   7   6   6          1.70          0.70         0.53 o                         
   8   6   6          0.61         -0.58         0.58 o                         
  -9   7   6          2.86          2.83         0.47 o                         
  -8   7   6         42.64         40.89         1.02 o                         
  -7   7   6         33.67         37.85         0.87 o                         
  -6   7   6         29.25         34.12         1.97 o                         
  -5   7   6        399.61        394.70         6.40 o                         
  -4   7   6         15.84         13.92         0.63 o                         
  -3   7   6        115.66         95.47         1.79 o                         
  -2   7   6        312.83        346.52         3.74 o                         
  -1   7   6        148.57        146.22         1.78 o                         
   0   7   6        185.36        188.36         2.24 o                         
   1   7   6        205.66        191.82         2.19 o                         
   2   7   6        174.58        171.42         2.12 o                         
   3   7   6        149.12        141.33         1.76 o                         
   4   7   6        287.60        294.25         3.53 o                         
   5   7   6        526.95        510.31         5.91 o                         
   6   7   6          2.38          1.89         0.53 o                         
   7   7   6          1.90         -0.21         0.51 o                         
   8   7   6          0.64          0.51         0.55 o                         
  -9   8   6          0.75          0.05         0.58 o                         
  -8   8   6          5.93          5.26         0.49 o                         
  -7   8   6         18.74         23.72         1.04 o                         
  -6   8   6        229.09        224.48         3.47 o                         
  -5   8   6          7.41         11.75         0.50 o                         
  -4   8   6          8.84          7.88         0.43 o                         
  -3   8   6        208.19        212.35         3.04 o                         
  -2   8   6        387.80        422.63         4.57 o                         
  -1   8   6         36.42         24.47         0.54 o                         
   0   8   6          1.59          2.15         0.28 o                         
   1   8   6         24.01         22.91         0.60 o                         
   2   8   6          0.32          0.01         0.29 o                         
   3   8   6         93.18         97.42         1.34 o                         
   4   8   6        182.37        190.67         2.43 o                         
   5   8   6         93.58        102.32         1.62 o                         
   6   8   6         61.96         65.37         1.49 o                         
   7   8   6         14.59         20.75         0.85 o                         
   8   8   6         33.48         36.85         1.24 o                         
  -9   9   6         21.55         33.34         1.01 o                         
  -8   9   6          0.43          0.07         0.40 o                         
  -7   9   6         36.26         34.96         0.87 o                         
  -6   9   6        297.90        284.38         3.72 o                         
  -5   9   6        165.83        145.81         2.37 o                         
  -4   9   6          0.82          1.06         0.35 o                         
  -3   9   6         85.53         87.43         1.21 o                         
  -2   9   6          0.02          0.44         0.23 o                         
  -1   9   6        119.25        129.79         1.72 o                         
   0   9   6         89.22        109.73         1.43 o                         
   1   9   6         52.50         63.16         0.98 o                         
   2   9   6         67.23         74.21         1.08 o                         
   3   9   6        179.83        186.11         2.23 o                         
   4   9   6         62.73         50.06         1.09 o                         
   5   9   6         38.45         50.11         1.11 o                         
   6   9   6         20.43         14.71         0.69 o                         
   7   9   6          3.49          1.54         0.59 o                         
   8   9   6          0.22          0.03         0.57 o                         
  -9  10   6         18.01         22.21         0.76 o                         
  -8  10   6          2.85          1.12         0.40 o                         
  -7  10   6          7.43          8.81         0.57 o                         
  -6  10   6         87.54         95.72         1.41 o                         
  -5  10   6         12.23         16.46         0.76 o                         
  -4  10   6        461.88        456.38         5.76 o                         
  -3  10   6        220.38        228.30         2.83 o                         
  -2  10   6          3.77          6.57         0.32 o                         
  -1  10   6          9.14         13.06         0.44 o                         
   0  10   6        317.86        323.55         3.74 o                         
   1  10   6          1.83          0.95         0.32 o                         
   2  10   6          0.04         -0.08         0.32 o                         
   3  10   6          0.12          0.31         0.37 o                         
   4  10   6        433.69        425.42         4.98 o                         
   5  10   6          1.15          0.95         0.48 o                         
   6  10   6          2.44          4.33         0.56 o                         
   7  10   6          0.37         -0.50         0.53 o                         
   8  10   6          2.85          2.69         0.64 o                         
  -9  11   6          1.80          1.96         0.46 o                         
  -8  11   6         29.26         31.29         0.85 o                         
  -7  11   6          0.63          1.43         0.40 o                         
  -6  11   6          9.98          8.12         0.42 o                         
  -5  11   6        507.88        533.62         6.36 o                         
  -4  11   6        614.49        598.26         9.25 o                         
  -3  11   6          2.53          2.76         0.35 o                         
  -2  11   6          0.07         -0.01         0.20 o                         
  -1  11   6          2.97          4.37         0.33 o                         
   0  11   6         10.70         13.37         0.45 o                         
   1  11   6        244.28        226.21         2.74 o                         
   2  11   6        283.48        263.43         3.01 o                         
   3  11   6        238.47        239.80         3.69 o                         
   4  11   6          0.06         -0.45         0.45 o                         
   5  11   6        136.84        145.35         2.20 o                         
   6  11   6         14.62         11.08         0.74 o                         
   7  11   6          2.03          2.18         0.59 o                         
  -8  12   6         28.39         29.10         0.93 o                         
  -7  12   6          4.03          5.19         0.51 o                         
  -6  12   6         30.69         34.25         0.98 o                         
  -5  12   6         45.33         40.89         1.03 o                         
  -4  12   6        429.98        428.26         6.90 o                         
  -3  12   6        221.60        230.71         3.44 o                         
  -2  12   6          1.36          0.11         0.32 o                         
  -1  12   6         11.74          8.81         0.40 o                         
   0  12   6          8.10         12.06         0.45 o                         
   1  12   6        241.28        232.62         3.76 o                         
   2  12   6          0.19         -0.28         0.38 o                         
   3  12   6        332.99        350.58         3.96 o                         
   4  12   6        121.77        132.16         1.89 o                         
   5  12   6        141.01        149.02         2.10 o                         
   6  12   6         36.21         43.71         1.22 o                         
   7  12   6         35.46         34.94         1.58 o                         
  -8  13   6         30.41         42.80         1.25 o                         
  -7  13   6          1.07          0.73         0.45 o                         
  -6  13   6        129.30        116.34         1.83 o                         
  -5  13   6         58.31         48.15         1.15 o                         
  -4  13   6        118.15        106.19         1.92 o                         
  -3  13   6         66.61         66.59         1.62 o                         
  -2  13   6          0.34          0.56         0.35 o                         
  -1  13   6        130.41        142.03         1.84 o                         
   0  13   6         18.20         19.20         0.61 o                         
   1  13   6         30.40         25.74         0.80 o                         
   2  13   6        141.40        136.52         1.87 o                         
   3  13   6         22.56         23.79         0.82 o                         
   4  13   6          6.43         10.31         0.61 o                         
   5  13   6          0.39          1.25         0.52 o                         
   6  13   6         74.06         73.12         1.52 o                         
   7  13   6          4.48          1.80         0.65 o                         
  -8  14   6         54.22         57.08         1.28 o                         
  -7  14   6          7.10          6.25         0.54 o                         
  -6  14   6         32.36         30.05         0.90 o                         
  -5  14   6          8.62          7.19         0.51 o                         
  -4  14   6          0.60          0.34         0.46 o                         
  -3  14   6         28.04         30.71         1.03 o                         
  -2  14   6          0.00         -0.40         0.40 o                         
  -1  14   6         29.72         22.63         0.95 o                         
   0  14   6          4.36          6.45         0.43 o                         
   1  14   6         98.37         91.46         1.39 o                         
   2  14   6        381.42        385.65         4.82 o                         
   3  14   6        108.07        106.08         1.73 o                         
   4  14   6         53.12         56.46         1.30 o                         
   5  14   6         29.76         32.69         1.12 o                         
   6  14   6          1.10          1.17         0.57 o                         
  -7  15   6          9.36          9.64         0.57 o                         
  -6  15   6          4.57          3.44         0.50 o                         
  -5  15   6         81.57         75.55         1.42 o                         
  -4  15   6          0.11         -0.31         0.48 o                         
  -3  15   6        100.30        110.62         1.92 o                         
  -2  15   6         24.10         21.81         0.73 o                         
  -1  15   6         19.77         17.54         0.59 o                         
   0  15   6          0.41         -0.10         0.42 o                         
   1  15   6         31.26         37.11         0.92 o                         
   2  15   6         10.95         10.53         0.57 o                         
   3  15   6         22.28         18.57         0.69 o                         
   4  15   6         12.34         13.86         0.70 o                         
   5  15   6          2.04          3.24         0.61 o                         
   6  15   6          2.73          3.51         0.64 o                         
  -7  16   6          0.02         -0.52         0.52 o                         
  -6  16   6          0.07          0.23         0.49 o                         
  -5  16   6         16.34         14.87         0.65 o                         
  -4  16   6        137.36        147.32         2.66 o                         
  -3  16   6        158.04        145.57         2.23 o                         
  -2  16   6          6.96          6.72         0.55 o                         
  -1  16   6          2.44          1.98         0.41 o                         
   0  16   6         43.88         47.46         1.05 o                         
   1  16   6         56.76         52.79         1.08 o                         
   2  16   6          1.54          1.47         0.48 o                         
   3  16   6         33.97         39.92         1.14 o                         
   4  16   6          1.69          3.42         0.59 o                         
   5  16   6          5.78          2.58         0.66 o                         
   6  16   6          5.16          4.25         0.67 o                         
  -6  17   6         38.97         44.83         1.20 o                         
  -5  17   6        134.54        127.17         2.10 o                         
  -4  17   6         26.20         23.93         1.51 o                         
  -3  17   6         18.09         14.23         0.63 o                         
  -2  17   6          6.90          7.52         0.57 o                         
  -1  17   6          9.56          8.86         0.51 o                         
   0  17   6         18.84         20.75         0.68 o                         
   1  17   6         13.81         11.11         0.58 o                         
   2  17   6         29.62         33.67         1.00 o                         
   3  17   6         31.17         30.32         1.07 o                         
   4  17   6          2.98          2.13         0.64 o                         
   5  17   6         16.35         16.69         0.89 o                         
  -6  18   6          4.28          3.65         0.70 o                         
  -5  18   6          3.65          4.70         0.61 o                         
  -4  18   6         55.82         68.04         1.71 o                         
  -3  18   6          1.16          1.09         0.69 o                         
  -2  18   6         25.01         21.39         1.06 o                         
  -1  18   6          0.03          0.85         0.44 o                         
   0  18   6         15.07         12.18         0.69 o                         
   1  18   6          0.79          1.63         0.47 o                         
   2  18   6          2.57          1.85         0.53 o                         
   3  18   6          2.57          2.39         0.59 o                         
   4  18   6         19.44         18.20         0.90 o                         
  -5  19   6          1.10          1.27         0.51 o                         
  -4  19   6          3.11          6.17         0.69 o                         
  -3  19   6          6.11          5.26         0.71 o                         
  -2  19   6          4.60          9.33         0.59 o                         
  -1  19   6          0.07          1.06         0.52 o                         
   0  19   6          1.94          1.11         0.46 o                         
   1  19   6         45.51         46.09         1.11 o                         
   2  19   6          7.03          8.48         0.64 o                         
   3  19   6          6.94          6.02         0.64 o                         
   4  19   6          0.83          1.22         0.66 o                         
  -4  20   6          3.48          1.47         0.64 o                         
  -3  20   6          5.31          4.24         0.63 o                         
  -2  20   6          0.33          0.39         0.52 o                         
  -1  20   6          0.02          0.45         0.54 o                         
   0  20   6         11.11         10.63         0.64 o                         
   1  20   6          0.39          0.05         0.50 o                         
   2  20   6          2.32          3.17         0.58 o                         
   3  20   6         15.52         13.21         0.78 o                         
  -3  21   6         20.24         26.55         1.07 o                         
  -2  21   6          9.46          8.76         0.71 o                         
  -1  21   6          3.34          4.34         0.61 o                         
   0  21   6          2.71          2.70         0.51 o                         
   1  21   6          0.43          0.51         0.50 o                         
   2  21   6          0.36          0.73         0.56 o                         
  -9   0   7          5.24          2.07         1.11 o                         
  -7   0   7        377.40        396.02         7.07 o                         
  -5   0   7        179.99        185.46         3.86 o                         
  -3   0   7         56.77         77.09         2.24 o                         
  -1   0   7         23.59         14.09         0.64 o                         
   1   0   7       1298.48       1277.78        18.23 o                         
   3   0   7        114.83        100.22         2.63 o                         
   5   0   7         63.69         48.52         1.45 o                         
   7   0   7        237.05        272.36         5.59 o                         
 -10   1   7          3.24          2.19         0.47 o                         
  -9   1   7         34.63         37.06         0.95 o                         
  -8   1   7        105.09        101.16         1.52 o                         
  -7   1   7          2.20          5.49         0.37 o                         
  -6   1   7        160.13        138.63         1.84 o                         
  -5   1   7          0.43          0.42         0.47 o                         
  -4   1   7        189.00        166.20         2.52 o                         
  -3   1   7       1364.56       1404.68        19.93 o                         
  -2   1   7         10.24         11.91         0.34 o                         
  -1   1   7          9.99          4.81         0.29 o                         
   0   1   7          2.07          4.16         0.26 o                         
   1   1   7          0.06          1.14         0.26 o                         
   2   1   7          6.23          8.89         0.38 o                         
   3   1   7        203.23        191.74         2.36 o                         
   4   1   7          0.91          0.92         0.40 o                         
   5   1   7         25.26         20.44         0.66 o                         
   6   1   7          1.26          1.25         0.53 o                         
   7   1   7        248.41        246.91         3.20 o                         
   8   1   7          0.01          0.85         0.60 o                         
 -10   2   7          8.32          7.75         0.52 o                         
  -9   2   7         18.04         19.67         1.11 o                         
  -8   2   7          6.55          4.79         0.40 o                         
  -7   2   7        123.50        137.29         1.91 o                         
  -6   2   7         51.23         40.12         0.86 o                         
  -5   2   7         49.27         51.51         1.09 o                         
  -4   2   7        141.25        173.49         4.96 o                         
  -3   2   7          8.35          6.27         0.48 o                         
  -2   2   7        308.39        366.91         5.36 o                         
  -1   2   7         85.79         96.25         1.21 o                         
   0   2   7        345.19        375.59         3.89 o                         
   1   2   7        685.78        702.87         7.16 o                         
   2   2   7        461.50        474.00         5.39 o                         
   3   2   7        199.69        215.58         2.62 o                         
   4   2   7         18.54         21.56         0.73 o                         
   5   2   7         27.73         23.16         0.75 o                         
   6   2   7         22.30         19.12         0.74 o                         
   7   2   7         29.61         30.07         1.05 o                         
   8   2   7         35.96         40.18         1.27 o                         
 -10   3   7          4.10          4.64         0.60 o                         
  -9   3   7        103.77         95.28         1.98 o                         
  -8   3   7         66.73         70.90         1.53 o                         
  -7   3   7        114.46        122.12         3.50 o                         
  -6   3   7         39.90         43.62         1.41 o                         
  -5   3   7         27.54         31.69         1.22 o                         
  -4   3   7         23.98         22.85         0.97 o                         
  -3   3   7          7.08          7.20         0.40 o                         
  -2   3   7          1.20          0.30         0.29 o                         
  -1   3   7          9.97         12.92         0.34 o                         
   0   3   7        164.08        181.69         1.97 o                         
   1   3   7        363.85        397.19         4.13 o                         
   2   3   7         56.09         48.37         0.89 o                         
   3   3   7         26.10         26.89         0.73 o                         
   4   3   7          5.14          4.84         0.61 o                         
   5   3   7          4.24          2.33         0.52 o                         
   6   3   7        152.49        150.29         2.12 o                         
   7   3   7          5.43          4.62         0.67 o                         
   8   3   7          0.01          0.39         0.56 o                         
 -10   4   7          0.30          1.13         0.48 o                         
  -9   4   7          7.60          7.61         0.52 o                         
  -8   4   7         56.97         50.22         1.50 o                         
  -7   4   7         87.69         88.88         2.35 o                         
  -6   4   7         14.63         20.29         1.14 o                         
  -5   4   7          2.69          4.60         0.49 o                         
  -4   4   7        105.28        108.57         2.16 o                         
  -3   4   7        410.69        381.20         7.30 o                         
  -2   4   7        173.85        182.36         2.59 o                         
  -1   4   7        142.64        157.65         1.79 o                         
   0   4   7        104.67         96.36         1.48 o                         
   1   4   7        285.64        261.73         3.30 o                         
   2   4   7        100.59        105.60         1.42 o                         
   3   4   7        764.46        806.39         9.54 o                         
   4   4   7        143.24        138.05         1.95 o                         
   5   4   7         28.30         19.85         0.70 o                         
   6   4   7        111.05        120.26         1.84 o                         
   7   4   7          8.45          8.84         0.62 o                         
   8   4   7          1.29          1.78         0.57 o                         
 -10   5   7          0.17         -0.22         0.43 o                         
  -9   5   7          2.05          1.56         0.48 o                         
  -8   5   7        131.44        114.33         2.22 o                         
  -7   5   7          5.39          4.79         0.50 o                         
  -6   5   7        421.84        417.88         6.78 o                         
  -5   5   7       1021.95       1001.40        15.71 o                         
  -4   5   7         17.19         19.32         0.74 o                         
  -3   5   7        107.17         98.84         1.80 o                         
  -2   5   7         15.72         18.64         0.61 o                         
  -1   5   7         11.19         21.64         0.57 o                         
   0   5   7        453.11        491.50         5.05 o                         
   1   5   7         12.76         12.86         0.39 o                         
   2   5   7         34.58         33.88         0.72 o                         
   3   5   7        378.88        379.81         4.21 o                         
   4   5   7        116.67        117.43         1.86 o                         
   5   5   7         18.66         17.53         0.67 o                         
   6   5   7          7.66         10.04         0.63 o                         
   7   5   7          3.42          2.10         0.53 o                         
   8   5   7         27.88         27.46         1.12 o                         
  -9   6   7         40.82         36.99         1.27 o                         
  -8   6   7         19.74         19.40         0.97 o                         
  -7   6   7          9.44         10.94         0.47 o                         
  -6   6   7        525.89        499.29        12.40 o                         
  -5   6   7          9.47         21.58         1.04 o                         
  -4   6   7         19.29         21.81         0.81 o                         
  -3   6   7         50.35         55.26         1.32 o                         
  -2   6   7         96.88         84.74         1.17 o                         
  -1   6   7        414.08        390.77         4.42 o                         
   0   6   7        124.56        112.25         1.37 o                         
   1   6   7        632.95        695.73         7.43 o                         
   2   6   7          1.27          0.34         0.33 o                         
   3   6   7          1.96          1.56         0.36 o                         
   4   6   7        129.83        132.88         2.64 o                         
   5   6   7          3.13          0.76         0.47 o                         
   6   6   7         98.78         96.58         1.82 o                         
   7   6   7          0.31         -0.05         0.56 o                         
   8   6   7          0.00          0.10         0.65 o                         
  -9   7   7         10.15          9.63         0.64 o                         
  -8   7   7          1.18          0.50         0.41 o                         
  -7   7   7          4.10          3.00         0.46 o                         
  -6   7   7         74.99         79.95         1.72 o                         
  -5   7   7        355.26        354.84         5.79 o                         
  -4   7   7         28.19         29.10         1.21 o                         
  -3   7   7        521.22        509.63         7.44 o                         
  -2   7   7        448.66        481.51         5.15 o                         
  -1   7   7        172.37        179.15         2.23 o                         
   0   7   7         12.28         14.91         0.46 o                         
   1   7   7        186.64        206.69         2.37 o                         
   2   7   7          2.18          1.45         0.34 o                         
   3   7   7         23.27         25.58         0.70 o                         
   4   7   7          4.77          4.41         0.47 o                         
   5   7   7          5.42          4.17         0.61 o                         
   6   7   7          8.63          7.33         0.64 o                         
   7   7   7         11.83         12.33         0.67 o                         
   8   7   7         10.07         10.66         0.83 o                         
  -9   8   7         11.27         13.81         0.78 o                         
  -8   8   7          8.46          7.27         0.53 o                         
  -7   8   7         87.53        103.06         2.11 o                         
  -6   8   7          1.75          3.21         0.55 o                         
  -5   8   7         97.80        103.03         2.13 o                         
  -4   8   7        142.17        137.00         2.57 o                         
  -3   8   7          7.21          8.03         0.54 o                         
  -2   8   7         69.20         54.65         0.79 o                         
  -1   8   7          4.66          4.20         0.27 o                         
   0   8   7         12.71         15.13         0.46 o                         
   1   8   7        192.06        177.02         2.08 o                         
   2   8   7        342.10        332.07         3.71 o                         
   3   8   7         82.60         76.25         1.17 o                         
   4   8   7        185.22        169.88         2.46 o                         
   5   8   7         21.85         22.23         0.72 o                         
   6   8   7          1.51          0.70         0.50 o                         
   7   8   7          0.46         -0.26         0.52 o                         
   8   8   7         35.22         39.75         1.37 o                         
  -9   9   7          5.71          5.10         0.52 o                         
  -8   9   7         29.49         30.94         0.93 o                         
  -7   9   7         38.17         36.55         1.15 o                         
  -6   9   7          4.69          4.06         0.63 o                         
  -5   9   7        404.96        424.30         7.82 o                         
  -4   9   7        528.82        519.50        10.75 o                         
  -3   9   7         33.46         40.09         0.81 o                         
  -2   9   7        136.49        148.24         1.89 o                         
  -1   9   7        166.61        192.42         2.44 o                         
   0   9   7        211.22        199.97         2.41 o                         
   1   9   7         59.64         61.20         0.95 o                         
   2   9   7        380.01        390.89         4.32 o                         
   3   9   7         38.53         36.98         0.87 o                         
   4   9   7        422.99        400.74         4.73 o                         
   5   9   7        264.27        252.04         3.17 o                         
   6   9   7          4.31          4.10         0.55 o                         
   7   9   7         15.15         15.11         0.95 o                         
  -9  10   7         68.15         79.49         1.55 o                         
  -8  10   7         10.35          8.83         0.53 o                         
  -7  10   7         33.01         28.06         0.87 o                         
  -6  10   7        161.17        164.65         2.70 o                         
  -5  10   7        266.02        253.46         5.80 o                         
  -4  10   7         39.77         39.20         1.29 o                         
  -3  10   7        117.45        125.75         1.59 o                         
  -2  10   7          7.59          4.16         0.29 o                         
  -1  10   7         79.34         72.84         1.13 o                         
   0  10   7          9.07          7.92         0.39 o                         
   1  10   7          0.00          0.11         0.44 o                         
   2  10   7         76.78         79.70         1.20 o                         
   3  10   7        123.70        122.48         1.65 o                         
   4  10   7         10.56          7.21         0.64 o                         
   5  10   7         17.94         17.70         0.76 o                         
   6  10   7         49.21         53.86         1.24 o                         
   7  10   7         17.57         15.25         0.72 o                         
  -8  11   7          4.22          4.82         0.56 o                         
  -7  11   7         17.50         13.43         0.59 o                         
  -6  11   7        100.14        111.25         2.26 o                         
  -5  11   7         92.36        100.17         1.85 o                         
  -4  11   7         59.27         52.96         1.45 o                         
  -3  11   7          0.45         -0.32         0.32 o                         
  -2  11   7          0.64          0.00         0.29 o                         
  -1  11   7         16.25         17.63         0.56 o                         
   0  11   7         49.83         40.67         0.82 o                         
   1  11   7         14.28         16.09         0.56 o                         
   2  11   7        193.56        197.20         2.36 o                         
   3  11   7         80.85         72.00         1.27 o                         
   4  11   7         61.23         53.95         1.15 o                         
   5  11   7         26.03         31.32         0.95 o                         
   6  11   7          5.39          4.38         0.57 o                         
   7  11   7         17.99         14.03         0.82 o                         
  -8  12   7         72.50         79.71         1.70 o                         
  -7  12   7          3.35          5.02         0.47 o                         
  -6  12   7          1.68          0.93         0.64 o                         
  -5  12   7        159.16        159.60         3.40 o                         
  -4  12   7         24.56         18.55         0.61 o                         
  -3  12   7         63.10         58.37         1.65 o                         
  -2  12   7          0.08         -0.16         0.33 o                         
  -1  12   7          6.74          3.97         0.37 o                         
   0  12   7         26.49         24.90         0.72 o                         
   1  12   7         29.33         22.00         0.67 o                         
   2  12   7        268.26        277.88         3.40 o                         
   3  12   7          0.81          0.38         0.44 o                         
   4  12   7         48.89         55.30         1.17 o                         
   5  12   7         22.48         26.33         0.88 o                         
   6  12   7          1.61          1.95         0.55 o                         
   7  12   7         19.82         21.30         0.96 o                         
  -8  13   7         18.50         23.63         1.24 o                         
  -7  13   7          0.78          0.33         0.52 o                         
  -6  13   7         21.79         15.83         0.88 o                         
  -5  13   7         29.79         31.72         0.91 o                         
  -4  13   7          5.81          5.41         0.44 o                         
  -3  13   7         37.58         49.67         0.99 o                         
  -2  13   7         71.14         75.71         1.26 o                         
  -1  13   7         42.35         36.19         0.83 o                         
   0  13   7          7.66         11.86         0.55 o                         
   1  13   7         84.12         75.59         1.38 o                         
   2  13   7          2.73          4.06         0.47 o                         
   3  13   7        248.10        241.22         3.03 o                         
   4  13   7          0.60          0.22         0.49 o                         
   5  13   7          1.63          0.12         0.56 o                         
   6  13   7          1.59          0.85         0.59 o                         
  -7  14   7          2.25          3.26         0.73 o                         
  -6  14   7          8.96          6.95         0.61 o                         
  -5  14   7         26.74         29.62         1.10 o                         
  -4  14   7         55.22         53.73         1.11 o                         
  -3  14   7        298.68        299.53         3.76 o                         
  -2  14   7          9.68         10.06         0.48 o                         
  -1  14   7          1.40          0.90         0.37 o                         
   0  14   7         19.47         19.07         0.72 o                         
   1  14   7          4.19          5.54         0.60 o                         
   2  14   7         12.42         14.60         0.73 o                         
   3  14   7        145.52        162.90         2.23 o                         
   4  14   7         16.72         16.86         0.68 o                         
   5  14   7         16.10         14.09         0.70 o                         
   6  14   7          2.61          1.81         0.64 o                         
  -7  15   7          6.33          3.59         0.83 o                         
  -6  15   7         13.67         15.56         0.64 o                         
  -5  15   7          7.15          3.85         0.54 o                         
  -4  15   7        124.40        116.70         2.70 o                         
  -3  15   7        142.58        138.03         1.98 o                         
  -2  15   7          0.47         -0.35         0.39 o                         
  -1  15   7         21.43         16.97         0.60 o                         
   0  15   7         94.12         91.01         1.41 o                         
   1  15   7          0.16          0.01         0.46 o                         
   2  15   7         32.85         28.49         0.95 o                         
   3  15   7         54.23         46.39         1.11 o                         
   4  15   7         39.60         39.61         1.26 o                         
   5  15   7         25.69         22.07         0.90 o                         
   6  15   7         67.79         78.59         5.26 o                         
  -7  16   7         15.05         15.22         0.98 o                         
  -6  16   7          0.23          0.10         0.45 o                         
  -5  16   7         46.34         44.08         1.11 o                         
  -4  16   7         72.52         65.13         1.42 o                         
  -3  16   7         45.30         44.43         1.13 o                         
  -2  16   7        143.72        148.09         2.14 o                         
  -1  16   7          0.02         -0.35         0.40 o                         
   0  16   7         20.33         20.74         0.80 o                         
   1  16   7          0.15         -0.44         0.45 o                         
   2  16   7          4.37          6.82         0.57 o                         
   3  16   7          0.76          2.20         0.54 o                         
   4  16   7          3.22          1.63         0.62 o                         
   5  16   7         56.20         53.73         1.84 o                         
  -6  17   7         16.17         15.23         0.67 o                         
  -5  17   7         43.86         44.91         1.24 o                         
  -4  17   7         20.75         19.46         0.80 o                         
  -3  17   7         30.88         35.89         1.19 o                         
  -2  17   7         24.99         23.67         1.08 o                         
  -1  17   7          4.33          3.78         0.49 o                         
   0  17   7         86.48         78.61         1.37 o                         
   1  17   7          7.26          7.04         0.53 o                         
   2  17   7          0.21         -0.13         0.47 o                         
   3  17   7          0.80          0.08         0.55 o                         
   4  17   7         12.77         13.97         0.84 o                         
  -5  18   7         31.95         33.87         1.08 o                         
  -4  18   7          1.97          0.96         0.53 o                         
  -3  18   7         10.53         11.12         0.65 o                         
  -2  18   7          6.11          7.96         0.60 o                         
  -1  18   7        133.37        138.50         2.08 o                         
   0  18   7          1.16          1.04         0.47 o                         
   1  18   7         57.03         64.52         1.26 o                         
   2  18   7         16.63         16.52         0.71 o                         
   3  18   7         19.53         22.34         0.89 o                         
   4  18   7          3.91          1.07         0.79 o                         
  -5  19   7          1.36          0.67         0.55 o                         
  -4  19   7         12.64         10.47         0.66 o                         
  -3  19   7          0.08         -0.09         0.51 o                         
  -2  19   7         50.65         49.68         1.20 o                         
  -1  19   7          1.55          1.52         0.48 o                         
   0  19   7         39.06         33.94         1.24 o                         
   1  19   7          3.27          3.41         0.61 o                         
   2  19   7         28.25         35.02         1.05 o                         
   3  19   7          0.84          2.01         0.65 o                         
  -3  20   7         13.12         11.79         0.71 o                         
  -2  20   7          3.60          3.72         0.65 o                         
  -1  20   7          6.54          6.42         0.68 o                         
   0  20   7         17.19         16.71         0.72 o                         
   1  20   7          8.86         10.35         0.61 o                         
   2  20   7          2.83          3.28         0.58 o                         
  -2  21   7          1.26          2.42         0.62 o                         
  -1  21   7          0.54         -0.05         0.57 o                         
   0  21   7          0.78          0.62         0.56 o                         
 -10   0   8         20.25         23.21         1.23 o                         
  -8   0   8         97.83        103.81         2.47 o                         
  -6   0   8         10.89          8.77         0.62 o                         
  -4   0   8        825.38        839.33        29.72 o                         
  -2   0   8        247.25        253.87         4.08 o                         
   0   0   8       3015.01       2853.60        44.32 o                         
   2   0   8          4.14          6.63         0.64 o                         
   4   0   8         76.62         66.63         1.75 o                         
   6   0   8          0.67          0.04         0.68 o                         
   8   0   8         60.30         66.73         2.05 o                         
 -10   1   8         17.81         18.07         0.67 o                         
  -9   1   8         14.68         12.83         0.52 o                         
  -8   1   8          0.11          0.13         0.36 o                         
  -7   1   8         33.41         36.80         1.04 o                         
  -6   1   8          3.29          3.15         0.40 o                         
  -5   1   8        217.80        204.55         3.40 o                         
  -4   1   8        688.71        677.33        10.65 o                         
  -3   1   8          0.43          1.11         0.31 o                         
  -2   1   8         93.87        114.12         1.45 o                         
  -1   1   8        453.61        480.05         5.68 o                         
   0   1   8          8.38         11.01         0.35 o                         
   1   1   8        136.56        127.76         1.87 o                         
   2   1   8        446.78        443.80         4.64 o                         
   3   1   8         46.09         47.99         0.92 o                         
   4   1   8          0.32          0.46         0.42 o                         
   5   1   8          3.03          2.30         0.45 o                         
   6   1   8          7.07          6.35         0.65 o                         
   7   1   8         20.13         30.48         0.99 o                         
   8   1   8         22.28         22.25         0.87 o                         
 -10   2   8          0.13         -0.14         0.44 o                         
  -9   2   8         38.15         42.77         1.09 o                         
  -8   2   8         86.30         88.89         1.59 o                         
  -7   2   8          6.73          8.81         0.59 o                         
  -6   2   8         58.33         59.16         1.25 o                         
  -5   2   8          5.50          8.34         0.42 o                         
  -4   2   8        284.20        295.61         4.75 o                         
  -3   2   8        233.70        238.82         3.56 o                         
  -2   2   8        892.39        904.30        11.19 o                         
  -1   2   8        101.94        110.03         1.27 o                         
   0   2   8        183.85        163.49         1.81 o                         
   1   2   8        152.95        146.61         1.68 o                         
   2   2   8         33.74         41.28         0.78 o                         
   3   2   8          7.07          7.00         0.42 o                         
   4   2   8          0.84         -0.12         0.42 o                         
   5   2   8          1.30         -0.43         0.43 o                         
   6   2   8         14.95         16.17         0.68 o                         
   7   2   8          3.08          2.46         0.58 o                         
   8   2   8          6.77          8.90         0.70 o                         
  -9   3   8          2.78          2.95         0.54 o                         
  -8   3   8          0.93          2.43         0.49 o                         
  -7   3   8         71.82         75.35         1.74 o                         
  -6   3   8         70.17         79.16         1.56 o                         
  -5   3   8        278.47        267.08         4.40 o                         
  -4   3   8          1.22          3.47         0.35 o                         
  -3   3   8         22.65         22.98         0.75 o                         
  -2   3   8        668.90        716.90        10.31 o                         
  -1   3   8       1363.99       1378.57        13.87 o                         
   0   3   8         29.72         26.57         0.55 o                         
   1   3   8        278.29        258.43         2.80 o                         
   2   3   8         96.10         98.58         1.38 o                         
   3   3   8         83.82         80.84         1.24 o                         
   4   3   8          1.48          1.91         0.47 o                         
   5   3   8          1.22         -0.43         0.43 o                         
   6   3   8         13.32         14.88         0.71 o                         
   7   3   8          1.50          1.81         0.55 o                         
   8   3   8         55.79         60.81         1.46 o                         
  -9   4   8          1.20          0.76         0.43 o                         
  -8   4   8         57.22         66.44         2.12 o                         
  -7   4   8        159.40        162.24         3.22 o                         
  -6   4   8        415.48        422.61         7.62 o                         
  -5   4   8        234.25        247.36         4.57 o                         
  -4   4   8        105.85         98.04         1.83 o                         
  -3   4   8         70.27         84.39         2.13 o                         
  -2   4   8          0.09          1.43         0.68 o                         
  -1   4   8         14.18         18.31         0.47 o                         
   0   4   8        621.28        624.36         6.39 o                         
   1   4   8         25.85         22.06         0.57 o                         
   2   4   8          7.54          5.72         0.41 o                         
   3   4   8         94.46         98.75         1.43 o                         
   4   4   8        598.70        587.86         7.12 o                         
   5   4   8          1.34          0.90         0.46 o                         
   6   4   8         42.53         46.39         1.17 o                         
   7   4   8         32.94         37.77         1.14 o                         
   8   4   8          0.11         -0.05         0.65 o                         
  -9   5   8          7.31          8.73         0.68 o                         
  -8   5   8         53.05         55.28         2.19 o                         
  -7   5   8        165.87        162.59         3.24 o                         
  -6   5   8         91.12         98.89         2.77 o                         
  -5   5   8        124.95        118.88         2.42 o                         
  -4   5   8        127.86        123.49         2.05 o                         
  -3   5   8        209.01        215.27         3.29 o                         
  -2   5   8         17.81         15.77         0.60 o                         
  -1   5   8        384.59        352.73         4.01 o                         
   0   5   8        351.14        344.02         4.08 o                         
   1   5   8        704.41        703.48         7.52 o                         
   2   5   8         51.44         48.32         0.94 o                         
   3   5   8         94.43         95.18         1.34 o                         
   4   5   8         38.84         32.10         1.02 o                         
   5   5   8        117.27        115.01         1.81 o                         
   6   5   8          0.52         -0.04         0.54 o                         
   7   5   8         24.38         28.29         1.18 o                         
   8   5   8         47.93         63.25         1.58 o                         
  -9   6   8          6.88          4.74         0.68 o                         
  -8   6   8          7.15          6.55         0.63 o                         
  -7   6   8         81.57         86.78         1.82 o                         
  -6   6   8         38.24         43.99         1.41 o                         
  -5   6   8         41.81         44.18         1.31 o                         
  -4   6   8         19.87         20.85         0.77 o                         
  -3   6   8        392.42        417.86         6.14 o                         
  -2   6   8          0.23         -0.13         0.26 o                         
  -1   6   8        122.22        120.85         1.45 o                         
   0   6   8         15.67         18.92         0.51 o                         
   1   6   8          8.09          7.72         0.37 o                         
   2   6   8          1.84          2.54         0.38 o                         
   3   6   8         17.67         14.30         0.54 o                         
   4   6   8         41.62         41.80         1.35 o                         
   5   6   8          6.96          9.09         0.58 o                         
   6   6   8         53.43         48.03         1.18 o                         
   7   6   8         24.64         28.79         1.24 o                         
  -9   7   8          0.18          1.17         0.79 o                         
  -8   7   8          3.38          3.16         0.61 o                         
  -7   7   8          2.97          3.69         0.57 o                         
  -6   7   8         20.36         26.39         1.04 o                         
  -5   7   8        104.23        104.21         3.41 o                         
  -4   7   8          1.12          1.90         0.43 o                         
  -3   7   8         45.57         56.30         1.18 o                         
  -2   7   8        143.64        144.98         1.89 o                         
  -1   7   8         79.57        101.80         1.45 o                         
   0   7   8        606.58        581.07         6.55 o                         
   1   7   8        415.12        403.72         4.43 o                         
   2   7   8          1.31          0.19         0.35 o                         
   3   7   8         32.05         32.05         0.94 o                         
   4   7   8         14.79         16.58         0.62 o                         
   5   7   8          0.00         -0.46         0.46 o                         
   6   7   8         12.44         15.27         0.76 o                         
   7   7   8         21.39         27.57         1.32 o                         
  -9   8   8          0.00          0.49         0.60 o                         
  -8   8   8          3.77          6.41         0.66 o                         
  -7   8   8         81.26         82.60         1.82 o                         
  -6   8   8         49.51         53.25         1.43 o                         
  -5   8   8         26.48         23.51         1.00 o                         
  -4   8   8         91.20         94.26         1.75 o                         
  -3   8   8          0.83         -0.40         0.40 o                         
  -2   8   8        265.23        275.98         3.05 o                         
  -1   8   8          5.21          4.07         0.30 o                         
   0   8   8          0.15          1.52         0.33 o                         
   1   8   8          9.15         14.23         0.46 o                         
   2   8   8        640.00        642.32         6.95 o                         
   3   8   8        150.73        142.96         1.87 o                         
   4   8   8        153.38        156.29         2.12 o                         
   5   8   8          2.64          2.35         0.50 o                         
   6   8   8         26.78         30.64         1.04 o                         
   7   8   8          0.76          1.75         0.63 o                         
  -9   9   8          1.49          2.55         0.64 o                         
  -8   9   8         12.68         12.66         0.82 o                         
  -7   9   8          1.41          1.48         0.58 o                         
  -6   9   8         57.22         52.14         1.39 o                         
  -5   9   8          3.49          0.29         0.51 o                         
  -4   9   8          2.51          2.06         0.52 o                         
  -3   9   8          0.13         -0.36         0.36 o                         
  -2   9   8          1.82          3.37         0.28 o                         
  -1   9   8        134.66        148.05         1.85 o                         
   0   9   8        373.83        353.06         4.31 o                         
   1   9   8          5.28          6.06         0.39 o                         
   2   9   8        208.64        201.43         3.05 o                         
   3   9   8         52.45         57.02         1.05 o                         
   4   9   8          0.66          1.14         0.48 o                         
   5   9   8          5.57          3.54         0.55 o                         
   6   9   8         11.58         11.85         0.68 o                         
   7   9   8         13.83         11.91         0.81 o                         
  -8  10   8          0.72          1.14         0.62 o                         
  -7  10   8          4.00          4.36         0.62 o                         
  -6  10   8          5.47          3.46         0.59 o                         
  -5  10   8         75.63         70.73         1.65 o                         
  -4  10   8        103.81        112.00         2.02 o                         
  -3  10   8        102.69         90.31         1.43 o                         
  -2  10   8          4.36          3.06         0.30 o                         
  -1  10   8         16.65         14.82         0.50 o                         
   0  10   8        151.62        158.55         2.01 o                         
   1  10   8          6.26          1.74         0.67 o                         
   2  10   8        139.53        132.39         1.91 o                         
   3  10   8         71.16         64.25         1.13 o                         
   4  10   8          0.01         -0.45         0.45 o                         
   5  10   8          2.17          2.02         0.51 o                         
   6  10   8         44.50         45.15         1.18 o                         
   7  10   8         12.19          6.89         0.72 o                         
  -8  11   8         21.93         18.14         1.28 o                         
  -7  11   8          0.81          1.16         0.58 o                         
  -6  11   8         20.86         18.49         1.09 o                         
  -5  11   8         30.90         28.17         1.38 o                         
  -4  11   8        288.20        309.53         4.75 o                         
  -3  11   8         11.72         13.72         0.48 o                         
  -2  11   8          0.20         -0.30         0.30 o                         
  -1  11   8         14.48         13.45         0.52 o                         
   0  11   8          9.85         10.22         0.50 o                         
   1  11   8          0.27          0.96         0.40 o                         
   2  11   8        242.97        231.19         2.74 o                         
   3  11   8          1.77          2.54         0.45 o                         
   4  11   8         67.26         63.91         1.26 o                         
   5  11   8         28.37         32.56         1.04 o                         
   6  11   8         34.90         42.93         1.25 o                         
  -8  12   8          0.50         -0.60         0.60 o                         
  -7  12   8         64.67         71.55         1.76 o                         
  -6  12   8          5.00          4.72         0.62 o                         
  -5  12   8         13.36         10.84         0.72 o                         
  -4  12   8        133.24        120.03         1.97 o                         
  -3  12   8          3.45          2.09         0.35 o                         
  -2  12   8        126.41        109.79         1.50 o                         
  -1  12   8         12.47         10.88         0.51 o                         
   0  12   8         10.67          7.32         0.44 o                         
   1  12   8          9.03         10.85         0.51 o                         
   2  12   8          7.82          5.64         0.49 o                         
   3  12   8        150.97        139.18         1.88 o                         
   4  12   8         16.48         23.55         0.76 o                         
   5  12   8         28.78         36.49         1.11 o                         
   6  12   8          5.58          4.89         0.63 o                         
  -8  13   8         13.23         16.27         1.11 o                         
  -7  13   8          0.63          1.48         1.11 o                         
  -6  13   8          5.29          4.50         0.83 o                         
  -5  13   8        256.33        242.44         3.84 o                         
  -4  13   8         15.98         16.60         0.75 o                         
  -3  13   8         72.59         72.17         1.21 o                         
  -2  13   8          0.01         -0.35         0.35 o                         
  -1  13   8          4.26          3.67         0.42 o                         
   0  13   8         20.25         17.18         0.66 o                         
   1  13   8         58.17         55.99         1.22 o                         
   2  13   8         96.63        101.32         1.58 o                         
   3  13   8         61.73         62.67         1.31 o                         
   4  13   8          6.37          7.48         0.58 o                         
   5  13   8         46.67         46.30         1.25 o                         
   6  13   8         11.41          8.15         0.68 o                         
  -7  14   8          0.62          0.96         0.82 o                         
  -6  14   8         44.03         49.61         1.49 o                         
  -5  14   8          9.83          7.20         0.59 o                         
  -4  14   8         34.95         33.94         0.98 o                         
  -3  14   8         59.97         61.68         1.41 o                         
  -2  14   8         39.89         34.41         0.96 o                         
  -1  14   8          0.10          0.23         0.38 o                         
   0  14   8        155.96        143.55         1.94 o                         
   1  14   8        336.15        323.38         4.34 o                         
   2  14   8          5.12          3.55         0.49 o                         
   3  14   8          5.04          5.89         0.53 o                         
   4  14   8         48.84         48.48         1.27 o                         
   5  14   8         42.36         40.02         1.31 o                         
  -7  15   8          3.07          4.43         0.69 o                         
  -6  15   8         35.91         34.82         1.23 o                         
  -5  15   8          0.41          0.02         0.49 o                         
  -4  15   8          5.97          7.34         0.49 o                         
  -3  15   8        210.18        226.13         2.97 o                         
  -2  15   8         14.66         18.63         0.65 o                         
  -1  15   8        161.61        153.17         2.05 o                         
   0  15   8         18.65         19.43         0.66 o                         
   1  15   8         95.10         96.20         1.62 o                         
   2  15   8          0.26          1.66         0.77 o                         
   3  15   8          0.81          0.02         0.49 o                         
   4  15   8          0.28          0.65         0.63 o                         
   5  15   8          7.29          9.82         0.67 o                         
  -6  16   8         20.21         20.23         0.93 o                         
  -5  16   8         21.58         19.55         0.76 o                         
  -4  16   8         10.44          9.47         0.57 o                         
  -3  16   8         12.33         11.20         0.55 o                         
  -2  16   8          5.18          7.34         0.55 o                         
  -1  16   8        258.33        264.93         3.25 o                         
   0  16   8         13.70         11.28         0.60 o                         
   1  16   8          3.44          2.21         0.50 o                         
   2  16   8         45.78         35.22         1.02 o                         
   3  16   8         12.15         13.47         0.72 o                         
   4  16   8         31.54         33.81         1.36 o                         
  -6  17   8         48.78         47.37         1.52 o                         
  -5  17   8         69.26         80.36         1.47 o                         
  -4  17   8          0.03         -0.49         0.49 o                         
  -3  17   8         38.39         37.84         1.02 o                         
  -2  17   8          2.44          2.95         0.57 o                         
  -1  17   8         76.17         78.67         1.35 o                         
   0  17   8          3.16          2.67         0.56 o                         
   1  17   8         18.48         14.69         0.91 o                         
   2  17   8          0.07          0.60         0.50 o                         
   3  17   8          1.56          1.79         0.54 o                         
   4  17   8          0.91          0.97         0.69 o                         
  -5  18   8          5.79          6.49         0.53 o                         
  -4  18   8          7.98          6.98         0.60 o                         
  -3  18   8          1.03          0.63         0.48 o                         
  -2  18   8        113.84        111.96         1.82 o                         
  -1  18   8         22.44         19.82         0.69 o                         
   0  18   8         41.62         40.58         1.08 o                         
   1  18   8          0.54          1.02         0.51 o                         
   2  18   8         21.82         22.37         0.97 o                         
   3  18   8          0.05          0.38         0.62 o                         
  -4  19   8          0.09          0.38         0.58 o                         
  -3  19   8          0.69         -0.58         0.58 o                         
  -2  19   8          0.22          0.88         0.53 o                         
  -1  19   8         23.06         23.79         0.88 o                         
   0  19   8         12.87         15.14         0.69 o                         
   1  19   8          1.69          1.14         0.60 o                         
   2  19   8          7.75          8.50         0.61 o                         
  -2  20   8         52.75         48.44         1.22 o                         
  -1  20   8          0.25          0.61         0.76 o                         
   0  20   8          0.83          0.75         0.51 o                         
   1  20   8          5.77          6.61         0.62 o                         
  -9   0   9        159.68        174.50         4.74 o                         
  -7   0   9         33.07         34.30         1.32 o                         
  -5   0   9          2.09          1.32         1.16 o                         
  -3   0   9        201.01        196.19         4.18 o                         
  -1   0   9        350.80        394.93         7.07 o                         
   1   0   9       1633.30       1648.83        23.52 o                         
   3   0   9        293.62        273.06        12.26 o                         
   5   0   9         12.18         14.04         0.86 o                         
   7   0   9          1.87          2.67         0.82 o                         
  -9   1   9          1.79          3.24         0.49 o                         
  -8   1   9         23.39         24.38         0.91 o                         
  -7   1   9        118.83        122.71         8.57 o                         
  -6   1   9        296.71        282.86         5.99 o                         
  -5   1   9         75.67         71.64         2.09 o                         
  -4   1   9        142.60        160.85         3.62 o                         
  -3   1   9         80.95         70.91         1.24 o                         
  -2   1   9        238.92        254.23         2.79 o                         
  -1   1   9         67.13         70.17         1.23 o                         
   0   1   9         18.34         16.68         0.48 o                         
   1   1   9         83.74         89.25         1.22 o                         
   2   1   9         64.93         64.24         0.96 o                         
   3   1   9         81.92         76.81         1.52 o                         
   4   1   9          2.89          4.53         0.46 o                         
   5   1   9         41.87         44.69         1.05 o                         
   6   1   9          0.60          0.04         0.49 o                         
   7   1   9         82.31         87.86         1.63 o                         
  -9   2   9         49.68         56.90         1.48 o                         
  -8   2   9         71.07         74.50         1.97 o                         
  -7   2   9          0.26          1.47         0.42 o                         
  -6   2   9         98.48         92.62         1.61 o                         
  -5   2   9         94.42         91.00         1.55 o                         
  -4   2   9         50.87         65.94         1.19 o                         
  -3   2   9         30.28         38.22         0.94 o                         
  -2   2   9         44.81         43.07         0.73 o                         
  -1   2   9        676.50        713.26         7.26 o                         
   0   2   9       1259.20       1302.16        13.15 o                         
   1   2   9          0.06         -0.21         0.29 o                         
   2   2   9          5.61          3.52         0.38 o                         
   3   2   9          1.29         -0.28         0.48 o                         
   4   2   9          9.68          9.00         0.63 o                         
   5   2   9          0.01         -0.44         0.44 o                         
   6   2   9         80.77         93.11         1.67 o                         
   7   2   9          3.34          4.98         0.63 o                         
  -9   3   9          3.37          2.34         0.60 o                         
  -8   3   9         27.31         31.87         1.07 o                         
  -7   3   9          0.76          2.80         0.47 o                         
  -6   3   9          2.34          1.72         0.43 o                         
  -5   3   9         95.83        101.19         1.72 o                         
  -4   3   9         14.00         15.84         0.62 o                         
  -3   3   9         30.23         21.53         0.70 o                         
  -2   3   9          0.06         -0.15         0.29 o                         
  -1   3   9        274.09        271.03         3.01 o                         
   0   3   9         30.58         28.67         0.79 o                         
   1   3   9         10.77          8.87         0.48 o                         
   2   3   9          4.78          8.23         0.48 o                         
   3   3   9          7.32         10.66         0.66 o                         
   4   3   9         79.52         82.46         1.36 o                         
   5   3   9         58.14         52.19         1.14 o                         
   6   3   9         20.23         18.04         0.76 o                         
   7   3   9          3.89          2.34         0.60 o                         
  -9   4   9          3.95          3.70         0.62 o                         
  -8   4   9         48.63         49.43         1.31 o                         
  -7   4   9         42.38         38.42         1.14 o                         
  -6   4   9         86.68         83.42         1.66 o                         
  -5   4   9         52.24         44.77         1.11 o                         
  -4   4   9         71.30         73.81         2.14 o                         
  -3   4   9        383.17        390.36         6.30 o                         
  -2   4   9          6.18          5.65         0.44 o                         
  -1   4   9         19.25         32.00         0.58 o                         
   0   4   9          4.09          1.90         0.29 o                         
   1   4   9        235.24        234.19         2.56 o                         
   2   4   9        316.77        317.86         3.59 o                         
   3   4   9         66.54         62.05         1.15 o                         
   4   4   9          1.70          0.05         0.45 o                         
   5   4   9          7.92          9.94         0.68 o                         
   6   4   9         14.30         15.29         0.72 o                         
   7   4   9         22.56         26.70         0.90 o                         
  -9   5   9          9.67          8.81         0.67 o                         
  -8   5   9          4.90          5.86         0.64 o                         
  -7   5   9         16.74         21.33         0.93 o                         
  -6   5   9          8.57         14.98         1.08 o                         
  -5   5   9        157.09        159.64         2.83 o                         
  -4   5   9         57.92         56.40         1.37 o                         
  -3   5   9          5.99          8.36         0.48 o                         
  -2   5   9         26.74         27.46         0.67 o                         
  -1   5   9          0.34          0.48         0.26 o                         
   0   5   9         82.45         90.42         1.45 o                         
   1   5   9         50.71         38.42         0.76 o                         
   2   5   9         79.35         77.38         1.18 o                         
   3   5   9         70.63         53.74         1.07 o                         
   4   5   9         57.37         45.17         1.20 o                         
   5   5   9         59.41         56.85         1.23 o                         
   6   5   9          5.71          5.97         0.64 o                         
   7   5   9         17.47         15.11         0.89 o                         
  -9   6   9          0.05          0.71         0.45 o                         
  -8   6   9          6.86         11.14         0.77 o                         
  -7   6   9         13.35         19.04         1.02 o                         
  -6   6   9          0.03          0.70         0.53 o                         
  -5   6   9         10.54         14.51         0.70 o                         
  -4   6   9          0.35          1.63         0.43 o                         
  -3   6   9         21.31         27.64         0.89 o                         
  -2   6   9          2.64          0.92         0.27 o                         
  -1   6   9        323.48        323.56         3.55 o                         
   0   6   9        176.59        199.40         2.42 o                         
   1   6   9         22.65         20.69         0.60 o                         
   2   6   9        345.67        348.72         4.15 o                         
   3   6   9        130.13        117.02         1.67 o                         
   4   6   9          7.75          5.21         0.50 o                         
   5   6   9         23.58         21.81         0.86 o                         
   6   6   9         40.76         40.08         1.20 o                         
   7   6   9         58.05         67.41         1.59 o                         
  -9   7   9         17.74         19.31         1.02 o                         
  -8   7   9         22.52         20.58         1.12 o                         
  -7   7   9         80.87         86.08         2.11 o                         
  -6   7   9          4.07          4.71         0.56 o                         
  -5   7   9         72.34         75.38         1.50 o                         
  -4   7   9          7.04          9.33         0.61 o                         
  -3   7   9        160.84        147.69         2.43 o                         
  -2   7   9        158.68        151.50         1.98 o                         
  -1   7   9          4.86          1.97         0.31 o                         
   0   7   9        202.00        208.28         2.32 o                         
   1   7   9        103.38         92.68         1.29 o                         
   2   7   9         48.58         40.97         0.91 o                         
   3   7   9         16.42         13.60         0.57 o                         
   4   7   9         68.66         61.36         1.20 o                         
   5   7   9         25.82         20.70         0.74 o                         
   6   7   9         28.66         27.35         1.35 o                         
   7   7   9          7.50          7.17         0.73 o                         
  -9   8   9          2.53          2.34         0.62 o                         
  -8   8   9          9.36          6.89         0.65 o                         
  -7   8   9         21.19         18.94         1.48 o                         
  -6   8   9          0.11         -0.29         0.49 o                         
  -5   8   9         43.02         38.18         1.09 o                         
  -4   8   9          2.31          0.68         0.50 o                         
  -3   8   9        415.00        417.13         7.47 o                         
  -2   8   9         20.35         20.45         0.60 o                         
  -1   8   9         72.65         64.78         0.95 o                         
   0   8   9         25.39         26.74         0.70 o                         
   1   8   9         13.79         16.68         0.90 o                         
   2   8   9          9.15         11.11         0.53 o                         
   3   8   9          0.00         -0.39         0.41 o                         
   4   8   9          0.31         -0.08         0.52 o                         
   5   8   9         16.15         13.20         0.64 o                         
   6   8   9         19.82         23.61         1.32 o                         
   7   8   9         49.64         52.38         1.65 o                         
  -8   9   9          0.12          0.69         0.59 o                         
  -7   9   9          4.53          7.43         0.65 o                         
  -6   9   9         46.25         49.56         1.52 o                         
  -5   9   9         30.77         27.57         1.00 o                         
  -4   9   9        320.24        304.80         6.42 o                         
  -3   9   9         53.55         49.75         1.43 o                         
  -2   9   9        289.91        275.66         3.22 o                         
  -1   9   9          4.78          7.23         0.38 o                         
   0   9   9        258.16        258.34         3.26 o                         
   1   9   9        123.21        116.06         1.55 o                         
   2   9   9          0.57          1.29         0.50 o                         
   3   9   9        116.02        123.92         1.71 o                         
   4   9   9          8.90         10.83         0.59 o                         
   5   9   9          1.20          2.12         0.51 o                         
   6   9   9          4.55          3.69         0.64 o                         
  -8  10   9          0.09         -0.35         0.59 o                         
  -7  10   9          2.68          2.77         0.68 o                         
  -6  10   9          0.47          1.66         0.91 o                         
  -5  10   9         43.17         38.46         1.38 o                         
  -4  10   9          1.17          5.00         0.66 o                         
  -3  10   9         14.86         16.02         0.77 o                         
  -2  10   9         13.75         10.03         0.39 o                         
  -1  10   9        105.29        110.52         1.62 o                         
   0  10   9        181.28        185.90         2.47 o                         
   1  10   9        312.20        308.98         3.68 o                         
   2  10   9        531.95        510.74         5.63 o                         
   3  10   9         74.59         81.69         1.34 o                         
   4  10   9         31.29         34.20         1.02 o                         
   5  10   9          1.58          0.72         0.53 o                         
   6  10   9          0.56          0.55         0.57 o                         
  -8  11   9          0.25         -0.20         0.60 o                         
  -7  11   9         35.35         37.96         1.32 o                         
  -6  11   9          1.23         -0.05         0.57 o                         
  -5  11   9          0.00          0.07         0.53 o                         
  -4  11   9        249.01        243.18         3.85 o                         
  -3  11   9         72.77         69.39         1.35 o                         
  -2  11   9          0.00          0.03         0.31 o                         
  -1  11   9          9.26          7.75         0.44 o                         
   0  11   9        110.01        103.31         1.55 o                         
   1  11   9        227.82        209.53         2.63 o                         
   2  11   9          0.68          1.54         0.44 o                         
   3  11   9          0.40          0.48         0.52 o                         
   4  11   9          7.17          5.77         0.57 o                         
   5  11   9         88.17         96.94         1.67 o                         
   6  11   9         47.26         44.51         1.34 o                         
  -7  12   9         26.48         29.10         1.38 o                         
  -6  12   9          3.20          1.62         0.60 o                         
  -5  12   9          0.55          0.26         0.52 o                         
  -4  12   9        337.96        350.85         6.00 o                         
  -3  12   9        256.04        259.01         3.73 o                         
  -2  12   9         13.22         16.04         0.55 o                         
  -1  12   9         16.72         17.51         0.79 o                         
   0  12   9         36.60         38.72         0.92 o                         
   1  12   9         53.24         62.64         1.15 o                         
   2  12   9          2.83          2.14         0.47 o                         
   3  12   9          0.10          0.25         0.46 o                         
   4  12   9          1.81          0.99         0.51 o                         
   5  12   9          4.06          5.95         0.68 o                         
   6  12   9         10.59         11.30         1.09 o                         
  -7  13   9          8.77          9.81         0.76 o                         
  -6  13   9          5.57          5.65         0.66 o                         
  -5  13   9         55.38         51.24         1.37 o                         
  -4  13   9        241.82        257.34         5.53 o                         
  -3  13   9          8.62          9.46         0.46 o                         
  -2  13   9         19.33         20.56         0.64 o                         
  -1  13   9         50.82         48.40         1.02 o                         
   0  13   9         16.07         17.96         0.67 o                         
   1  13   9         16.20         17.96         0.70 o                         
   2  13   9        167.98        176.22         2.71 o                         
   3  13   9         75.92         82.34         1.46 o                         
   4  13   9          0.32          0.23         0.52 o                         
   5  13   9         24.98         26.63         0.96 o                         
  -7  14   9         18.94         13.19         1.05 o                         
  -6  14   9          5.58          6.42         0.97 o                         
  -5  14   9          2.76          1.34         0.73 o                         
  -4  14   9          2.51          1.84         0.47 o                         
  -3  14   9        116.07        119.83         1.87 o                         
  -2  14   9          1.78          1.27         0.40 o                         
  -1  14   9         61.29         60.31         1.17 o                         
   0  14   9          0.52          0.00         0.42 o                         
   1  14   9        127.81        121.47         2.21 o                         
   2  14   9         61.01         64.23         1.30 o                         
   3  14   9          0.06          0.10         0.51 o                         
   4  14   9          1.93          1.22         0.65 o                         
   5  14   9         39.60         40.64         1.23 o                         
  -6  15   9          3.49          1.58         0.86 o                         
  -5  15   9          0.09          0.55         0.58 o                         
  -4  15   9          0.00          0.03         0.52 o                         
  -3  15   9         27.63         34.80         0.90 o                         
  -2  15   9          4.19          4.96         0.45 o                         
  -1  15   9         36.63         37.13         1.03 o                         
   0  15   9         74.23         68.20         1.76 o                         
   1  15   9          2.20          0.41         0.53 o                         
   2  15   9          9.22          8.71         0.59 o                         
   3  15   9         36.63         39.22         1.23 o                         
   4  15   9         31.17         32.18         1.08 o                         
  -6  16   9          0.99          2.86         0.90 o                         
  -5  16   9         32.60         26.96         1.35 o                         
  -4  16   9         15.50         16.22         0.79 o                         
  -3  16   9          0.19         -0.42         0.42 o                         
  -2  16   9          9.01          6.45         0.51 o                         
  -1  16   9          0.53          1.69         0.45 o                         
   0  16   9         35.86         33.56         0.94 o                         
   1  16   9          1.58          1.52         0.50 o                         
   2  16   9         34.01         35.28         1.05 o                         
   3  16   9         39.79         39.70         1.18 o                         
   4  16   9          0.57         -0.60         0.60 o                         
  -5  17   9         15.63         18.60         0.92 o                         
  -4  17   9          0.70         -0.15         0.42 o                         
  -3  17   9         33.26         26.21         0.85 o                         
  -2  17   9          5.93          4.24         0.52 o                         
  -1  17   9         66.45         70.78         1.29 o                         
   0  17   9         28.56         29.80         0.92 o                         
   1  17   9          2.56          1.45         0.51 o                         
   2  17   9         18.17         19.28         0.73 o                         
   3  17   9          2.17          2.03         0.55 o                         
  -4  18   9          0.00         -0.49         0.49 o                         
  -3  18   9          0.33         -0.49         0.49 o                         
  -2  18   9         54.74         54.31         1.38 o                         
  -1  18   9         10.48          9.34         0.62 o                         
   0  18   9          8.37         10.30         0.73 o                         
   1  18   9         20.61         23.56         0.81 o                         
   2  18   9          0.94          0.75         0.56 o                         
  -3  19   9          2.66          1.98         0.52 o                         
  -2  19   9         43.59         44.04         1.27 o                         
  -1  19   9         25.02         25.34         0.82 o                         
   0  19   9         15.70         15.99         0.68 o                         
   1  19   9          0.00         -0.08         0.54 o                         
  -8   0  10         26.71         16.57         2.09 o                         
  -6   0  10         15.72         16.85         1.89 o                         
  -4   0  10          1.59          0.00         1.08 o                         
  -2   0  10        862.11        838.88        13.15 o                         
   0   0  10          0.36          1.73         0.62 o                         
   2   0  10          0.96         -0.16         0.63 o                         
   4   0  10        123.81        109.24         3.33 o                         
   6   0  10         49.90         50.35         1.71 o                         
  -9   1  10          2.28          4.71         0.87 o                         
  -8   1  10          1.06          1.82         0.51 o                         
  -7   1  10         60.20         63.87         2.69 o                         
  -6   1  10         95.13         77.26         2.87 o                         
  -5   1  10         16.87         11.54         1.23 o                         
  -4   1  10          0.07         -0.15         0.37 o                         
  -3   1  10          3.24          3.15         0.34 o                         
  -2   1  10          0.38          0.63         0.34 o                         
  -1   1  10         12.10         15.51         0.49 o                         
   0   1  10        559.84        600.16         6.18 o                         
   1   1  10        300.93        308.65         3.32 o                         
   2   1  10          7.16          4.95         0.58 o                         
   3   1  10          0.25         -0.39         0.39 o                         
   4   1  10        149.38        133.19         1.89 o                         
   5   1  10          6.34         10.24         0.63 o                         
   6   1  10          1.05          0.79         0.53 o                         
   7   1  10          6.95         10.41         1.18 o                         
  -9   2  10        100.06        105.99         5.26 o                         
  -8   2  10         66.23         78.49         2.18 o                         
  -7   2  10         26.59         36.89         1.47 o                         
  -6   2  10          1.13          0.94         0.50 o                         
  -5   2  10        198.98        169.17         3.30 o                         
  -4   2  10         17.73         17.32         1.82 o                         
  -3   2  10        229.70        211.08         3.22 o                         
  -2   2  10         51.56         51.00         0.79 o                         
  -1   2  10        217.40        237.64         2.57 o                         
   0   2  10          0.45          0.97         0.33 o                         
   1   2  10          3.83          4.12         0.41 o                         
   2   2  10          4.61          3.74         0.42 o                         
   3   2  10         25.62         19.11         0.66 o                         
   4   2  10         61.64         56.34         1.15 o                         
   5   2  10         40.83         39.87         1.20 o                         
   6   2  10          4.26          3.98         0.57 o                         
   7   2  10         27.61         26.32         0.97 o                         
  -9   3  10          5.25         11.52         0.64 o                         
  -8   3  10         27.04         32.43         1.17 o                         
  -7   3  10         28.09         26.59         0.96 o                         
  -6   3  10         37.16         34.99         0.99 o                         
  -5   3  10         91.34         79.33         1.44 o                         
  -4   3  10         61.00         69.73         2.51 o                         
  -3   3  10         29.91         25.31         0.78 o                         
  -2   3  10        330.83        308.45         3.74 o                         
  -1   3  10        824.52        829.45         8.45 o                         
   0   3  10        263.57        262.03         2.84 o                         
   1   3  10        142.21        151.25         1.86 o                         
   2   3  10         36.43         39.79         1.19 o                         
   3   3  10          0.27         -0.40         0.40 o                         
   4   3  10          5.82          7.97         0.56 o                         
   5   3  10          0.57          0.58         0.54 o                         
   6   3  10         44.61         41.34         1.15 o                         
   7   3  10         23.54         22.24         1.42 o                         
  -9   4  10         26.13         29.33         1.22 o                         
  -8   4  10         65.33         71.98         1.78 o                         
  -7   4  10          0.72          1.88         0.45 o                         
  -6   4  10          0.72          0.65         0.45 o                         
  -5   4  10         76.15         74.32         1.47 o                         
  -4   4  10        168.00        151.57         2.45 o                         
  -3   4  10        106.72         91.15         2.02 o                         
  -2   4  10         69.74         65.67         1.04 o                         
  -1   4  10        350.19        326.57         3.61 o                         
   0   4  10        632.91        599.19         6.19 o                         
   1   4  10         76.83         69.66         1.13 o                         
   2   4  10         30.61         21.19         0.63 o                         
   3   4  10          5.41          5.40         0.47 o                         
   4   4  10         17.33         18.03         0.89 o                         
   5   4  10         19.34         18.79         0.80 o                         
   6   4  10          5.75          4.74         0.63 o                         
   7   4  10         24.55         28.65         1.33 o                         
  -9   5  10         30.75         30.91         1.49 o                         
  -8   5  10          8.82          7.11         0.61 o                         
  -7   5  10         45.03         37.10         1.12 o                         
  -6   5  10        118.37        114.15         1.97 o                         
  -5   5  10         44.25         41.05         1.17 o                         
  -4   5  10         52.37         52.63         1.29 o                         
  -3   5  10         23.02         20.53         1.15 o                         
  -2   5  10        297.32        289.86         3.56 o                         
  -1   5  10        135.57        147.04         1.76 o                         
   0   5  10         34.84         31.21         0.78 o                         
   1   5  10        181.82        175.35         2.38 o                         
   2   5  10         85.16         96.72         1.40 o                         
   3   5  10        129.73        112.95         1.58 o                         
   4   5  10          5.24          7.54         0.60 o                         
   5   5  10         83.51         78.88         1.51 o                         
   6   5  10         37.98         47.36         1.25 o                         
  -9   6  10          1.43          1.48         0.61 o                         
  -8   6  10          0.41         -0.39         0.51 o                         
  -7   6  10         14.97         12.39         0.70 o                         
  -6   6  10          7.54          6.48         0.87 o                         
  -5   6  10         50.72         41.35         1.29 o                         
  -4   6  10        189.50        179.12         2.97 o                         
  -3   6  10         39.04         33.74         1.44 o                         
  -2   6  10          8.34         12.82         0.54 o                         
  -1   6  10        173.04        181.30         2.12 o                         
   0   6  10        343.23        339.62         4.00 o                         
   1   6  10        185.72        191.08         2.43 o                         
   2   6  10        308.49        281.61         3.26 o                         
   3   6  10         37.71         31.73         0.86 o                         
   4   6  10         11.94          8.93         0.57 o                         
   5   6  10          0.62          1.17         0.53 o                         
   6   6  10          8.55          8.56         0.69 o                         
  -8   7  10          0.00         -0.63         0.63 o                         
  -7   7  10         67.04         81.09         2.69 o                         
  -6   7  10         16.26         16.01         1.12 o                         
  -5   7  10         36.94         34.37         1.03 o                         
  -4   7  10         64.64         57.04         1.35 o                         
  -3   7  10        206.68        196.09         3.16 o                         
  -2   7  10        167.46        167.71         2.37 o                         
  -1   7  10          0.80          0.20         0.45 o                         
   0   7  10        203.18        206.97         2.54 o                         
   1   7  10        309.45        301.41         3.47 o                         
   2   7  10          3.64          2.21         0.42 o                         
   3   7  10         33.37         29.40         0.86 o                         
   4   7  10        134.17        130.14         2.13 o                         
   5   7  10         27.55         22.93         0.79 o                         
   6   7  10         10.82         10.80         0.74 o                         
  -8   8  10          6.35          5.72         0.71 o                         
  -7   8  10          0.23          0.15         0.53 o                         
  -6   8  10          1.67          2.32         0.51 o                         
  -5   8  10         11.97         10.90         0.81 o                         
  -4   8  10         11.72         17.94         1.05 o                         
  -3   8  10        609.43        579.04         8.54 o                         
  -2   8  10        847.62        853.21        10.06 o                         
  -1   8  10         65.80         67.27         1.02 o                         
   0   8  10         27.46         34.40         0.93 o                         
   1   8  10        188.07        177.68         2.29 o                         
   2   8  10         80.15         70.87         1.18 o                         
   3   8  10         15.85         15.17         0.59 o                         
   4   8  10          0.33          0.21         0.50 o                         
   5   8  10         14.66         17.16         0.73 o                         
   6   8  10          3.12          2.95         0.60 o                         
  -8   9  10          3.40          1.96         0.81 o                         
  -7   9  10          0.54          1.35         0.57 o                         
  -6   9  10          0.26          0.18         0.51 o                         
  -5   9  10         21.67         22.97         1.17 o                         
  -4   9  10         68.51         72.22         1.53 o                         
  -3   9  10        581.30        581.18         8.57 o                         
  -2   9  10         78.49         83.88         1.22 o                         
  -1   9  10         22.02         21.95         0.63 o                         
   0   9  10          1.12          1.31         0.41 o                         
   1   9  10          2.03          2.32         0.40 o                         
   2   9  10        128.70        113.36         1.58 o                         
   3   9  10        168.27        165.92         2.14 o                         
   4   9  10         72.26         77.54         1.49 o                         
   5   9  10          0.23         -0.53         0.53 o                         
   6   9  10         83.83         88.01         1.74 o                         
  -8  10  10         23.23         30.71         1.44 o                         
  -7  10  10         10.80         13.24         0.81 o                         
  -6  10  10         31.65         33.80         1.14 o                         
  -5  10  10         97.33        107.46         3.42 o                         
  -4  10  10        129.72        132.27         2.42 o                         
  -3  10  10          3.75          2.98         0.56 o                         
  -2  10  10          0.03         -0.12         0.32 o                         
  -1  10  10          5.26          4.06         0.39 o                         
   0  10  10         15.85         17.66         0.60 o                         
   1  10  10          0.97          0.81         0.40 o                         
   2  10  10          0.03          0.69         0.43 o                         
   3  10  10          0.06          0.66         0.46 o                         
   4  10  10         46.80         46.68         1.15 o                         
   5  10  10          9.62          8.53         0.73 o                         
  -7  11  10          0.10          0.15         0.69 o                         
  -6  11  10         18.51         19.92         0.97 o                         
  -5  11  10         39.33         44.24         1.27 o                         
  -4  11  10         10.36          9.45         0.66 o                         
  -3  11  10          1.35          2.56         0.56 o                         
  -2  11  10          9.46          9.23         0.46 o                         
  -1  11  10         31.34         25.24         0.69 o                         
   0  11  10         36.62         33.90         0.84 o                         
   1  11  10          8.20         12.74         0.55 o                         
   2  11  10          9.86          8.28         0.51 o                         
   3  11  10         10.99          9.17         0.57 o                         
   4  11  10          1.21          0.13         0.51 o                         
   5  11  10         16.01         16.22         0.95 o                         
  -7  12  10          1.78          2.09         0.65 o                         
  -6  12  10          4.45          4.72         0.63 o                         
  -5  12  10          0.14          0.19         0.55 o                         
  -4  12  10        248.12        251.25         4.03 o                         
  -3  12  10          9.44         12.29         0.65 o                         
  -2  12  10         39.44         49.50         1.02 o                         
  -1  12  10         23.01         19.69         0.63 o                         
   0  12  10         10.30          8.25         0.48 o                         
   1  12  10        222.36        229.29         2.88 o                         
   2  12  10         96.52        105.60         1.66 o                         
   3  12  10          1.28          1.80         0.49 o                         
   4  12  10         14.40         15.00         0.79 o                         
   5  12  10          0.09         -0.09         0.76 o                         
  -7  13  10          6.56          5.70         0.72 o                         
  -6  13  10          5.69          5.76         0.70 o                         
  -5  13  10         42.17         43.40         1.30 o                         
  -4  13  10         24.79         28.95         1.31 o                         
  -3  13  10         60.90         62.85         1.33 o                         
  -2  13  10         98.79         92.79         1.43 o                         
  -1  13  10         23.17         20.41         0.68 o                         
   0  13  10         63.58         65.29         1.25 o                         
   1  13  10         27.74         31.92         1.04 o                         
   2  13  10         23.82         27.84         0.88 o                         
   3  13  10         63.49         62.73         1.59 o                         
   4  13  10          0.02          1.08         0.54 o                         
  -6  14  10         14.65         11.71         1.18 o                         
  -5  14  10          1.11          0.46         0.87 o                         
  -4  14  10         52.42         53.51         1.67 o                         
  -3  14  10         38.97         41.11         1.36 o                         
  -2  14  10         42.52         41.33         0.92 o                         
  -1  14  10         46.76         52.27         1.03 o                         
   0  14  10         36.58         38.67         1.09 o                         
   1  14  10         21.60         22.99         0.76 o                         
   2  14  10         13.65         15.27         0.66 o                         
   3  14  10          3.68          4.41         0.61 o                         
   4  14  10         11.11         10.61         0.71 o                         
  -6  15  10         16.99         15.44         1.32 o                         
  -5  15  10          0.65         -0.70         0.70 o                         
  -4  15  10          6.72          8.61         0.70 o                         
  -3  15  10          0.07          0.74         0.39 o                         
  -2  15  10         26.28         29.12         0.81 o                         
  -1  15  10         25.12         29.97         1.10 o                         
   0  15  10         55.22         54.81         1.23 o                         
   1  15  10          3.23          3.09         0.52 o                         
   2  15  10         20.26         18.09         0.73 o                         
   3  15  10         25.95         26.16         1.34 o                         
  -5  16  10         25.37         21.87         1.50 o                         
  -4  16  10          4.14          1.98         0.66 o                         
  -3  16  10          1.90          1.69         0.49 o                         
  -2  16  10         12.11         13.57         0.55 o                         
  -1  16  10        123.42        133.40         2.12 o                         
   0  16  10          9.29         10.48         0.62 o                         
   1  16  10         12.29         12.53         0.64 o                         
   2  16  10          3.78          3.63         0.65 o                         
   3  16  10          4.04          1.89         0.57 o                         
  -4  17  10          3.48          2.98         0.57 o                         
  -3  17  10          0.83          0.58         0.45 o                         
  -2  17  10         11.18         15.52         0.68 o                         
  -1  17  10         15.44         21.62         1.33 o                         
   0  17  10         32.16         33.53         1.17 o                         
   1  17  10          0.95          1.00         0.54 o                         
   2  17  10          3.69          2.18         0.68 o                         
  -3  18  10          0.04         -0.42         0.46 o                         
  -2  18  10          0.17          1.24         0.49 o                         
  -1  18  10          0.22         -0.41         0.55 o                         
   0  18  10          0.45         -0.45         0.50 o                         
   1  18  10         26.91         28.51         1.18 o                         
  -9   0  11        141.75        113.57         7.78 o                         
  -7   0  11         37.77         40.56         3.17 o                         
  -5   0  11        222.14        204.83         8.26 o                         
  -3   0  11        144.40        148.87         3.39 o                         
  -1   0  11       4026.12       3843.81        71.68 o                         
   1   0  11        279.65        270.56         4.49 o                         
   3   0  11          0.91          1.00         0.61 o                         
   5   0  11         10.24          8.76         0.86 o                         
  -9   1  11          0.05          2.16         1.05 o                         
  -8   1  11         10.65          8.26         1.69 o                         
  -7   1  11          0.15          0.53         0.96 o                         
  -6   1  11          3.61          2.55         0.92 o                         
  -5   1  11         16.42         13.95         1.27 o                         
  -4   1  11         31.70         30.65         1.47 o                         
  -3   1  11        336.18        323.39         5.75 o                         
  -2   1  11          1.35         -0.38         0.38 o                         
  -1   1  11         20.94         17.57         1.34 o                         
   0   1  11       1197.48       1193.19        17.97 o                         
   1   1  11         69.64         73.20         1.15 o                         
   2   1  11        262.79        253.80         2.97 o                         
   3   1  11         73.80         60.91         1.15 o                         
   4   1  11          1.55          1.20         0.55 o                         
   5   1  11          5.81          5.40         0.59 o                         
   6   1  11          1.84          0.67         0.63 o                         
  -9   2  11         52.69         53.47         7.68 o                         
  -8   2  11          0.01         -0.39         2.13 o                         
  -7   2  11         24.71         21.16         1.32 o                         
  -6   2  11          0.12          1.05         0.48 o                         
  -5   2  11          9.92         10.21         0.76 o                         
  -4   2  11        139.21        111.05         1.87 o                         
  -3   2  11         33.34         31.60         0.86 o                         
  -2   2  11          3.75          1.86         0.45 o                         
  -1   2  11         12.27         12.29         0.60 o                         
   0   2  11         29.11         28.54         0.83 o                         
   1   2  11         53.66         62.83         1.00 o                         
   2   2  11         47.33         54.53         1.05 o                         
   3   2  11          7.88          4.33         0.51 o                         
   4   2  11         23.68         15.03         0.93 o                         
   5   2  11          0.12         -0.19         0.50 o                         
   6   2  11          4.85          2.42         0.63 o                         
  -8   3  11         38.35         43.11         1.36 o                         
  -7   3  11          0.77          1.72         0.53 o                         
  -6   3  11          1.55          2.59         0.57 o                         
  -5   3  11        153.86        123.92         2.81 o                         
  -4   3  11        185.98        181.77         2.85 o                         
  -3   3  11          5.41          6.85         0.48 o                         
  -2   3  11        652.31        647.07         7.25 o                         
  -1   3  11        596.71        602.03         6.23 o                         
   0   3  11          6.49          5.13         0.42 o                         
   1   3  11        165.80        158.30         1.88 o                         
   2   3  11         15.85         19.62         0.60 o                         
   3   3  11        240.46        220.80         2.80 o                         
   4   3  11         19.51         19.09         0.79 o                         
   5   3  11          7.58          7.93         0.62 o                         
   6   3  11         27.57         29.04         1.37 o                         
  -8   4  11         32.92         40.48         1.14 o                         
  -7   4  11         34.00         35.87         1.09 o                         
  -6   4  11         99.88        101.91         1.80 o                         
  -5   4  11          8.55          7.70         0.55 o                         
  -4   4  11        374.18        358.08         6.57 o                         
  -3   4  11         31.95         26.35         1.22 o                         
  -2   4  11        944.76        926.06        11.53 o                         
  -1   4  11       1094.27       1083.37        12.04 o                         
   0   4  11        265.22        250.81         3.06 o                         
   1   4  11          2.02          1.44         0.37 o                         
   2   4  11         10.34          8.44         0.47 o                         
   3   4  11         18.34         26.67         0.85 o                         
   4   4  11         23.79         28.22         0.92 o                         
   5   4  11          5.04          9.79         0.61 o                         
   6   4  11          1.63          0.46         0.59 o                         
  -8   5  11          0.65          0.88         0.55 o                         
  -7   5  11          0.06          0.89         0.45 o                         
  -6   5  11         32.37         34.41         1.04 o                         
  -5   5  11          0.86          0.95         0.44 o                         
  -4   5  11          0.20          0.92         0.45 o                         
  -3   5  11        111.68        112.23         3.88 o                         
  -2   5  11        213.29        192.34         2.63 o                         
  -1   5  11        243.25        239.20         2.87 o                         
   0   5  11         30.44         25.73         0.75 o                         
   1   5  11        131.57        106.77         1.46 o                         
   2   5  11        133.66        134.48         1.77 o                         
   3   5  11          0.66         -0.41         0.41 o                         
   4   5  11          0.36         -0.21         0.48 o                         
   5   5  11         14.24         13.62         0.74 o                         
   6   5  11          9.29          9.46         0.72 o                         
  -8   6  11         23.69         23.50         1.13 o                         
  -7   6  11         26.47         27.61         1.28 o                         
  -6   6  11         25.24         18.80         1.02 o                         
  -5   6  11         25.36         25.81         1.14 o                         
  -4   6  11         35.17         42.96         1.24 o                         
  -3   6  11         21.55         27.06         1.06 o                         
  -2   6  11         53.99         53.69         0.99 o                         
  -1   6  11        119.09        120.60         1.52 o                         
   0   6  11         59.29         60.68         1.33 o                         
   1   6  11          0.18         -0.12         0.36 o                         
   2   6  11         13.95         13.80         0.59 o                         
   3   6  11          0.65          0.58         0.43 o                         
   4   6  11          3.74          4.12         0.56 o                         
   5   6  11          6.68          6.72         0.62 o                         
   6   6  11          0.35         -0.26         0.58 o                         
  -8   7  11          1.12          2.97         0.55 o                         
  -7   7  11         35.49         38.90         1.22 o                         
  -6   7  11          1.80          1.32         0.47 o                         
  -5   7  11         26.84         30.24         1.14 o                         
  -4   7  11        210.76        197.83         3.17 o                         
  -3   7  11        187.24        208.07         3.32 o                         
  -2   7  11         20.56         24.55         0.85 o                         
  -1   7  11          2.71          2.00         0.34 o                         
   0   7  11         12.52         10.47         0.47 o                         
   1   7  11         51.73         49.76         0.95 o                         
   2   7  11        211.59        195.80         2.42 o                         
   3   7  11          9.61         14.35         0.62 o                         
   4   7  11          0.08         -0.51         0.51 o                         
   5   7  11          0.05         -0.53         0.53 o                         
   6   7  11          9.11         11.55         2.41 o                         
  -8   8  11          4.71          4.76         0.65 o                         
  -7   8  11         74.15         81.85         1.89 o                         
  -6   8  11          0.78          0.44         0.54 o                         
  -5   8  11        245.89        256.99         4.59 o                         
  -4   8  11          1.18          0.58         0.50 o                         
  -3   8  11         48.32         53.98         1.57 o                         
  -2   8  11        268.45        258.74         3.72 o                         
  -1   8  11         60.40         57.17         0.94 o                         
   0   8  11         64.83         63.11         1.15 o                         
   1   8  11          8.86         10.67         0.49 o                         
   2   8  11          8.94          7.34         0.50 o                         
   3   8  11          4.72          7.98         0.58 o                         
   4   8  11         31.58         35.18         1.12 o                         
   5   8  11         45.02         47.07         1.23 o                         
  -7   9  11          0.15          0.87         0.58 o                         
  -6   9  11         24.67         24.15         0.97 o                         
  -5   9  11         75.31         85.40         2.10 o                         
  -4   9  11          0.72         -0.50         0.50 o                         
  -3   9  11        197.40        200.35         3.26 o                         
  -2   9  11          3.27          5.63         0.50 o                         
  -1   9  11         49.59         44.86         0.86 o                         
   0   9  11          0.41          0.79         0.41 o                         
   1   9  11          6.24          7.47         0.47 o                         
   2   9  11          6.62          4.19         0.48 o                         
   3   9  11         19.98         19.73         0.66 o                         
   4   9  11         20.94         24.11         0.80 o                         
   5   9  11         33.73         33.40         1.06 o                         
  -7  10  11         11.27          7.93         0.74 o                         
  -6  10  11          3.30          4.05         0.60 o                         
  -5  10  11         23.27         27.84         1.06 o                         
  -4  10  11          6.32          7.82         0.80 o                         
  -3  10  11          0.95          1.81         0.55 o                         
  -2  10  11         25.41         20.03         0.63 o                         
  -1  10  11         20.35         23.85         0.67 o                         
   0  10  11         30.54         35.01         0.91 o                         
   1  10  11         87.45         89.23         1.42 o                         
   2  10  11          3.15          3.22         0.47 o                         
   3  10  11         62.47         61.60         1.22 o                         
   4  10  11          1.08          0.57         0.57 o                         
   5  10  11         12.05         10.69         0.85 o                         
  -7  11  11          6.44          4.35         0.64 o                         
  -6  11  11          0.28         -0.30         0.64 o                         
  -5  11  11         11.18         13.78         0.75 o                         
  -4  11  11          0.58         -0.03         0.55 o                         
  -3  11  11         13.15         13.13         0.81 o                         
  -2  11  11          0.22         -0.10         0.33 o                         
  -1  11  11         14.04         10.38         0.52 o                         
   0  11  11         20.99         19.95         0.81 o                         
   1  11  11         37.45         32.96         0.98 o                         
   2  11  11         73.61         65.44         1.20 o                         
   3  11  11         12.61         14.99         0.63 o                         
   4  11  11          5.33          8.32         0.64 o                         
  -6  12  11         34.15         31.67         1.33 o                         
  -5  12  11          0.87          0.36         0.57 o                         
  -4  12  11          2.28          1.73         0.59 o                         
  -3  12  11          0.24          0.18         0.65 o                         
  -2  12  11         33.08         37.80         0.82 o                         
  -1  12  11         29.71         33.53         0.89 o                         
   0  12  11          2.92          2.55         0.47 o                         
   1  12  11          5.60          8.97         0.54 o                         
   2  12  11          2.38          3.25         0.53 o                         
   3  12  11          1.04          1.86         0.57 o                         
   4  12  11         45.45         48.75         1.30 o                         
  -6  13  11          2.29          1.33         0.60 o                         
  -5  13  11          0.21         -0.05         0.63 o                         
  -4  13  11        101.94        119.79         2.83 o                         
  -3  13  11          1.35         -0.62         0.62 o                         
  -2  13  11         10.69         11.61         0.49 o                         
  -1  13  11          1.22         -0.41         0.41 o                         
   0  13  11         11.60         16.89         0.66 o                         
   1  13  11          6.72          5.58         0.52 o                         
   2  13  11         30.38         30.31         1.29 o                         
   3  13  11         11.64         13.06         0.71 o                         
   4  13  11          1.39          2.31         0.57 o                         
  -5  14  11          5.68          2.76         0.80 o                         
  -4  14  11         53.19         53.34         2.22 o                         
  -3  14  11         18.24         15.77         0.74 o                         
  -2  14  11         34.49         40.48         0.99 o                         
  -1  14  11         21.41         18.75         0.68 o                         
   0  14  11          0.65          0.75         0.45 o                         
   1  14  11         36.74         38.86         1.06 o                         
   2  14  11          1.02          2.50         0.59 o                         
   3  14  11          0.76          0.55         0.53 o                         
  -5  15  11          4.14          4.01         0.79 o                         
  -4  15  11         22.79         26.44         1.90 o                         
  -3  15  11         13.71         10.15         0.62 o                         
  -2  15  11         11.22         10.11         0.58 o                         
  -1  15  11          0.03         -0.44         0.44 o                         
   0  15  11         24.47         28.41         1.06 o                         
   1  15  11         16.91         15.34         0.78 o                         
   2  15  11         19.05         18.43         0.73 o                         
  -4  16  11          7.06          6.53         0.90 o                         
  -3  16  11          3.27          3.05         0.55 o                         
  -2  16  11         48.10         52.92         1.11 o                         
  -1  16  11          1.12          1.17         0.47 o                         
   0  16  11         12.82         10.32         0.62 o                         
   1  16  11          4.45          4.13         0.55 o                         
  -3  17  11         15.22         17.26         1.39 o                         
  -2  17  11         11.41         11.74         0.84 o                         
  -1  17  11          1.96          1.36         0.57 o                         
   0  17  11          4.55          5.89         0.55 o                         
  -8   0  12          0.19          0.76         1.48 o                         
  -6   0  12         48.23         51.95         3.49 o                         
  -4   0  12          0.06          2.45         1.44 o                         
  -2   0  12        189.92        187.26         3.20 o                         
   0   0  12        483.82        473.81         7.69 o                         
   2   0  12          0.03          0.43         0.61 o                         
   4   0  12          6.94         10.04         0.94 o                         
  -8   1  12          0.01         -1.04         1.04 o                         
  -7   1  12         51.73         57.79         2.62 o                         
  -6   1  12          2.84          1.54         0.99 o                         
  -5   1  12          1.11          2.87         1.60 o                         
  -4   1  12          5.59          9.21         0.67 o                         
  -3   1  12         87.56         73.81         1.16 o                         
  -2   1  12        220.30        222.50         2.78 o                         
  -1   1  12        207.08        208.74         2.58 o                         
   0   1  12        146.25        141.66         1.79 o                         
   1   1  12         26.43         27.21         0.78 o                         
   2   1  12         17.30         17.21         0.58 o                         
   3   1  12          6.91         12.38         0.64 o                         
   4   1  12         11.58          8.81         0.61 o                         
   5   1  12          9.09          7.29         0.70 o                         
  -8   2  12          0.34          1.16         1.44 o                         
  -7   2  12          0.12          0.82         1.54 o                         
  -6   2  12          3.96          3.08         1.01 o                         
  -5   2  12          9.26         17.03         0.86 o                         
  -4   2  12          5.01          7.26         0.46 o                         
  -3   2  12         29.86         24.83         0.92 o                         
  -2   2  12         96.87         87.89         1.17 o                         
  -1   2  12        205.96        219.84         2.55 o                         
   0   2  12        171.79        161.66         1.91 o                         
   1   2  12          0.15          0.22         0.38 o                         
   2   2  12         16.70         15.18         0.57 o                         
   3   2  12         30.64         32.50         0.96 o                         
   4   2  12          7.68          6.67         0.59 o                         
   5   2  12          7.06          3.12         0.69 o                         
  -8   3  12          3.28          4.65         0.79 o                         
  -7   3  12         18.95         19.17         1.45 o                         
  -6   3  12         22.97         16.02         1.58 o                         
  -5   3  12         42.63         40.98         1.26 o                         
  -4   3  12        159.37        149.11         2.42 o                         
  -3   3  12        143.56        145.63         2.64 o                         
  -2   3  12          4.62          3.39         0.35 o                         
  -1   3  12         44.79         38.98         1.12 o                         
   0   3  12         16.08         15.06         0.52 o                         
   1   3  12         17.66         21.25         0.62 o                         
   2   3  12         22.60         24.80         0.74 o                         
   3   3  12          8.22          9.91         0.57 o                         
   4   3  12          6.16          6.68         0.57 o                         
   5   3  12          0.22         -0.59         0.59 o                         
  -8   4  12          5.30          3.42         0.60 o                         
  -7   4  12          3.96          4.00         0.61 o                         
  -6   4  12         11.76         12.90         0.66 o                         
  -5   4  12         45.39         45.80         1.21 o                         
  -4   4  12          8.07          6.59         0.49 o                         
  -3   4  12        143.32        146.59         2.43 o                         
  -2   4  12          1.09          0.09         0.33 o                         
  -1   4  12         12.66          8.71         0.40 o                         
   0   4  12        308.26        289.34         3.30 o                         
   1   4  12         28.69         27.63         0.76 o                         
   2   4  12        163.39        162.01         2.07 o                         
   3   4  12          0.54          0.87         0.46 o                         
   4   4  12         24.18         27.11         1.06 o                         
   5   4  12          2.21          1.66         0.61 o                         
  -8   5  12         56.61         59.95         1.55 o                         
  -7   5  12          0.03          0.90         0.50 o                         
  -6   5  12          5.68          8.52         0.54 o                         
  -5   5  12         23.00         22.05         0.96 o                         
  -4   5  12          0.03          0.63         0.51 o                         
  -3   5  12         10.97         13.07         0.70 o                         
  -2   5  12          1.63          1.05         0.39 o                         
  -1   5  12         30.15         26.82         0.72 o                         
   0   5  12         79.07         83.85         1.26 o                         
   1   5  12        416.82        437.03         4.85 o                         
   2   5  12         23.75         20.82         0.67 o                         
   3   5  12         14.81         14.83         0.63 o                         
   4   5  12          5.66          6.28         0.59 o                         
   5   5  12          0.32         -0.30         0.56 o                         
  -8   6  12          0.05         -0.46         0.46 o                         
  -7   6  12         80.43         90.33         2.74 o                         
  -6   6  12         13.73         12.98         0.64 o                         
  -5   6  12          3.26          4.12         0.50 o                         
  -4   6  12         16.00         14.91         0.86 o                         
  -3   6  12         70.80         65.55         1.42 o                         
  -2   6  12          4.82          4.97         0.41 o                         
  -1   6  12          0.94          1.34         0.37 o                         
   0   6  12         29.71         27.43         0.78 o                         
   1   6  12        213.49        220.95         2.65 o                         
   2   6  12         37.91         35.31         1.09 o                         
   3   6  12          0.01          0.17         0.45 o                         
   4   6  12          3.95          3.50         0.56 o                         
   5   6  12         11.38         13.90         0.79 o                         
  -7   7  12          0.03          0.68         0.50 o                         
  -6   7  12         34.15         32.65         1.05 o                         
  -5   7  12          0.46          0.64         0.43 o                         
  -4   7  12        100.53         95.14         1.87 o                         
  -3   7  12         56.79         62.97         1.43 o                         
  -2   7  12         13.25         13.21         0.51 o                         
  -1   7  12         92.93         98.62         1.41 o                         
   0   7  12         16.29         19.88         0.77 o                         
   1   7  12         18.25         19.42         0.61 o                         
   2   7  12          0.01         -0.24         0.45 o                         
   3   7  12          5.61          6.24         0.52 o                         
   4   7  12         26.38         25.23         0.91 o                         
   5   7  12         12.91         16.71         0.81 o                         
  -7   8  12         17.59         16.63         1.00 o                         
  -6   8  12          0.21         -0.03         0.43 o                         
  -5   8  12          0.67          0.85         0.57 o                         
  -4   8  12         21.32         16.48         0.76 o                         
  -3   8  12        282.63        292.20         5.00 o                         
  -2   8  12          7.50          8.38         0.46 o                         
  -1   8  12          1.73          1.12         0.34 o                         
   0   8  12         71.64         67.90         1.24 o                         
   1   8  12         10.40          9.65         0.51 o                         
   2   8  12          0.22          0.71         0.50 o                         
   3   8  12         50.01         47.31         1.37 o                         
   4   8  12          1.41          2.20         0.57 o                         
  -7   9  12          0.57          0.37         0.45 o                         
  -6   9  12          4.83          5.39         0.65 o                         
  -5   9  12          0.78          0.12         0.52 o                         
  -4   9  12         12.58         13.24         0.78 o                         
  -3   9  12          0.18          1.04         0.80 o                         
  -2   9  12         24.98         25.76         0.83 o                         
  -1   9  12         24.00         20.20         0.64 o                         
   0   9  12          5.27          6.22         0.52 o                         
   1   9  12         39.66         44.59         1.07 o                         
   2   9  12         85.38         87.35         1.49 o                         
   3   9  12         19.57         18.35         0.69 o                         
   4   9  12         80.55         92.96         1.64 o                         
  -6  10  12          9.95          5.62         0.68 o                         
  -5  10  12         48.06         46.40         1.39 o                         
  -4  10  12          2.68          1.06         0.56 o                         
  -3  10  12         66.56         71.09         1.84 o                         
  -2  10  12          8.13         10.37         0.53 o                         
  -1  10  12          1.53          1.34         0.37 o                         
   0  10  12         25.39         29.85         0.90 o                         
   1  10  12         38.84         42.37         1.01 o                         
   2  10  12          5.73          5.49         0.51 o                         
   3  10  12          2.49          0.39         0.60 o                         
   4  10  12          5.23          6.62         0.65 o                         
  -6  11  12          3.80          3.05         0.65 o                         
  -5  11  12         17.76         17.41         0.92 o                         
  -4  11  12          4.36          5.55         0.67 o                         
  -3  11  12         60.50         57.44         1.57 o                         
  -2  11  12         60.20         70.19         1.42 o                         
  -1  11  12          0.42         -0.19         0.37 o                         
   0  11  12         24.79         24.29         0.88 o                         
   1  11  12         34.84         37.52         0.99 o                         
   2  11  12         37.09         43.12         1.10 o                         
   3  11  12          1.25          0.39         0.60 o                         
  -6  12  12          4.37          4.56         0.72 o                         
  -5  12  12         23.00         19.84         0.90 o                         
  -4  12  12         48.85         48.02         1.40 o                         
  -3  12  12         17.44         15.21         0.91 o                         
  -2  12  12        190.07        204.27         3.11 o                         
  -1  12  12         28.15         28.30         0.81 o                         
   0  12  12          0.02         -0.05         0.28 o                         
   1  12  12          4.87          1.98         0.48 o                         
   2  12  12          0.30          1.23         0.62 o                         
   3  12  12          0.04          0.06         0.50 o                         
  -5  13  12          2.31          0.40         0.59 o                         
  -4  13  12         13.19         11.56         0.90 o                         
  -3  13  12         28.09         23.34         2.24 o                         
  -2  13  12         18.87         19.46         0.79 o                         
  -1  13  12         13.19         12.88         0.54 o                         
   0  13  12         25.37         26.40         1.06 o                         
   1  13  12          5.79          4.82         0.62 o                         
   2  13  12          0.02         -0.20         0.49 o                         
  -4  14  12          9.49          9.14         1.01 o                         
  -3  14  12         22.29         31.32         1.40 o                         
  -2  14  12          4.25          6.89         0.61 o                         
  -1  14  12          0.55          1.36         0.44 o                         
   0  14  12         23.46         25.70         0.85 o                         
   1  14  12          2.79          2.29         0.54 o                         
   2  14  12         11.09         11.24         0.68 o                         
  -3  15  12          0.16          2.00         0.86 o                         
  -2  15  12         35.84         40.11         1.06 o                         
  -1  15  12         10.81         13.23         0.58 o                         
   0  15  12          7.13          7.69         0.63 o                         
   1  15  12         44.08         43.34         1.12 o                         
  -2  16  12          0.01          1.50         0.45 o                         
  -1  16  12         42.56         55.05         1.26 o                         
  -7   0  13          3.06         -0.16         1.44 o                         
  -5   0  13         63.29         49.58         3.41 o                         
  -3   0  13         70.05         75.72         2.10 o                         
  -1   0  13         89.16        102.72         2.10 o                         
   1   0  13          0.47         -0.04         0.59 o                         
   3   0  13        179.75        182.39         3.87 o                         
   5   0  13          0.21         -0.63         0.71 o                         
  -7   1  13          1.09          1.54         1.11 o                         
  -6   1  13         22.85         24.84         1.85 o                         
  -5   1  13          0.24         -0.24         0.96 o                         
  -4   1  13          6.13          5.30         0.60 o                         
  -3   1  13         12.02          9.66         0.48 o                         
  -2   1  13        192.01        200.99         2.56 o                         
  -1   1  13         13.47         14.85         0.50 o                         
   0   1  13        324.89        316.54         3.45 o                         
   1   1  13         34.32         29.50         0.89 o                         
   2   1  13          0.02         -0.38         0.43 o                         
   3   1  13         13.88         11.17         0.60 o                         
   4   1  13          1.03          0.62         0.52 o                         
   5   1  13          0.00         -0.54         0.54 o                         
  -7   2  13         14.57         17.93         1.69 o                         
  -6   2  13         42.29         43.55         2.32 o                         
  -5   2  13         33.79         31.59         2.79 o                         
  -4   2  13          0.74         -0.01         0.62 o                         
  -3   2  13         60.07         55.70         1.47 o                         
  -2   2  13          0.82          0.18         0.31 o                         
  -1   2  13         90.10         84.37         1.16 o                         
   0   2  13          0.54          0.10         0.43 o                         
   1   2  13          0.01         -0.40         0.40 o                         
   2   2  13          6.74          5.65         0.48 o                         
   3   2  13         12.87         12.22         0.62 o                         
   4   2  13          1.94          0.70         0.51 o                         
   5   2  13          0.90         -0.37         0.60 o                         
  -7   3  13          0.25          0.64         1.22 o                         
  -6   3  13         18.68         15.86         0.86 o                         
  -5   3  13          1.48          1.92         0.61 o                         
  -4   3  13          4.07          2.33         0.49 o                         
  -3   3  13         39.89         39.26         1.05 o                         
  -2   3  13        116.30        117.60         1.66 o                         
  -1   3  13         89.99         87.21         1.19 o                         
   0   3  13         24.05         20.63         0.64 o                         
   1   3  13         44.09         43.38         1.06 o                         
   2   3  13         94.33         96.89         1.46 o                         
   3   3  13         41.84         43.24         1.08 o                         
   4   3  13          4.21          8.81         0.61 o                         
  -7   4  13          9.15          8.89         1.14 o                         
  -6   4  13         14.86         13.91         1.53 o                         
  -5   4  13         23.69         29.02         0.89 o                         
  -4   4  13          2.23          1.91         0.46 o                         
  -3   4  13         40.50         42.47         1.12 o                         
  -2   4  13         73.58         69.50         1.35 o                         
  -1   4  13         34.46         35.51         0.77 o                         
   0   4  13         24.95         19.13         0.70 o                         
   1   4  13        130.55        135.09         1.81 o                         
   2   4  13          9.86         10.32         0.54 o                         
   3   4  13          0.06         -0.17         0.46 o                         
   4   4  13         56.84         61.65         1.47 o                         
  -7   5  13          1.77          0.43         0.57 o                         
  -6   5  13          8.11         10.46         0.71 o                         
  -5   5  13         24.24         22.95         0.95 o                         
  -4   5  13          2.29          1.21         0.55 o                         
  -3   5  13         28.02         24.32         1.07 o                         
  -2   5  13          6.77          4.10         0.47 o                         
  -1   5  13         31.11         28.16         0.71 o                         
   0   5  13          8.31          9.49         0.56 o                         
   1   5  13         83.74         83.59         1.44 o                         
   2   5  13         12.42         16.94         0.62 o                         
   3   5  13          0.90          0.34         0.48 o                         
   4   5  13         12.18         15.25         0.72 o                         
  -7   6  13          0.02          0.14         0.46 o                         
  -6   6  13          9.28          8.47         0.62 o                         
  -5   6  13          2.47          2.47         0.65 o                         
  -4   6  13         37.88         36.43         1.09 o                         
  -3   6  13          3.40          3.41         0.58 o                         
  -2   6  13         41.75         40.24         0.87 o                         
  -1   6  13          1.71          1.63         0.36 o                         
   0   6  13          3.28          2.99         0.42 o                         
   1   6  13          0.27          0.62         0.42 o                         
   2   6  13          0.48         -0.07         0.44 o                         
   3   6  13          0.00         -0.54         0.54 o                         
   4   6  13          6.29          8.35         0.61 o                         
  -7   7  13         19.21         18.92         0.92 o                         
  -6   7  13          5.73          7.30         0.58 o                         
  -5   7  13          6.94          3.30         0.60 o                         
  -4   7  13         16.35         17.62         0.88 o                         
  -3   7  13         64.78         58.65         1.54 o                         
  -2   7  13          0.53          0.35         0.43 o                         
  -1   7  13          5.45          6.77         0.46 o                         
   0   7  13          1.69          0.87         0.36 o                         
   1   7  13         14.23         18.44         0.62 o                         
   2   7  13         17.36         17.72         0.68 o                         
   3   7  13         16.60         18.22         0.74 o                         
   4   7  13         48.91         48.97         1.41 o                         
  -6   8  13          1.37          0.19         0.52 o                         
  -5   8  13          4.67          5.75         0.65 o                         
  -4   8  13          8.78          8.19         0.69 o                         
  -3   8  13          3.24          1.87         0.54 o                         
  -2   8  13          2.15          1.32         0.44 o                         
  -1   8  13         26.64         24.43         0.70 o                         
   0   8  13          2.11          2.30         0.41 o                         
   1   8  13         91.83         94.91         1.44 o                         
   2   8  13         25.56         24.95         0.80 o                         
   3   8  13          9.74          6.48         0.56 o                         
  -6   9  13          0.56          0.10         0.49 o                         
  -5   9  13          3.53          4.66         0.62 o                         
  -4   9  13         10.12         14.58         0.83 o                         
  -3   9  13          2.69          3.00         0.59 o                         
  -2   9  13         62.01         76.37         1.30 o                         
  -1   9  13         23.66         26.41         1.02 o                         
   0   9  13          1.03          0.71         0.41 o                         
   1   9  13         13.52         12.70         0.61 o                         
   2   9  13          0.39          1.08         0.53 o                         
   3   9  13         32.29         31.20         0.91 o                         
  -6  10  13          0.94          0.54         0.57 o                         
  -5  10  13         38.48         35.74         1.38 o                         
  -4  10  13          2.42          1.80         0.58 o                         
  -3  10  13         21.29         19.13         1.01 o                         
  -2  10  13         43.23         47.39         1.13 o                         
  -1  10  13         12.23         14.76         0.53 o                         
   0  10  13          0.66          0.58         0.41 o                         
   1  10  13          2.04          1.55         0.49 o                         
   2  10  13         20.29         23.23         1.05 o                         
   3  10  13          0.90          1.41         0.52 o                         
  -5  11  13         15.68         11.88         0.73 o                         
  -4  11  13         19.55         16.80         0.96 o                         
  -3  11  13         21.61         24.36         1.14 o                         
  -2  11  13          8.64          6.71         0.62 o                         
  -1  11  13         35.62         43.26         1.04 o                         
   0  11  13          0.00         -0.57         0.58 o                         
   1  11  13          3.98          1.74         0.47 o                         
   2  11  13         21.44         18.88         0.78 o                         
  -5  12  13          2.07          1.62         0.63 o                         
  -4  12  13          0.11         -0.32         0.58 o                         
  -3  12  13         21.68         18.36         1.18 o                         
  -2  12  13         32.18         33.97         0.99 o                         
  -1  12  13          4.84          4.89         0.49 o                         
   0  12  13         28.69         26.61         1.01 o                         
   1  12  13          0.06          0.10         0.51 o                         
   2  12  13          2.06          2.76         0.57 o                         
  -4  13  13          1.24          0.48         0.68 o                         
  -3  13  13         15.85         16.44         1.12 o                         
  -2  13  13         12.57         15.03         0.73 o                         
  -1  13  13         61.59         71.23         1.46 o                         
   0  13  13          2.20          2.02         0.50 o                         
   1  13  13          0.74         -0.48         0.48 o                         
  -3  14  13         11.02         10.84         1.19 o                         
  -2  14  13          3.90          4.57         0.53 o                         
  -1  14  13         17.89         22.42         1.48 o                         
   0  14  13          0.12         -0.48         0.48 o                         
  -6   0  14          0.00          0.28         1.40 o                         
  -4   0  14         19.12         21.58         2.33 o                         
  -2   0  14         16.79         17.14         0.84 o                         
   0   0  14         15.69         16.85         0.78 o                         
   2   0  14          0.89          0.80         0.66 o                         
   4   0  14          0.06          0.74         0.86 o                         
  -7   1  14         13.95         14.22         2.21 o                         
  -6   1  14          1.76          0.98         1.12 o                         
  -5   1  14          1.52         -0.22         1.04 o                         
  -4   1  14          1.98          0.70         0.50 o                         
  -3   1  14        148.55        137.84         1.95 o                         
  -2   1  14        119.14        123.30         1.62 o                         
  -1   1  14         66.32         71.85         1.17 o                         
   0   1  14        156.57        146.31         1.89 o                         
   1   1  14          2.87          2.85         0.44 o                         
   2   1  14          0.08         -0.43         0.43 o                         
   3   1  14          0.34          1.06         0.52 o                         
   4   1  14          0.24         -0.20         0.56 o                         
  -7   2  14         15.10         11.37         1.97 o                         
  -6   2  14          0.48         -0.65         1.23 o                         
  -5   2  14         18.77         17.91         2.77 o                         
  -4   2  14         91.95         84.87         1.99 o                         
  -3   2  14         16.67         16.66         0.87 o                         
  -2   2  14          0.22          0.99         0.33 o                         
  -1   2  14         43.51         51.64         0.93 o                         
   0   2  14          0.01          0.58         0.40 o                         
   1   2  14         13.42         15.32         0.57 o                         
   2   2  14         22.98         27.25         0.89 o                         
   3   2  14         13.69         14.39         0.71 o                         
  -6   3  14          1.54          1.71         1.20 o                         
  -5   3  14          7.06          7.93         0.63 o                         
  -4   3  14          9.69          6.68         0.52 o                         
  -3   3  14         38.44         38.53         1.07 o                         
  -2   3  14         63.12         65.38         1.30 o                         
  -1   3  14         22.53         20.96         0.67 o                         
   0   3  14         13.19         10.34         0.54 o                         
   1   3  14         11.44         10.03         0.50 o                         
   2   3  14         17.68         21.90         0.77 o                         
   3   3  14          4.02          4.37         0.54 o                         
  -6   4  14          1.03          1.06         0.58 o                         
  -5   4  14          0.22         -0.11         0.52 o                         
  -4   4  14         20.18         23.60         0.91 o                         
  -3   4  14          0.06          1.00         0.49 o                         
  -2   4  14         10.66          9.62         0.62 o                         
  -1   4  14         22.08         24.62         0.93 o                         
   0   4  14         44.40         44.53         0.97 o                         
   1   4  14         53.72         55.91         1.14 o                         
   2   4  14          1.03          0.86         0.48 o                         
   3   4  14         12.89         10.62         0.62 o                         
  -6   5  14         18.88         18.83         1.03 o                         
  -5   5  14         13.48         14.72         0.80 o                         
  -4   5  14         28.30         25.51         0.97 o                         
  -3   5  14         57.55         62.87         1.44 o                         
  -2   5  14          7.87          8.33         0.46 o                         
  -1   5  14          4.50          3.89         0.38 o                         
   0   5  14         12.85         16.47         0.58 o                         
   1   5  14         24.80         18.73         0.63 o                         
   2   5  14         35.93         44.52         1.23 o                         
   3   5  14          0.39          0.49         0.50 o                         
  -6   6  14         40.82         42.54         1.13 o                         
  -5   6  14          6.18          6.02         0.56 o                         
  -4   6  14          0.36         -0.04         0.49 o                         
  -3   6  14         50.93         53.90         1.48 o                         
  -2   6  14          0.48         -0.37         0.37 o                         
  -1   6  14         13.49         12.95         0.52 o                         
   0   6  14         28.87         31.20         0.88 o                         
   1   6  14          0.52          0.61         0.42 o                         
   2   6  14          1.92          1.89         0.61 o                         
   3   6  14         19.50         18.00         0.72 o                         
  -6   7  14          7.35          7.29         0.75 o                         
  -5   7  14          0.27          0.09         0.52 o                         
  -4   7  14         18.92         16.51         0.96 o                         
  -3   7  14          0.21          0.79         0.64 o                         
  -2   7  14         16.33         14.65         0.61 o                         
  -1   7  14         21.59         21.49         0.70 o                         
   0   7  14          1.01          1.71         0.45 o                         
   1   7  14          3.28          4.97         0.52 o                         
   2   7  14          0.61         -0.49         0.49 o                         
   3   7  14         34.27         44.66         1.20 o                         
  -5   8  14         44.66         45.27         1.59 o                         
  -4   8  14          9.97         13.95         0.82 o                         
  -3   8  14          7.08          9.30         0.80 o                         
  -2   8  14          0.04          0.02         0.57 o                         
  -1   8  14          0.46          0.18         0.41 o                         
   0   8  14          3.39          3.13         0.45 o                         
   1   8  14          0.42          0.05         0.43 o                         
   2   8  14         14.54         12.66         0.62 o                         
  -5   9  14          1.23          2.22         0.80 o                         
  -4   9  14          6.13          8.37         0.77 o                         
  -3   9  14          3.87          3.85         0.64 o                         
  -2   9  14          6.95          7.36         0.74 o                         
  -1   9  14         11.19         12.51         0.66 o                         
   0   9  14          0.27         -0.41         0.41 o                         
   1   9  14          4.89          6.38         0.57 o                         
   2   9  14          1.61         -0.01         0.46 o                         
  -4  10  14          3.38          2.77         0.62 o                         
  -3  10  14          0.41          0.78         0.60 o                         
  -2  10  14          0.65          0.39         0.50 o                         
  -1  10  14         16.36         14.41         0.60 o                         
   0  10  14          1.89          2.46         0.45 o                         
   1  10  14          1.14          0.08         0.47 o                         
  -4  11  14          8.31          9.23         0.80 o                         
  -3  11  14          2.06          2.20         0.64 o                         
  -2  11  14         24.16         17.56         0.96 o                         
  -1  11  14          6.02          6.11         0.46 o                         
   0  11  14          3.73          4.84         0.49 o                         
   1  11  14          3.60          3.30         0.51 o                         
  -2  12  14          0.04          0.03         0.59 o                         
  -1  12  14          3.88          4.86         0.53 o                         
  -5   0  15         16.45         21.10         3.49 o                         
  -3   0  15         56.37         63.38         1.86 o                         
  -1   0  15         17.08         13.68         0.70 o                         
   1   0  15         70.10         77.48         2.24 o                         
  -5   1  15          1.45          0.20         1.14 o                         
  -4   1  15          7.07          7.11         1.23 o                         
  -3   1  15         98.58        107.94         2.42 o                         
  -2   1  15         11.93         13.02         0.47 o                         
  -1   1  15         18.59         18.33         0.59 o                         
   0   1  15         17.50         19.92         0.61 o                         
   1   1  15         19.53         23.06         1.11 o                         
   2   1  15         40.45         46.15         1.18 o                         
  -5   2  15          0.02          0.96         1.08 o                         
  -4   2  15         20.35         17.44         1.01 o                         
  -3   2  15          8.01          9.49         0.64 o                         
  -2   2  15          1.14          2.39         0.34 o                         
  -1   2  15          0.55          0.76         0.39 o                         
   0   2  15         15.76         16.21         0.62 o                         
   1   2  15         16.30         16.10         0.68 o                         
   2   2  15         16.46         22.92         0.74 o                         
  -5   3  15          8.56          5.45         0.81 o                         
  -4   3  15          1.88          2.77         0.69 o                         
  -3   3  15         31.33         33.94         1.06 o                         
  -2   3  15          3.32          2.38         0.42 o                         
  -1   3  15          0.62          1.84         0.38 o                         
   0   3  15         29.08         28.89         1.02 o                         
   1   3  15          7.43          9.09         0.62 o                         
   2   3  15          1.33          0.87         0.47 o                         
  -5   4  15         11.09         13.85         0.79 o                         
  -4   4  15         15.83         14.38         0.71 o                         
  -3   4  15         34.59         37.76         1.15 o                         
  -2   4  15          7.69          7.21         0.51 o                         
  -1   4  15          0.02         -0.09         0.36 o                         
   0   4  15          2.70          1.73         0.38 o                         
   1   4  15          1.46          1.76         0.50 o                         
   2   4  15          1.30          1.99         0.52 o                         
  -5   5  15         14.87         14.55         0.79 o                         
  -4   5  15         14.08         11.91         0.65 o                         
  -3   5  15          7.73          7.82         0.61 o                         
  -2   5  15          4.93          7.32         0.49 o                         
  -1   5  15          0.11          0.23         0.40 o                         
   0   5  15         14.41         10.41         0.67 o                         
   1   5  15        126.67        131.33         2.05 o                         
   2   5  15         15.38         17.67         0.69 o                         
  -5   6  15          1.84          1.80         0.51 o                         
  -4   6  15          0.00          1.07         0.51 o                         
  -3   6  15          0.01          0.33         0.49 o                         
  -2   6  15         18.33         18.56         0.71 o                         
  -1   6  15          4.06          3.46         0.44 o                         
   0   6  15         81.65         89.28         1.76 o                         
   1   6  15          0.45          2.03         0.51 o                         
  -4   7  15         50.94         55.68         1.55 o                         
  -3   7  15          0.00         -0.04         0.69 o                         
  -2   7  15         26.04         28.31         1.19 o                         
  -1   7  15          0.02          0.02         0.37 o                         
   0   7  15          0.06          0.50         0.52 o                         
   1   7  15         22.92         26.56         1.06 o                         
  -4   8  15          1.11          0.99         0.60 o                         
  -3   8  15          4.61          3.39         0.64 o                         
  -2   8  15          0.03          0.02         0.57 o                         
  -1   8  15         10.73          9.49         0.51 o                         
   0   8  15          0.70          0.09         0.50 o                         
  -3   9  15          3.82          5.02         0.66 o                         
  -2   9  15          0.02         -0.41         0.59 o                         
  -1   9  15          1.73          0.55         0.42 o                         
   0   9  15          0.49         -0.47         0.47 o                         
  -4   0  16         76.48         82.44         4.85 o                         
  -2   0  16         12.35         10.31         0.88 o                         
   0   0  16         18.37         20.66         0.91 o                         
  -4   1  16         25.51         26.26         4.77 o                         
  -3   1  16          0.09          1.65         0.52 o                         
  -2   1  16          6.39          7.08         0.44 o                         
  -1   1  16          6.02          5.42         0.45 o                         
   0   1  16          8.45         13.74         0.62 o                         
  -4   2  16         11.42         11.23         0.72 o                         
  -3   2  16          6.82          5.91         0.54 o                         
  -2   2  16          3.00          3.87         0.45 o                         
  -1   2  16         53.12         58.19         1.12 o                         
   0   2  16         67.90         68.46         1.30 o                         
  -3   3  16         38.74         37.97         1.12 o                         
  -2   3  16          0.13          0.10         0.40 o                         
  -1   3  16         31.48         27.92         0.81 o                         
   0   3  16          2.76          2.15         0.45 o                         
  -3   4  16          0.02          0.60         0.54 o                         
  -2   4  16          1.79          1.11         0.42 o                         
  -1   4  16          0.84          0.58         0.42 o                         
   0   4  16         30.01         30.79         0.94 o                         
  -2   5  16          4.42          1.99         0.52 o                         
  -1   5  16          0.36          0.23         0.37 o                         
                                                                                
